# Supplementary material for: Functional shell matrix proteins tentatively identified by asymmetric snail shell morphology
Source: Sci Rep. 2020 Jun 17;10:9768. doi: 10.1038/s41598-020-66021-w (PMC7299971; doi:10.1038/s41598-020-66021-w)
Supplement: Supplementary file 2 — Dataset 1. [file 41598_2020_66021_MOESM2_ESM.xlsx]

## Sheet: Supplementary Table S1
Supplementary Table S1.
Results of BUSCO evaluation of the mantle transcriptomic data obtained in this study.
# BUSCO version is: 3.1.0
# The lineage dataset is: metazoa_odb9 (Creation date: 2016-02-13, number of species: 65, number of BUSCOs: 978)
# To reproduce this run: python ./run_BUSCO.py -i ../sample_data/Lymnaea_All_Trinity.fasta -o OUTPUT -l ../DB/metazoa_odb9/ -m transcriptome -c 8
#
# Summarized benchmarking in BUSCO notation for file ../sample_data/Lymnaea_All_Trinity.fasta
# BUSCO was run in mode: transcriptome
	C:99.1%[S:52.7%,D:46.4%],F:0.6%,M:0.3%,n:978
	969	Complete BUSCOs (C)
	515	Complete and single-copy BUSCOs (S)
	454	Complete and duplicated BUSCOs (D)
	6	Fragmented BUSCOs (F)
	3	Missing BUSCOs (M)
	978	Total BUSCO groups searched
#
# Busco id	Status	Sequence	Score	Length
EOG091G00AH	Complete	comp146437_c0_seq2	1668.4	1580
EOG091G00CM	Complete	comp158491_c0_seq1	538	354
EOG091G00GM	Duplicated	comp141559_c4_seq1	1359.2	1045
EOG091G00GM	Duplicated	comp141559_c4_seq3	1358.6	1028
EOG091G00GM	Duplicated	comp141559_c4_seq4	1359	1028
EOG091G00GQ	Duplicated	comp136823_c0_seq1	1911.2	1280
EOG091G00GQ	Duplicated	comp136823_c0_seq2	1911.2	1283
EOG091G00L0	Complete	comp145850_c0_seq1	1479.7	1406
EOG091G00MA	Complete	comp140099_c0_seq1	857.2	1013
EOG091G00MI	Complete	comp140741_c1_seq3	406.9	282
EOG091G00Q0	Duplicated	comp123458_c0_seq1	1749.9	954
EOG091G00Q0	Duplicated	comp123458_c0_seq2	1751.3	963
EOG091G00Q0	Duplicated	comp123458_c0_seq3	1749.9	978
EOG091G00QT	Duplicated	comp131431_c0_seq1	1292.7	1109
EOG091G00QT	Duplicated	comp131431_c0_seq2	1292.8	1109
EOG091G00UD	Complete	comp141523_c0_seq1	1544.5	952
EOG091G00VZ	Duplicated	comp146072_c4_seq3	1072.1	802
EOG091G00VZ	Duplicated	comp146072_c4_seq4	1071.1	802
EOG091G00Z3	Duplicated	comp141668_c0_seq1	1205.5	765
EOG091G00Z3	Duplicated	comp141668_c0_seq2	1205.5	765
EOG091G011X	Complete	comp145337_c0_seq1	1436.4	958
EOG091G017G	Complete	comp132423_c1_seq1	1610	844
EOG091G017T	Duplicated	comp124718_c0_seq1	1200.2	707
EOG091G017T	Duplicated	comp124718_c0_seq2	1213.6	738
EOG091G019V	Complete	comp139998_c1_seq2	1308	803
EOG091G01EW	Duplicated	comp133604_c4_seq12	1172.5	720
EOG091G01EW	Duplicated	comp133604_c4_seq3	1172	720
EOG091G01EW	Duplicated	comp133604_c4_seq6	1173.3	720
EOG091G01GC	Duplicated	comp146432_c0_seq2	1512.9	832
EOG091G01GC	Duplicated	comp146432_c0_seq5	1512.6	832
EOG091G01IW	Complete	comp150172_c0_seq1	1476.8	868
EOG091G01LC	Duplicated	comp145194_c1_seq1	430.7	392
EOG091G01LC	Duplicated	comp145194_c1_seq2	430.8	392
EOG091G01MK	Duplicated	comp141249_c1_seq1	1220.2	924
EOG091G01MK	Duplicated	comp141249_c1_seq2	1220.3	924
EOG091G01MK	Duplicated	comp141249_c1_seq8	1182.6	889
EOG091G01S9	Complete	comp144290_c0_seq1	441.1	640
EOG091G01TH	Duplicated	comp122261_c0_seq3	1375.8	835
EOG091G01TH	Duplicated	comp122261_c0_seq4	1376	835
EOG091G01TX	Duplicated	comp136203_c1_seq5	647.4	528
EOG091G01TX	Duplicated	comp136203_c1_seq6	647.3	528
EOG091G01TX	Duplicated	comp136203_c1_seq7	647.8	528
EOG091G01VH	Complete	comp140735_c0_seq1	1589.8	1015
EOG091G01WY	Duplicated	comp85203_c0_seq1	563.7	470
EOG091G01WY	Duplicated	comp85203_c0_seq3	573.3	470
EOG091G01XD	Complete	comp144862_c3_seq16	735.5	675
EOG091G01XI	Duplicated	comp137084_c0_seq2	746.8	680
EOG091G01XI	Duplicated	comp137084_c0_seq4	746.8	680
EOG091G01XQ	Complete	comp124613_c0_seq3	1396.8	810
EOG091G01Z2	Duplicated	comp142557_c0_seq5	883.2	856
EOG091G01Z2	Duplicated	comp142557_c0_seq6	962.8	917
EOG091G01Z2	Duplicated	comp142557_c0_seq7	962.9	917
EOG091G020E	Complete	comp155078_c0_seq1	1131.2	780
EOG091G020Y	Complete	comp143560_c0_seq1	706.4	413
EOG091G023Z	Complete	comp136304_c1_seq2	957.9	668
EOG091G024J	Duplicated	comp144352_c0_seq1	1173.5	712
EOG091G024J	Duplicated	comp144352_c0_seq2	1173.4	712
EOG091G024J	Duplicated	comp144352_c0_seq3	1173.4	712
EOG091G025T	Duplicated	comp142298_c0_seq1	950.4	829
EOG091G025T	Duplicated	comp142298_c0_seq2	938.1	839
EOG091G0262	Duplicated	comp147519_c2_seq56	1252.8	675
EOG091G0262	Duplicated	comp147519_c2_seq57	1252.8	675
EOG091G0262	Duplicated	comp147519_c2_seq58	1253.7	675
EOG091G026F	Complete	comp137486_c1_seq1	982.6	643
EOG091G026I	Duplicated	comp144443_c0_seq1	737.5	621
EOG091G026I	Duplicated	comp144443_c0_seq2	843.8	707
EOG091G026I	Duplicated	comp144443_c0_seq3	843.9	707
EOG091G027G	Complete	comp129707_c0_seq1	957.3	665
EOG091G028G	Duplicated	comp144049_c0_seq1	1005.9	749
EOG091G028G	Duplicated	comp144049_c0_seq2	980.3	749
EOG091G0291	Complete	comp145573_c1_seq1	986.9	526
EOG091G029K	Duplicated	comp146666_c0_seq11	764.2	712
EOG091G029K	Duplicated	comp146666_c0_seq2	761.9	678
EOG091G029K	Duplicated	comp146666_c0_seq3	764.2	712
EOG091G02B4	Duplicated	comp145973_c0_seq1	744.4	542
EOG091G02B4	Duplicated	comp145973_c0_seq2	744.3	542
EOG091G02B4	Duplicated	comp145973_c0_seq3	744.5	542
EOG091G02BK	Complete	comp144699_c2_seq6	1166.3	663
EOG091G02C8	Complete	comp139914_c0_seq1	460.3	686
EOG091G02E4	Complete	comp168878_c0_seq1	283.2	339
EOG091G02FR	Duplicated	comp131291_c0_seq1	570.7	420
EOG091G02FR	Duplicated	comp131291_c0_seq2	572.9	420
EOG091G02HY	Complete	comp143570_c0_seq1	571.2	547
EOG091G02IP	Duplicated	comp143731_c0_seq1	820.5	595
EOG091G02IP	Duplicated	comp143731_c0_seq2	819.8	595
EOG091G02LY	Duplicated	comp135539_c0_seq2	884.5	553
EOG091G02LY	Duplicated	comp135539_c0_seq4	976.5	611
EOG091G02LY	Duplicated	comp135539_c0_seq5	885.7	553
EOG091G02MR	Complete	comp146093_c2_seq45	1111.7	758
EOG091G02NH	Complete	comp143903_c0_seq1	1239	742
EOG091G02NO	Duplicated	comp141962_c0_seq1	800.2	513
EOG091G02NO	Duplicated	comp141962_c0_seq3	800.3	513
EOG091G02O5	Duplicated	comp131983_c0_seq1	219.8	173
EOG091G02O5	Duplicated	comp131983_c0_seq2	188.5	145
EOG091G02O6	Duplicated	comp144524_c0_seq1	810.6	590
EOG091G02O6	Duplicated	comp144524_c0_seq2	812.6	574
EOG091G02OE	Duplicated	comp146096_c0_seq2	286.9	384
EOG091G02OE	Duplicated	comp146096_c0_seq4	253	367
EOG091G02P2	Complete	comp137913_c1_seq1	760.4	593
EOG091G02UC	Complete	comp144778_c0_seq1	426.5	387
EOG091G02V5	Complete	comp61466_c0_seq1	811.2	541
EOG091G02VO	Complete	comp160330_c0_seq1	731.3	588
EOG091G02WU	Duplicated	comp141632_c0_seq1	227.6	499
EOG091G02WU	Duplicated	comp141778_c0_seq1	265.9	382
EOG091G02ZI	Complete	comp137955_c1_seq2	371.5	206
EOG091G0307	Complete	comp143586_c0_seq1	819	553
EOG091G031X	Complete	comp124832_c0_seq1	649	572
EOG091G0321	Duplicated	comp145046_c2_seq10	730.7	543
EOG091G0321	Duplicated	comp145046_c2_seq15	790.7	576
EOG091G0349	Duplicated	comp147538_c3_seq1	628.1	587
EOG091G0349	Duplicated	comp147538_c3_seq16	645.6	556
EOG091G0349	Duplicated	comp147538_c3_seq27	628	587
EOG091G036A	Complete	comp147108_c1_seq1	1114.7	756
EOG091G036C	Duplicated	comp144816_c4_seq1	507.7	364
EOG091G036C	Duplicated	comp144816_c4_seq2	507.8	364
EOG091G036T	Complete	comp136452_c1_seq9	614.8	621
EOG091G038T	Duplicated	comp138392_c0_seq1	573.5	342
EOG091G038T	Duplicated	comp138392_c0_seq2	573.9	342
EOG091G038T	Duplicated	comp138392_c0_seq4	573.8	342
EOG091G038X	Complete	comp140155_c4_seq1	514.1	393
EOG091G03AN	Complete	comp139704_c0_seq2	512.1	522
EOG091G03B9	Duplicated	comp144131_c1_seq2	821.4	513
EOG091G03B9	Duplicated	comp144131_c1_seq5	819.3	509
EOG091G03B9	Duplicated	comp144131_c1_seq7	825.9	514
EOG091G03BV	Duplicated	comp144484_c2_seq6	971.9	536
EOG091G03BV	Duplicated	comp144484_c2_seq7	972	536
EOG091G03BV	Duplicated	comp144484_c2_seq8	971.9	520
EOG091G03C0	Complete	comp139378_c0_seq1	436	368
EOG091G03C7	Complete	comp141426_c0_seq1	808.9	488
EOG091G03D7	Duplicated	comp130263_c0_seq1	1097.9	673
EOG091G03D7	Duplicated	comp130263_c0_seq3	1191.3	765
EOG091G03DT	Complete	comp142305_c5_seq1	488.3	388
EOG091G03FL	Complete	comp139438_c0_seq1	733.9	549
EOG091G03G3	Duplicated	comp143490_c5_seq10	552.1	464
EOG091G03G3	Duplicated	comp143490_c5_seq11	474.6	336
EOG091G03H4	Complete	comp141070_c4_seq1	818.1	524
EOG091G03I1	Duplicated	comp147492_c0_seq1	624.8	469
EOG091G03I1	Duplicated	comp147492_c0_seq2	624.7	469
EOG091G03JF	Complete	comp141576_c3_seq1	402.5	326
EOG091G03JG	Complete	comp141645_c0_seq1	687.5	492
EOG091G03JX	Complete	comp144508_c5_seq1	591.6	511
EOG091G03LI	Duplicated	comp147605_c2_seq28	726.5	566
EOG091G03LI	Duplicated	comp147605_c2_seq3	726.5	566
EOG091G03LI	Duplicated	comp147605_c2_seq35	726.5	566
EOG091G03M4	Complete	comp136728_c0_seq1	745.3	569
EOG091G03O0	Duplicated	comp139042_c2_seq1	715.9	556
EOG091G03O0	Duplicated	comp139042_c2_seq5	697.6	556
EOG091G03OT	Complete	comp132542_c0_seq1	978.9	567
EOG091G03P0	Duplicated	comp95778_c0_seq1	750.6	562
EOG091G03P0	Duplicated	comp95778_c0_seq2	772.5	542
EOG091G03PD	Complete	comp131019_c0_seq3	652.1	480
EOG091G03QC	Complete	comp140489_c0_seq10	527.2	413
EOG091G03RW	Duplicated	comp143386_c0_seq2	748.4	601
EOG091G03RW	Duplicated	comp143386_c0_seq5	748.5	601
EOG091G03SE	Duplicated	comp111943_c0_seq1	536.9	348
EOG091G03SE	Duplicated	comp111943_c0_seq2	537	348
EOG091G03SE	Duplicated	comp111943_c0_seq3	536.7	348
EOG091G03TX	Duplicated	comp122109_c0_seq1	1412.5	818
EOG091G03TX	Duplicated	comp122109_c0_seq2	1434.9	818
EOG091G03TX	Duplicated	comp122109_c0_seq3	1312.1	757
EOG091G03TZ	Duplicated	comp142102_c5_seq3	467.6	416
EOG091G03TZ	Duplicated	comp142102_c5_seq4	467.7	416
EOG091G03X8	Duplicated	comp146913_c0_seq1	127.7	307
EOG091G03X8	Duplicated	comp146913_c0_seq10	126.8	342
EOG091G03X8	Duplicated	comp146913_c0_seq4	128.9	310
EOG091G03XO	Duplicated	comp146238_c1_seq10	694.8	420
EOG091G03XO	Duplicated	comp146238_c1_seq22	695	420
EOG091G03XO	Duplicated	comp146238_c1_seq5	696	418
EOG091G03XS	Complete	comp102517_c0_seq1	613.7	476
EOG091G03Y8	Duplicated	comp141519_c0_seq1	579.1	406
EOG091G03Y8	Duplicated	comp141519_c0_seq2	579.2	406
EOG091G03Z1	Complete	comp93935_c0_seq1	698.3	570
EOG091G03ZS	Complete	comp137216_c0_seq1	982.5	467
EOG091G040D	Complete	comp131051_c0_seq1	561.1	507
EOG091G040G	Complete	comp133524_c0_seq1	964.8	571
EOG091G040L	Duplicated	comp145570_c0_seq1	554.3	355
EOG091G040L	Duplicated	comp145570_c0_seq2	554.3	355
EOG091G046H	Duplicated	comp145619_c0_seq3	907.9	658
EOG091G046H	Duplicated	comp145619_c0_seq4	908.8	658
EOG091G046H	Duplicated	comp145619_c0_seq7	836.9	503
EOG091G046Y	Complete	comp128330_c0_seq2	689.4	476
EOG091G048B	Duplicated	comp143961_c4_seq2	247	231
EOG091G048B	Duplicated	comp143961_c4_seq3	230.7	219
EOG091G0495	Duplicated	comp140077_c0_seq1	630.2	445
EOG091G0495	Duplicated	comp140077_c0_seq2	631.6	445
EOG091G049W	Complete	comp142014_c0_seq1	399.9	336
EOG091G04CK	Duplicated	comp142053_c1_seq19	418.7	469
EOG091G04CK	Duplicated	comp142053_c1_seq24	411.7	416
EOG091G04CK	Duplicated	comp142053_c1_seq26	418	467
EOG091G04D1	Duplicated	comp132556_c4_seq2	729.2	663
EOG091G04D1	Duplicated	comp132556_c4_seq3	755.9	680
EOG091G04EX	Complete	comp138991_c1_seq1	617.5	440
EOG091G04FV	Duplicated	comp135050_c0_seq1	457.3	494
EOG091G04FV	Duplicated	comp135050_c0_seq2	446	497
EOG091G04GK	Complete	comp141432_c0_seq2	385.6	730
EOG091G04GW	Complete	comp89932_c0_seq1	758.4	493
EOG091G04IK	Duplicated	comp145408_c1_seq1	422.2	424
EOG091G04IK	Duplicated	comp145408_c1_seq13	420.2	418
EOG091G04IK	Duplicated	comp145408_c1_seq16	420.2	418
EOG091G04JK	Duplicated	comp147154_c0_seq2	196.3	704
EOG091G04JK	Duplicated	comp147154_c0_seq3	197.5	704
EOG091G04LC	Complete	comp166974_c0_seq1	514.7	496
EOG091G04MA	Complete	comp108913_c0_seq1	233.8	286
EOG091G04RS	Duplicated	comp142604_c0_seq21	713.3	416
EOG091G04RS	Duplicated	comp142604_c0_seq28	713.3	416
EOG091G04RS	Duplicated	comp142604_c0_seq30	714.3	416
EOG091G04WH	Complete	comp145216_c4_seq1	574.8	479
EOG091G050A	Duplicated	comp146806_c0_seq1	186.6	244
EOG091G050A	Duplicated	comp146806_c0_seq11	186.6	244
EOG091G050A	Duplicated	comp146806_c0_seq62	187.5	244
EOG091G050Q	Complete	comp138546_c0_seq2	555.1	283
EOG091G0525	Complete	comp141246_c0_seq1	338.3	445
EOG091G0530	Complete	comp139053_c0_seq1	740.3	408
EOG091G053A	Duplicated	comp142221_c3_seq4	892	457
EOG091G053A	Duplicated	comp142221_c3_seq7	892.8	457
EOG091G053A	Duplicated	comp142221_c3_seq8	892.8	457
EOG091G053D	Duplicated	comp113339_c0_seq2	311.5	298
EOG091G053D	Duplicated	comp113339_c0_seq3	318.2	304
EOG091G053R	Complete	comp107527_c1_seq1	435.8	469
EOG091G054P	Complete	comp146007_c3_seq1	102.2	101
EOG091G0554	Complete	comp124941_c0_seq2	939.8	671
EOG091G057L	Duplicated	comp140656_c0_seq1	334	465
EOG091G057L	Duplicated	comp140656_c0_seq2	324.8	501
EOG091G059G	Complete	comp125594_c0_seq1	679	435
EOG091G05AA	Duplicated	comp89052_c0_seq1	726.2	412
EOG091G05AA	Duplicated	comp89052_c0_seq2	726.3	412
EOG091G05AH	Complete	comp125366_c0_seq1	756	432
EOG091G05CI	Complete	comp139410_c0_seq1	497.6	542
EOG091G05D7	Complete	comp133183_c0_seq1	366.7	360
EOG091G05EU	Duplicated	comp144309_c0_seq1	584.4	498
EOG091G05EU	Duplicated	comp144309_c0_seq3	583.7	497
EOG091G05EU	Duplicated	comp144309_c0_seq5	583.9	497
EOG091G05FE	Complete	comp134790_c0_seq2	699.4	542
EOG091G05GZ	Duplicated	comp142452_c4_seq25	523.3	458
EOG091G05GZ	Duplicated	comp142452_c4_seq26	523.2	458
EOG091G05GZ	Duplicated	comp142452_c4_seq30	507.4	436
EOG091G05IH	Complete	comp62075_c0_seq1	469.3	467
EOG091G05IK	Duplicated	comp143200_c0_seq14	635.9	420
EOG091G05IK	Duplicated	comp143200_c0_seq5	643.3	403
EOG091G05IK	Duplicated	comp143200_c0_seq9	643.4	403
EOG091G05K5	Complete	comp61768_c0_seq1	729.8	504
EOG091G05K7	Duplicated	comp141003_c0_seq1	498.1	587
EOG091G05K7	Duplicated	comp141003_c0_seq2	498.6	587
EOG091G05KR	Duplicated	comp145500_c5_seq1	713.4	432
EOG091G05KR	Duplicated	comp145500_c5_seq2	713.4	432
EOG091G05LX	Duplicated	comp141473_c0_seq1	332.8	348
EOG091G05LX	Duplicated	comp141473_c0_seq5	332.8	348
EOG091G05LX	Duplicated	comp141473_c0_seq9	332.9	349
EOG091G05N4	Duplicated	comp140714_c8_seq1	640.1	584
EOG091G05N4	Duplicated	comp140714_c8_seq2	636.3	574
EOG091G05NK	Duplicated	comp144117_c0_seq2	504.5	531
EOG091G05NK	Duplicated	comp144117_c0_seq3	480.8	534
EOG091G05NZ	Duplicated	comp142132_c3_seq1	812.4	483
EOG091G05NZ	Duplicated	comp142132_c3_seq2	812.4	483
EOG091G05OR	Complete	comp132333_c0_seq1	743.8	467
EOG091G05OW	Complete	comp142301_c0_seq13	927.1	464
EOG091G05Q0	Duplicated	comp137123_c0_seq17	267.7	217
EOG091G05Q0	Duplicated	comp137123_c0_seq4	268.6	217
EOG091G05Q0	Duplicated	comp137123_c0_seq7	268.4	217
EOG091G05Q6	Complete	comp133704_c0_seq1	531	395
EOG091G05RA	Duplicated	comp144225_c2_seq2	339.6	271
EOG091G05RA	Duplicated	comp144225_c2_seq21	337	271
EOG091G05SE	Duplicated	comp123969_c0_seq1	737.5	478
EOG091G05SE	Duplicated	comp123969_c0_seq2	712.2	480
EOG091G05T4	Complete	comp141061_c1_seq1	719.7	479
EOG091G05TG	Duplicated	comp142788_c10_seq2	777.3	453
EOG091G05TG	Duplicated	comp142788_c10_seq3	777.2	453
EOG091G05UF	Duplicated	comp140661_c1_seq1	498.9	340
EOG091G05UF	Duplicated	comp140661_c1_seq10	504.1	339
EOG091G05UF	Duplicated	comp140661_c1_seq2	579.7	420
EOG091G05X1	Complete	comp133271_c0_seq2	597.9	570
EOG091G05XY	Complete	comp145913_c3_seq1	448.6	396
EOG091G05YC	Duplicated	comp143446_c0_seq2	393.3	387
EOG091G05YC	Duplicated	comp143446_c0_seq3	391.8	389
EOG091G05YC	Duplicated	comp143446_c0_seq4	391.6	389
EOG091G05ZE	Complete	comp90116_c0_seq1	466.7	363
EOG091G05ZJ	Complete	comp140791_c0_seq1	278	415
EOG091G060D	Duplicated	comp147103_c0_seq1	487.7	325
EOG091G060D	Duplicated	comp147103_c0_seq6	487.3	324
EOG091G060D	Duplicated	comp147103_c0_seq8	487.8	325
EOG091G0627	Complete	comp79633_c0_seq1	359.3	331
EOG091G0628	Duplicated	comp125723_c0_seq4	676.8	473
EOG091G0628	Duplicated	comp125723_c0_seq5	676.7	473
EOG091G062X	Duplicated	comp146583_c4_seq1	373	463
EOG091G062X	Duplicated	comp146583_c4_seq2	377.5	386
EOG091G065D	Duplicated	comp132561_c3_seq1	670.7	461
EOG091G065D	Duplicated	comp132561_c3_seq2	644.6	446
EOG091G066W	Duplicated	comp146811_c1_seq2	483.4	485
EOG091G066W	Duplicated	comp146811_c1_seq34	483.3	485
EOG091G066W	Duplicated	comp146811_c1_seq4	484.1	485
EOG091G069C	Duplicated	comp126685_c0_seq6	560.7	392
EOG091G069C	Duplicated	comp126685_c0_seq7	556.7	392
EOG091G06CB	Duplicated	comp136051_c0_seq1	539.4	374
EOG091G06CB	Duplicated	comp136051_c0_seq2	539.2	374
EOG091G06DH	Complete	comp137716_c1_seq1	452.1	392
EOG091G06EF	Duplicated	comp136363_c0_seq11	560.4	380
EOG091G06EF	Duplicated	comp136363_c0_seq14	558	369
EOG091G06EF	Duplicated	comp136363_c0_seq8	560.6	380
EOG091G06HP	Complete	comp133677_c0_seq1	623.4	393
EOG091G06I3	Duplicated	comp143078_c1_seq1	561.4	456
EOG091G06I3	Duplicated	comp143078_c1_seq20	589.4	453
EOG091G06I3	Duplicated	comp143078_c1_seq29	589.6	453
EOG091G06I8	Complete	comp137553_c0_seq1	700.2	371
EOG091G06J6	Duplicated	comp143141_c0_seq1	467.9	370
EOG091G06J6	Duplicated	comp143141_c0_seq17	465.8	364
EOG091G06J6	Duplicated	comp143141_c0_seq7	465.9	364
EOG091G06JJ	Duplicated	comp144018_c2_seq3	222.4	157
EOG091G06JJ	Duplicated	comp144018_c2_seq40	222.2	157
EOG091G06LW	Duplicated	comp147088_c3_seq1	611.3	395
EOG091G06LW	Duplicated	comp147088_c3_seq2	594.3	414
EOG091G06M8	Complete	comp122601_c0_seq1	813.8	475
EOG091G06MR	Complete	comp130403_c0_seq1	669.9	444
EOG091G06OM	Duplicated	comp146697_c0_seq4	590.8	367
EOG091G06OM	Duplicated	comp146697_c0_seq5	590.7	367
EOG091G06ON	Complete	comp137831_c0_seq1	462.5	336
EOG091G06OP	Duplicated	comp62207_c0_seq1	464.2	362
EOG091G06OP	Duplicated	comp62207_c0_seq2	499.6	404
EOG091G06P4	Duplicated	comp119336_c0_seq1	564.1	427
EOG091G06P4	Duplicated	comp119336_c0_seq2	563.8	427
EOG091G06QP	Duplicated	comp92132_c0_seq2	489.8	448
EOG091G06QP	Duplicated	comp92132_c0_seq3	433.1	375
EOG091G06QP	Duplicated	comp92132_c0_seq4	489.9	448
EOG091G06S3	Complete	comp141050_c13_seq5	598.3	372
EOG091G06U0	Complete	comp132095_c0_seq1	693.6	390
EOG091G06XK	Complete	comp132792_c0_seq1	429.8	369
EOG091G06Y3	Duplicated	comp136679_c0_seq1	754.1	566
EOG091G06Y3	Duplicated	comp136679_c0_seq3	754.2	566
EOG091G06Y3	Duplicated	comp136679_c0_seq7	753.9	566
EOG091G06Y7	Duplicated	comp146397_c0_seq1	557.4	448
EOG091G06Y7	Duplicated	comp146397_c0_seq2	557.5	448
EOG091G06YD	Complete	comp142581_c1_seq2	292.5	252
EOG091G0703	Complete	comp138051_c0_seq1	448.7	471
EOG091G073F	Complete	comp135261_c0_seq1	606.6	356
EOG091G074G	Duplicated	comp143825_c0_seq2	528.4	381
EOG091G074G	Duplicated	comp143825_c0_seq3	526.9	381
EOG091G074G	Duplicated	comp143825_c0_seq4	517	410
EOG091G074J	Duplicated	comp145887_c0_seq26	140.8	319
EOG091G074J	Duplicated	comp145887_c0_seq30	140.8	319
EOG091G074J	Duplicated	comp145887_c0_seq50	141.1	319
EOG091G074U	Duplicated	comp142234_c0_seq1	417	308
EOG091G074U	Duplicated	comp142234_c0_seq2	419	308
EOG091G075F	Complete	comp761566_c0_seq1	553.1	339
EOG091G075K	Duplicated	comp43580_c0_seq1	602.8	354
EOG091G075K	Duplicated	comp62758_c0_seq1	588.7	351
EOG091G075K	Duplicated	comp86984_c0_seq1	603.2	356
EOG091G0769	Complete	comp145118_c3_seq2	536.9	395
EOG091G0781	Complete	comp145738_c5_seq1	491.3	495
EOG091G078D	Complete	comp116220_c1_seq1	343.6	279
EOG091G079R	Complete	comp88140_c0_seq1	643.6	346
EOG091G07CE	Complete	comp114922_c0_seq1	824.7	472
EOG091G07D9	Duplicated	comp144533_c0_seq2	763.3	389
EOG091G07D9	Duplicated	comp144533_c0_seq3	763.2	389
EOG091G07D9	Duplicated	comp144533_c0_seq4	763.6	389
EOG091G07DR	Complete	comp114668_c1_seq1	845	577
EOG091G07EJ	Duplicated	comp138943_c0_seq3	345.5	251
EOG091G07EJ	Duplicated	comp138943_c0_seq5	345.5	251
EOG091G07EJ	Duplicated	comp138943_c0_seq8	345.5	251
EOG091G07FP	Duplicated	comp144610_c12_seq2	288.9	269
EOG091G07FP	Duplicated	comp144610_c12_seq5	289.2	269
EOG091G07FP	Duplicated	comp144610_c12_seq6	289.5	269
EOG091G07IK	Duplicated	comp123765_c0_seq1	633.9	435
EOG091G07IK	Duplicated	comp123765_c0_seq2	632.7	435
EOG091G07IY	Duplicated	comp135303_c0_seq14	449	359
EOG091G07IY	Duplicated	comp135303_c0_seq6	449	359
EOG091G07IY	Duplicated	comp135303_c0_seq8	449	359
EOG091G07KC	Duplicated	comp143816_c0_seq1	446.3	353
EOG091G07KC	Duplicated	comp143816_c0_seq2	446.3	353
EOG091G07KL	Duplicated	comp144949_c0_seq1	602.4	495
EOG091G07KL	Duplicated	comp144949_c0_seq2	607.5	524
EOG091G07KL	Duplicated	comp144949_c0_seq3	601	495
EOG091G07N5	Complete	comp86763_c0_seq1	196.8	225
EOG091G07N8	Complete	comp141425_c0_seq1	707.3	546
EOG091G07NJ	Complete	comp146310_c1_seq5	391.9	337
EOG091G07OD	Complete	comp163217_c0_seq1	589.3	374
EOG091G07PH	Duplicated	comp144597_c2_seq24	250.5	198
EOG091G07PH	Duplicated	comp144597_c2_seq30	253.7	177
EOG091G07PH	Duplicated	comp144597_c2_seq5	244	229
EOG091G07PR	Complete	comp145813_c4_seq3	456	340
EOG091G07PV	Duplicated	comp137661_c0_seq1	740.9	446
EOG091G07PV	Duplicated	comp137661_c0_seq2	719.3	452
EOG091G07Q3	Duplicated	comp142592_c0_seq1	492.5	374
EOG091G07Q3	Duplicated	comp142592_c0_seq2	491.9	376
EOG091G07Q3	Duplicated	comp142592_c0_seq3	507.1	382
EOG091G07QN	Duplicated	comp145733_c1_seq1	479.2	328
EOG091G07QN	Duplicated	comp145733_c1_seq2	477.4	328
EOG091G07S9	Complete	comp89475_c0_seq1	630.8	410
EOG091G07VQ	Duplicated	comp136083_c0_seq1	267.1	217
EOG091G07VQ	Duplicated	comp136083_c0_seq2	266.1	217
EOG091G07VQ	Duplicated	comp136083_c0_seq3	266.4	217
EOG091G07Z0	Duplicated	comp61562_c0_seq1	427.5	256
EOG091G07Z0	Duplicated	comp61562_c0_seq2	439.3	258
EOG091G07Z1	Complete	comp60367_c0_seq1	304.5	272
EOG091G07Z5	Complete	comp123606_c0_seq1	615.6	372
EOG091G0803	Complete	comp141023_c6_seq1	586.2	380
EOG091G0814	Duplicated	comp141427_c0_seq1	413.4	397
EOG091G0814	Duplicated	comp141427_c0_seq4	413.6	397
EOG091G0814	Duplicated	comp141427_c0_seq5	413.9	398
EOG091G081C	Complete	comp62556_c0_seq1	364.9	323
EOG091G081H	Complete	comp102225_c0_seq3	413.2	418
EOG091G085U	Complete	comp135058_c1_seq3	82	203
EOG091G087E	Complete	comp60590_c0_seq1	453.8	463
EOG091G088L	Complete	comp142589_c0_seq1	546.8	369
EOG091G089T	Complete	comp114510_c0_seq1	348	383
EOG091G08BK	Duplicated	comp146022_c1_seq2	734.7	483
EOG091G08BK	Duplicated	comp146022_c1_seq3	734.7	483
EOG091G08BK	Duplicated	comp146022_c1_seq5	734.6	482
EOG091G08D1	Duplicated	comp144258_c0_seq4	294.5	403
EOG091G08D1	Duplicated	comp144258_c0_seq5	294.6	403
EOG091G08D1	Duplicated	comp144258_c0_seq6	293.7	403
EOG091G08DN	Complete	comp130182_c0_seq1	501.7	347
EOG091G08FX	Duplicated	comp134579_c0_seq2	559.6	310
EOG091G08FX	Duplicated	comp134579_c0_seq3	560.6	310
EOG091G08IJ	Complete	comp142483_c1_seq1	237.2	321
EOG091G08JE	Complete	comp161516_c0_seq1	446.2	364
EOG091G08JG	Duplicated	comp143261_c0_seq1	462	337
EOG091G08JG	Duplicated	comp143261_c0_seq2	461.9	337
EOG091G08L8	Complete	comp134211_c0_seq1	337	251
EOG091G08LT	Duplicated	comp88911_c0_seq1	329.8	228
EOG091G08LT	Duplicated	comp88911_c0_seq2	329.4	228
EOG091G08NN	Duplicated	comp140714_c3_seq13	486.9	313
EOG091G08NN	Duplicated	comp140714_c3_seq30	487	313
EOG091G08NN	Duplicated	comp140714_c3_seq4	486.8	313
EOG091G08O3	Duplicated	comp145421_c0_seq1	521.5	352
EOG091G08O3	Duplicated	comp145421_c0_seq3	521.7	352
EOG091G08O3	Duplicated	comp145421_c0_seq9	521.6	352
EOG091G08PW	Complete	comp140128_c0_seq2	274.5	303
EOG091G08R8	Duplicated	comp146903_c0_seq4	490.8	425
EOG091G08R8	Duplicated	comp146903_c0_seq5	493.3	420
EOG091G08RU	Complete	comp139565_c0_seq1	513.6	357
EOG091G08SM	Duplicated	comp141896_c3_seq12	565.4	306
EOG091G08SM	Duplicated	comp141896_c3_seq2	565.4	306
EOG091G08SM	Duplicated	comp141896_c3_seq3	564.7	372
EOG091G08UU	Duplicated	comp141435_c2_seq41	565.9	282
EOG091G08UU	Duplicated	comp141435_c2_seq81	567	282
EOG091G08UU	Duplicated	comp141435_c2_seq99	565.8	282
EOG091G08V8	Complete	comp129517_c0_seq3	344.2	373
EOG091G08VB	Duplicated	comp145075_c3_seq2	674.1	533
EOG091G08VB	Duplicated	comp145075_c3_seq3	674.4	533
EOG091G08VB	Duplicated	comp145075_c3_seq4	674.3	533
EOG091G08Y9	Duplicated	comp130558_c0_seq1	227.6	200
EOG091G08Y9	Duplicated	comp130558_c0_seq4	227.3	200
EOG091G08ZG	Complete	comp110851_c0_seq1	256.2	295
EOG091G08ZR	Duplicated	comp143447_c5_seq7	482.1	381
EOG091G08ZR	Duplicated	comp143447_c5_seq8	445.7	365
EOG091G08ZR	Duplicated	comp143447_c5_seq9	471.3	389
EOG091G090D	Complete	comp86858_c1_seq1	411.5	313
EOG091G095O	Complete	comp127120_c2_seq1	273.3	288
EOG091G096V	Duplicated	comp144754_c0_seq2	485.8	393
EOG091G096V	Duplicated	comp144754_c0_seq6	485.8	393
EOG091G0977	Complete	comp88859_c0_seq1	461.6	334
EOG091G0990	Complete	comp125899_c1_seq1	260	302
EOG091G099D	Complete	comp112057_c0_seq1	259.5	268
EOG091G09BP	Duplicated	comp144570_c1_seq2	455.8	343
EOG091G09BP	Duplicated	comp144570_c1_seq6	455.9	343
EOG091G09BP	Duplicated	comp144570_c1_seq9	456.1	343
EOG091G09D8	Complete	comp113696_c0_seq1	347.3	275
EOG091G09FV	Duplicated	comp145734_c1_seq1	516.8	296
EOG091G09FV	Duplicated	comp145734_c1_seq10	519.9	317
EOG091G09FV	Duplicated	comp145734_c1_seq15	516.8	296
EOG091G09GA	Duplicated	comp145949_c1_seq12	291.6	297
EOG091G09GA	Duplicated	comp145949_c1_seq3	292.1	296
EOG091G09GA	Duplicated	comp145949_c1_seq9	292.1	296
EOG091G09GO	Complete	comp62394_c0_seq1	527.9	293
EOG091G09HG	Complete	comp76189_c0_seq1	465	327
EOG091G09HR	Complete	comp143033_c3_seq1	387.7	289
EOG091G09IW	Complete	comp155043_c0_seq1	314.9	424
EOG091G09J7	Complete	comp140144_c1_seq1	415.6	324
EOG091G09KI	Duplicated	comp144080_c0_seq2	244.9	219
EOG091G09KI	Duplicated	comp144080_c0_seq7	245	219
EOG091G09KI	Duplicated	comp144080_c0_seq8	245.2	219
EOG091G09KK	Duplicated	comp143893_c0_seq1	453.7	363
EOG091G09KK	Duplicated	comp143893_c0_seq2	453.6	363
EOG091G09KX	Duplicated	comp145964_c0_seq2	489.8	346
EOG091G09KX	Duplicated	comp145964_c0_seq5	490.9	346
EOG091G09KX	Duplicated	comp145964_c0_seq6	489.3	346
EOG091G09L6	Complete	comp124391_c0_seq1	169.5	168
EOG091G09MD	Duplicated	comp139136_c3_seq2	432.3	304
EOG091G09MD	Duplicated	comp139136_c3_seq3	432.4	304
EOG091G09MD	Duplicated	comp139136_c3_seq5	480.4	306
EOG091G09MU	Complete	comp116399_c0_seq1	385.9	320
EOG091G09O7	Complete	comp113783_c0_seq1	307.9	300
EOG091G09Q2	Complete	comp113441_c0_seq1	308.4	361
EOG091G09QO	Complete	comp139585_c0_seq1	299	244
EOG091G09R0	Complete	comp126168_c0_seq1	266.5	233
EOG091G09RJ	Duplicated	comp145581_c5_seq2	160.8	248
EOG091G09RJ	Duplicated	comp145581_c5_seq4	184.2	181
EOG091G09RJ	Duplicated	comp145581_c5_seq5	184.4	260
EOG091G09SS	Duplicated	comp145663_c6_seq38	287.2	257
EOG091G09SS	Duplicated	comp145663_c6_seq40	286.8	257
EOG091G09SS	Duplicated	comp145663_c6_seq7	287.1	257
EOG091G09T3	Duplicated	comp123746_c0_seq2	417.9	302
EOG091G09T3	Duplicated	comp123746_c0_seq5	417.9	302
EOG091G09T3	Duplicated	comp123746_c0_seq6	418	302
EOG091G09T6	Duplicated	comp147094_c0_seq1	221.2	201
EOG091G09T6	Duplicated	comp147094_c0_seq2	217.3	202
EOG091G09T6	Duplicated	comp147094_c0_seq3	217.3	202
EOG091G09U9	Duplicated	comp141960_c0_seq2	643.5	452
EOG091G09U9	Duplicated	comp141960_c0_seq3	643.8	375
EOG091G09U9	Duplicated	comp141960_c0_seq4	696.5	376
EOG091G09UA	Complete	comp138934_c0_seq1	334.3	274
EOG091G09UB	Duplicated	comp142412_c0_seq1	517.7	427
EOG091G09UB	Duplicated	comp142412_c0_seq2	521.5	400
EOG091G09UB	Duplicated	comp142412_c0_seq4	521.5	400
EOG091G09V2	Complete	comp143477_c1_seq5	374.5	282
EOG091G09YB	Complete	comp143053_c0_seq2	295.2	317
EOG091G0A0M	Complete	comp144650_c0_seq1	496.9	343
EOG091G0A19	Complete	comp146449_c2_seq1	349.1	455
EOG091G0A27	Complete	comp111013_c0_seq2	242.3	406
EOG091G0A2I	Duplicated	comp142979_c2_seq1	593	315
EOG091G0A2I	Duplicated	comp145801_c0_seq1	597.3	313
EOG091G0A2I	Duplicated	comp145801_c0_seq4	598.1	313
EOG091G0A2L	Duplicated	comp146000_c3_seq14	420.6	328
EOG091G0A2L	Duplicated	comp146000_c3_seq22	419	328
EOG091G0A2L	Duplicated	comp146000_c3_seq45	419.3	328
EOG091G0A5N	Complete	comp150261_c0_seq1	629.8	381
EOG091G0A79	Duplicated	comp111233_c0_seq1	361.1	306
EOG091G0A79	Duplicated	comp111233_c0_seq2	375.7	310
EOG091G0A98	Duplicated	comp143724_c0_seq28	320.2	278
EOG091G0A98	Duplicated	comp143724_c0_seq48	319.2	278
EOG091G0A98	Duplicated	comp143724_c0_seq97	320	278
EOG091G0AE2	Complete	comp86979_c0_seq1	433.2	314
EOG091G0AE9	Duplicated	comp146423_c1_seq13	422.6	278
EOG091G0AE9	Duplicated	comp146423_c1_seq2	421.9	278
EOG091G0AE9	Duplicated	comp146423_c1_seq8	422.6	278
EOG091G0AEH	Complete	comp130311_c0_seq2	269.8	214
EOG091G0AEL	Duplicated	comp142049_c0_seq12	482.5	275
EOG091G0AEL	Duplicated	comp142049_c0_seq2	481.6	275
EOG091G0AEL	Duplicated	comp142049_c0_seq3	480.7	275
EOG091G0AFP	Complete	comp140230_c1_seq1	351.2	194
EOG091G0AGM	Duplicated	comp143049_c1_seq1	303.3	258
EOG091G0AGM	Duplicated	comp143049_c1_seq2	276.3	213
EOG091G0AGT	Duplicated	comp127810_c0_seq1	231.1	264
EOG091G0AGT	Duplicated	comp127810_c0_seq3	270.4	289
EOG091G0AHJ	Duplicated	comp135996_c0_seq11	527.6	288
EOG091G0AHJ	Duplicated	comp135996_c0_seq2	527.7	288
EOG091G0AHJ	Duplicated	comp135996_c0_seq4	527.8	288
EOG091G0AI5	Duplicated	comp136487_c0_seq1	528.1	524
EOG091G0AI5	Duplicated	comp136487_c0_seq4	527.6	524
EOG091G0AJ6	Duplicated	comp115384_c0_seq2	511.4	310
EOG091G0AJ6	Duplicated	comp115384_c0_seq3	511.5	310
EOG091G0AKM	Duplicated	comp142631_c0_seq4	458.9	304
EOG091G0AKM	Duplicated	comp142631_c0_seq6	458.8	304
EOG091G0AKM	Duplicated	comp142631_c0_seq7	458.2	304
EOG091G0AKW	Complete	comp61486_c0_seq1	469.7	337
EOG091G0AO6	Duplicated	comp138997_c0_seq19	392.8	252
EOG091G0AO6	Duplicated	comp138997_c0_seq24	392.8	252
EOG091G0AO6	Duplicated	comp138997_c0_seq35	392.8	252
EOG091G0AOO	Complete	comp124739_c0_seq1	540.7	312
EOG091G0AQA	Duplicated	comp145938_c2_seq11	460.2	297
EOG091G0AQA	Duplicated	comp145938_c2_seq14	458.6	297
EOG091G0AQA	Duplicated	comp145938_c2_seq21	460.2	297
EOG091G0ARE	Complete	comp62485_c0_seq2	580.3	428
EOG091G0ARL	Complete	comp137491_c4_seq2	248.3	299
EOG091G0AU6	Duplicated	comp138350_c0_seq3	297	295
EOG091G0AU6	Duplicated	comp138350_c0_seq4	298.1	295
EOG091G0AVA	Duplicated	comp147123_c0_seq14	322.2	274
EOG091G0AVA	Duplicated	comp147123_c0_seq21	322	274
EOG091G0AVA	Duplicated	comp147123_c0_seq32	322	274
EOG091G0AVP	Duplicated	comp101641_c2_seq1	526.9	311
EOG091G0AVP	Duplicated	comp101641_c2_seq2	593.7	348
EOG091G0AVW	Duplicated	comp143673_c7_seq1	289.7	309
EOG091G0AVW	Duplicated	comp143673_c7_seq2	288.8	309
EOG091G0AX1	Duplicated	comp144255_c1_seq1	268.4	240
EOG091G0AX1	Duplicated	comp144255_c1_seq2	269.8	240
EOG091G0AYM	Complete	comp141868_c3_seq2	364.5	306
EOG091G0AZ7	Duplicated	comp144269_c1_seq11	240.3	248
EOG091G0AZ7	Duplicated	comp144269_c1_seq17	240.2	248
EOG091G0AZV	Duplicated	comp143807_c0_seq1	278.7	242
EOG091G0AZV	Duplicated	comp143807_c0_seq3	279	242
EOG091G0AZV	Duplicated	comp143807_c0_seq4	279	242
EOG091G0B27	Complete	comp115537_c0_seq1	417.1	320
EOG091G0B2N	Complete	comp130807_c0_seq1	444.6	262
EOG091G0B9B	Complete	comp141888_c6_seq1	327.1	256
EOG091G0B9T	Complete	comp143656_c4_seq2	498	283
EOG091G0BAG	Complete	comp144699_c0_seq5	198.8	118
EOG091G0BAM	Complete	comp61282_c0_seq1	491.4	240
EOG091G0BBO	Duplicated	comp139600_c0_seq4	426	258
EOG091G0BBO	Duplicated	comp139600_c0_seq5	447.3	350
EOG091G0BCO	Complete	comp61184_c0_seq1	265.5	207
EOG091G0BDT	Duplicated	comp145275_c1_seq2	302.1	203
EOG091G0BDT	Duplicated	comp145275_c1_seq4	302.1	203
EOG091G0BDT	Duplicated	comp145275_c1_seq8	302.2	203
EOG091G0BED	Complete	comp144073_c0_seq2	316.2	327
EOG091G0BG4	Duplicated	comp132574_c1_seq1	268.2	268
EOG091G0BG4	Duplicated	comp132574_c1_seq5	262.4	249
EOG091G0BHP	Duplicated	comp144962_c0_seq1	579.9	289
EOG091G0BHP	Duplicated	comp144962_c0_seq2	579.8	289
EOG091G0BHP	Duplicated	comp144962_c0_seq3	582.3	307
EOG091G0BHV	Complete	comp134597_c0_seq1	317.6	230
EOG091G0BKI	Complete	comp88349_c0_seq1	169.9	272
EOG091G0BKR	Complete	comp139032_c2_seq1	474.3	287
EOG091G0BKX	Fragmented	comp142442_c0_seq2	230.2	207
EOG091G0BKZ	Complete	comp90090_c0_seq1	282.2	239
EOG091G0BL9	Complete	comp146574_c2_seq1	558.5	270
EOG091G0BN4	Duplicated	comp142021_c4_seq10	236.7	255
EOG091G0BN4	Duplicated	comp142021_c4_seq19	236.7	255
EOG091G0BN4	Duplicated	comp142021_c4_seq7	236.7	255
EOG091G0BNI	Complete	comp139103_c1_seq1	426.8	256
EOG091G0BPU	Complete	comp145623_c1_seq1	477	318
EOG091G0BPX	Complete	comp140159_c0_seq1	289	220
EOG091G0BQF	Complete	comp144199_c3_seq32	597	332
EOG091G0BTX	Complete	comp89172_c0_seq1	378	254
EOG091G0BUD	Duplicated	comp146781_c0_seq30	247.5	212
EOG091G0BUD	Duplicated	comp146781_c0_seq32	247.5	212
EOG091G0BUD	Duplicated	comp146781_c0_seq34	247.7	212
EOG091G0BUH	Complete	comp122318_c0_seq1	413.1	250
EOG091G0BWJ	Complete	comp139836_c0_seq1	193.5	282
EOG091G0BX3	Complete	comp141749_c2_seq1	380.7	453
EOG091G0C2M	Complete	comp142577_c10_seq1	421.8	368
EOG091G0C2Z	Duplicated	comp141963_c4_seq10	303.2	230
EOG091G0C2Z	Duplicated	comp141963_c4_seq14	303.4	230
EOG091G0C2Z	Duplicated	comp141963_c4_seq9	303.2	230
EOG091G0C6I	Duplicated	comp141932_c1_seq2	422	442
EOG091G0C6I	Duplicated	comp141932_c1_seq4	420.5	442
EOG091G0C7Y	Duplicated	comp139571_c0_seq1	369	245
EOG091G0C7Y	Duplicated	comp139571_c0_seq2	374.6	245
EOG091G0C7Y	Duplicated	comp139571_c0_seq3	386.4	245
EOG091G0C84	Complete	comp146392_c1_seq2	394.9	264
EOG091G0C8H	Complete	comp61899_c1_seq1	246.2	177
EOG091G0C9Y	Complete	comp140147_c0_seq1	321.9	259
EOG091G0CAR	Complete	comp63428_c0_seq1	490.9	280
EOG091G0CEG	Duplicated	comp144021_c5_seq17	291.2	219
EOG091G0CEG	Duplicated	comp144021_c5_seq21	291	219
EOG091G0CEG	Duplicated	comp144021_c5_seq24	291	219
EOG091G0CEK	Complete	comp137929_c0_seq3	413.5	279
EOG091G0CEW	Complete	comp136294_c1_seq1	326.9	237
EOG091G0CF7	Complete	comp87037_c0_seq1	511.2	287
EOG091G0CFP	Duplicated	comp141069_c0_seq1	304.8	231
EOG091G0CFP	Duplicated	comp141069_c0_seq2	305	231
EOG091G0CGO	Duplicated	comp147046_c3_seq1	261.8	203
EOG091G0CGO	Duplicated	comp147046_c3_seq2	261.6	203
EOG091G0CH6	Duplicated	comp144414_c0_seq10	455	420
EOG091G0CH6	Duplicated	comp144414_c0_seq4	455	420
EOG091G0CH6	Duplicated	comp144414_c0_seq7	454.8	475
EOG091G0CID	Complete	comp142509_c0_seq2	389.3	308
EOG091G0CLR	Complete	comp130722_c0_seq1	458.3	363
EOG091G0CMN	Duplicated	comp139657_c0_seq2	198.8	181
EOG091G0CMN	Duplicated	comp139657_c0_seq3	197.3	181
EOG091G0CMN	Duplicated	comp139657_c0_seq6	198.6	181
EOG091G0CNT	Complete	comp122570_c0_seq1	352.2	236
EOG091G0COC	Duplicated	comp133446_c0_seq1	419.9	294
EOG091G0COC	Duplicated	comp133446_c0_seq2	420.2	294
EOG091G0CQ2	Complete	comp61155_c0_seq1	350.5	251
EOG091G0CR4	Complete	comp185140_c0_seq1	410.8	288
EOG091G0CSZ	Duplicated	comp130706_c0_seq2	273.7	180
EOG091G0CSZ	Duplicated	comp130706_c0_seq3	273.9	180
EOG091G0CSZ	Duplicated	comp130706_c0_seq5	267.3	182
EOG091G0CTG	Complete	comp142358_c0_seq1	331.2	228
EOG091G0CTU	Complete	comp131011_c0_seq4	326.5	270
EOG091G0CW2	Complete	comp142647_c1_seq3	350.1	259
EOG091G0CXE	Complete	comp168335_c0_seq1	152	173
EOG091G0CZX	Duplicated	comp146766_c0_seq2	305.4	197
EOG091G0CZX	Duplicated	comp146766_c0_seq3	304.6	197
EOG091G0D04	Duplicated	comp132973_c0_seq1	262.9	187
EOG091G0D04	Duplicated	comp132973_c0_seq2	263	187
EOG091G0D0D	Duplicated	comp146072_c0_seq1	264.4	314
EOG091G0D0D	Duplicated	comp146072_c0_seq4	266.2	302
EOG091G0D0D	Duplicated	comp146072_c0_seq6	264.5	314
EOG091G0D0W	Duplicated	comp141366_c6_seq1	427.3	331
EOG091G0D0W	Duplicated	comp141366_c6_seq2	426.5	331
EOG091G0D26	Complete	comp93554_c0_seq1	368.3	222
EOG091G0D4N	Complete	comp133563_c0_seq1	160.9	336
EOG091G0D7V	Complete	comp124240_c0_seq1	113	133
EOG091G0D8I	Duplicated	comp61364_c0_seq1	398.2	224
EOG091G0D8I	Duplicated	comp61364_c0_seq2	398.5	224
EOG091G0D8N	Duplicated	comp146144_c3_seq2	413.7	327
EOG091G0D8N	Duplicated	comp146144_c3_seq3	413.5	327
EOG091G0D8N	Duplicated	comp146144_c3_seq6	413.1	327
EOG091G0DBF	Complete	comp146793_c1_seq2	532.1	398
EOG091G0DLW	Duplicated	comp88254_c0_seq1	85.3	233
EOG091G0DLW	Duplicated	comp88254_c0_seq2	85.4	233
EOG091G0DND	Complete	comp79239_c0_seq1	348.5	291
EOG091G0DPL	Complete	comp143389_c9_seq1	167.9	141
EOG091G0DQ3	Complete	comp123224_c0_seq2	203.1	192
EOG091G0DQS	Duplicated	comp138823_c0_seq2	447	349
EOG091G0DQS	Duplicated	comp138823_c0_seq3	447.2	349
EOG091G0DQT	Duplicated	comp146911_c0_seq26	322.3	256
EOG091G0DQT	Duplicated	comp146911_c0_seq34	322.1	256
EOG091G0DQT	Duplicated	comp146911_c0_seq36	373.1	288
EOG091G0DRZ	Complete	comp141442_c5_seq1	213.2	153
EOG091G0DTB	Complete	comp140868_c0_seq1	317.5	226
EOG091G0DTD	Duplicated	comp141044_c1_seq2	313.9	245
EOG091G0DTD	Duplicated	comp141044_c1_seq6	313.9	245
EOG091G0DTD	Duplicated	comp141044_c1_seq7	313.9	245
EOG091G0DTE	Complete	comp141087_c1_seq1	382	238
EOG091G0DTP	Complete	comp136197_c0_seq1	318.2	229
EOG091G0DUX	Duplicated	comp132327_c0_seq2	271	226
EOG091G0DUX	Duplicated	comp132327_c0_seq4	270.3	226
EOG091G0DUX	Duplicated	comp132327_c0_seq5	270.5	226
EOG091G0DVQ	Complete	comp149048_c0_seq1	406.6	254
EOG091G0DWW	Complete	comp120560_c0_seq1	461.9	457
EOG091G0DXC	Duplicated	comp140453_c0_seq1	343.7	308
EOG091G0DXC	Duplicated	comp140453_c0_seq2	343.5	308
EOG091G0DXE	Complete	comp86754_c0_seq1	316	322
EOG091G0DXP	Complete	comp147597_c2_seq7	291.9	200
EOG091G0DXV	Duplicated	comp147486_c5_seq1	500.6	392
EOG091G0DXV	Duplicated	comp147486_c5_seq4	500.7	392
EOG091G0DXV	Duplicated	comp147486_c5_seq5	500.6	392
EOG091G0DYU	Complete	comp128669_c0_seq2	208.4	215
EOG091G0DYW	Duplicated	comp139753_c0_seq1	433	323
EOG091G0DYW	Duplicated	comp139753_c0_seq2	433	323
EOG091G0E06	Duplicated	comp63706_c0_seq1	246.5	184
EOG091G0E06	Duplicated	comp63706_c0_seq2	246.4	184
EOG091G0E11	Duplicated	comp147347_c1_seq3	157	198
EOG091G0E11	Duplicated	comp147347_c1_seq5	164.3	215
EOG091G0E11	Duplicated	comp147347_c1_seq6	164.2	217
EOG091G0E2R	Duplicated	comp143111_c5_seq1	355	249
EOG091G0E2R	Duplicated	comp143111_c5_seq3	353.8	249
EOG091G0E2R	Duplicated	comp143111_c5_seq7	353.3	249
EOG091G0E2X	Complete	comp136056_c0_seq1	140.9	198
EOG091G0E3F	Complete	comp146746_c6_seq2	112.7	215
EOG091G0E3V	Complete	comp168342_c0_seq1	384.5	229
EOG091G0E5O	Duplicated	comp141081_c0_seq1	438.1	284
EOG091G0E5O	Duplicated	comp89907_c0_seq1	424.3	285
EOG091G0E5P	Duplicated	comp132289_c0_seq2	195.5	183
EOG091G0E5P	Duplicated	comp132289_c0_seq3	195.5	183
EOG091G0E5P	Duplicated	comp132289_c0_seq4	195.5	183
EOG091G0E7S	Duplicated	comp134115_c0_seq1	477.4	270
EOG091G0E7S	Duplicated	comp134115_c0_seq2	477.4	270
EOG091G0E8J	Complete	comp145322_c0_seq3	417.1	322
EOG091G0EA2	Duplicated	comp147444_c2_seq12	162.9	140
EOG091G0EA2	Duplicated	comp147444_c2_seq17	162.7	140
EOG091G0EA2	Duplicated	comp147444_c2_seq25	162.7	140
EOG091G0EAF	Duplicated	comp131739_c0_seq1	455.1	327
EOG091G0EAF	Duplicated	comp131739_c0_seq2	421.1	283
EOG091G0EAF	Duplicated	comp131739_c0_seq4	454.7	327
EOG091G0EBA	Duplicated	comp140638_c0_seq1	229.6	542
EOG091G0EBA	Duplicated	comp140638_c0_seq2	229.6	542
EOG091G0EH8	Complete	comp134134_c0_seq1	455.4	229
EOG091G0EHF	Duplicated	comp138587_c1_seq1	471.4	301
EOG091G0EHF	Duplicated	comp138587_c1_seq3	471.1	301
EOG091G0EHF	Duplicated	comp138587_c1_seq7	469.6	300
EOG091G0EHY	Complete	comp142231_c0_seq3	368.2	246
EOG091G0EHZ	Complete	comp61815_c0_seq1	308.4	229
EOG091G0EKA	Duplicated	comp134269_c1_seq11	330.9	236
EOG091G0EKA	Duplicated	comp134269_c1_seq5	304.1	170
EOG091G0EKA	Duplicated	comp134269_c1_seq7	354.2	231
EOG091G0ELO	Complete	comp131777_c0_seq1	281.2	290
EOG091G0ELS	Duplicated	comp145104_c1_seq22	279	236
EOG091G0ELS	Duplicated	comp145104_c1_seq24	279.5	236
EOG091G0ELS	Duplicated	comp145104_c1_seq48	279.2	236
EOG091G0EM6	Complete	comp61782_c0_seq1	116.6	210
EOG091G0EMF	Complete	comp161589_c0_seq1	133.1	126
EOG091G0EO4	Complete	comp99254_c0_seq1	142.5	221
EOG091G0EQR	Duplicated	comp142913_c2_seq2	324.5	285
EOG091G0EQR	Duplicated	comp142913_c2_seq3	324.4	285
EOG091G0ER1	Duplicated	comp142555_c0_seq10	312.6	222
EOG091G0ER1	Duplicated	comp142555_c0_seq11	308.7	219
EOG091G0ER1	Duplicated	comp142555_c0_seq7	300.8	219
EOG091G0ERU	Duplicated	comp147382_c0_seq10	408.2	366
EOG091G0ERU	Duplicated	comp147382_c0_seq4	408.1	366
EOG091G0ES6	Complete	comp62722_c0_seq1	307.9	191
EOG091G0EUU	Complete	comp140788_c1_seq4	446.5	303
EOG091G0EVK	Complete	comp103574_c0_seq1	386.3	250
EOG091G0EZ8	Duplicated	comp144643_c0_seq1	300.5	299
EOG091G0EZ8	Duplicated	comp144643_c0_seq2	300.5	296
EOG091G0EZO	Duplicated	comp87854_c0_seq1	369.5	243
EOG091G0EZO	Duplicated	comp87854_c0_seq2	369.6	242
EOG091G0F0I	Complete	comp133119_c0_seq1	391.3	359
EOG091G0F70	Complete	comp145501_c1_seq1	123.2	171
EOG091G0F93	Complete	comp136241_c0_seq1	558.6	471
EOG091G0FAM	Complete	comp159901_c0_seq1	359.2	232
EOG091G0FH3	Complete	comp148994_c0_seq1	226.8	149
EOG091G0FIJ	Complete	comp134522_c0_seq1	323.3	285
EOG091G0FJB	Complete	comp146320_c3_seq1	383.4	283
EOG091G0FOR	Duplicated	comp130776_c1_seq1	159.8	211
EOG091G0FOR	Duplicated	comp130776_c1_seq2	158.9	212
EOG091G0FPM	Complete	comp142815_c2_seq1	372	271
EOG091G0FPV	Complete	comp111540_c0_seq1	433.9	309
EOG091G0FQ2	Duplicated	comp144632_c4_seq12	266.3	196
EOG091G0FQ2	Duplicated	comp144632_c4_seq16	266.3	196
EOG091G0FQ2	Duplicated	comp144632_c4_seq17	266.3	196
EOG091G0FS8	Duplicated	comp146974_c3_seq14	207.9	192
EOG091G0FS8	Duplicated	comp146974_c3_seq2	207.6	192
EOG091G0FS8	Duplicated	comp146974_c3_seq7	208	192
EOG091G0FSK	Duplicated	comp82033_c0_seq1	236.1	195
EOG091G0FSK	Duplicated	comp82033_c0_seq2	236.2	195
EOG091G0FTU	Complete	comp136597_c0_seq1	423.4	279
EOG091G0FWS	Duplicated	comp144432_c7_seq1	405.4	282
EOG091G0FWS	Duplicated	comp144432_c7_seq6	405.6	282
EOG091G0FXV	Duplicated	comp127309_c0_seq1	320.6	254
EOG091G0FXV	Duplicated	comp127309_c0_seq2	291.1	235
EOG091G0FYA	Complete	comp146323_c4_seq1	141.1	185
EOG091G0FYY	Complete	comp135518_c0_seq1	158.1	162
EOG091G0FZN	Complete	comp129660_c0_seq1	261.1	371
EOG091G0G1G	Complete	comp146221_c7_seq3	61.8	117
EOG091G0G3M	Duplicated	comp141408_c1_seq2	453.9	323
EOG091G0G3M	Duplicated	comp144472_c0_seq1	419	320
EOG091G0G3M	Duplicated	comp144472_c0_seq2	419.3	320
EOG091G0G46	Complete	comp92331_c0_seq1	242.1	188
EOG091G0G58	Duplicated	comp145108_c0_seq15	324.1	470
EOG091G0G58	Duplicated	comp145108_c0_seq5	324.3	470
EOG091G0G6C	Duplicated	comp146942_c2_seq1	160.3	146
EOG091G0G6C	Duplicated	comp146942_c2_seq3	159	146
EOG091G0G6Z	Complete	comp143022_c0_seq1	296.3	215
EOG091G0G71	Complete	comp136455_c0_seq1	372.2	256
EOG091G0G88	Complete	comp145791_c0_seq10	262.7	191
EOG091G0G8R	Duplicated	comp131727_c0_seq1	241.3	169
EOG091G0G8R	Duplicated	comp131727_c0_seq2	241.3	169
EOG091G0G8R	Duplicated	comp131727_c0_seq3	240.7	169
EOG091G0G8S	Complete	comp136098_c0_seq1	240.7	221
EOG091G0GA7	Duplicated	comp137929_c1_seq1	199	161
EOG091G0GA7	Duplicated	comp137929_c1_seq6	199.1	161
EOG091G0GA8	Duplicated	comp140946_c0_seq10	147.9	208
EOG091G0GA8	Duplicated	comp140946_c0_seq5	147.5	191
EOG091G0GA8	Duplicated	comp140946_c0_seq7	147.4	191
EOG091G0GBB	Duplicated	comp128820_c0_seq1	144.5	138
EOG091G0GBB	Duplicated	comp128820_c0_seq2	144.4	138
EOG091G0GBB	Duplicated	comp128820_c0_seq3	144.6	138
EOG091G0GD0	Duplicated	comp140567_c0_seq1	131.9	209
EOG091G0GD0	Duplicated	comp140567_c0_seq2	131.9	209
EOG091G0GDF	Duplicated	comp146992_c3_seq1	437.8	349
EOG091G0GDF	Duplicated	comp146992_c3_seq15	437.6	350
EOG091G0GI9	Complete	comp135594_c0_seq1	129.7	107
EOG091G0GIC	Duplicated	comp64568_c0_seq1	262.3	202
EOG091G0GIC	Duplicated	comp64568_c0_seq2	262	202
EOG091G0GKH	Complete	comp138955_c0_seq1	164	148
EOG091G0GKX	Duplicated	comp146394_c2_seq20	191.5	212
EOG091G0GKX	Duplicated	comp146394_c2_seq24	191.5	212
EOG091G0GMC	Complete	comp168072_c0_seq1	334.2	216
EOG091G0GN7	Complete	comp124623_c0_seq2	503.5	330
EOG091G0GOU	Complete	comp89145_c0_seq1	290.6	212
EOG091G0GQO	Complete	comp154179_c0_seq1	283.9	218
EOG091G0GUK	Duplicated	comp89495_c0_seq2	232.8	168
EOG091G0GUK	Duplicated	comp89495_c0_seq3	232.7	168
EOG091G0GVZ	Duplicated	comp145400_c1_seq2	392.8	277
EOG091G0GVZ	Duplicated	comp145400_c1_seq3	366.4	254
EOG091G0GVZ	Duplicated	comp145400_c1_seq6	365.6	252
EOG091G0GWF	Complete	comp65950_c0_seq1	493.9	286
EOG091G0GWO	Complete	comp142246_c0_seq1	316.5	215
EOG091G0GY1	Complete	comp124737_c1_seq1	394.5	281
EOG091G0GZ4	Complete	comp130905_c0_seq1	186.6	198
EOG091G0H07	Fragmented	comp143947_c0_seq2	167	125
EOG091G0H0S	Complete	comp66782_c0_seq1	284.5	234
EOG091G0H14	Complete	comp64265_c0_seq1	194.7	210
EOG091G0H3D	Complete	comp122160_c0_seq1	371.8	316
EOG091G0H3U	Duplicated	comp129669_c0_seq1	513.1	550
EOG091G0H3U	Duplicated	comp129669_c0_seq2	513	550
EOG091G0H5Q	Complete	comp135451_c0_seq2	314.9	233
EOG091G0H62	Complete	comp156105_c0_seq1	359.3	224
EOG091G0H64	Duplicated	comp146853_c8_seq3	317.1	293
EOG091G0H64	Duplicated	comp146853_c8_seq4	317.2	293
EOG091G0H64	Duplicated	comp146853_c8_seq5	318.2	294
EOG091G0H6A	Duplicated	comp146607_c1_seq1	298.4	153
EOG091G0H6A	Duplicated	comp146607_c1_seq4	300.1	153
EOG091G0H6A	Duplicated	comp146607_c1_seq7	298.4	153
EOG091G0H6J	Duplicated	comp123938_c2_seq1	300.4	276
EOG091G0H6J	Duplicated	comp123938_c2_seq6	315	277
EOG091G0H8F	Fragmented	comp62536_c1_seq1	250.4	141
EOG091G0HAI	Complete	comp150234_c0_seq1	370.7	194
EOG091G0HAT	Duplicated	comp145900_c3_seq2	262.3	221
EOG091G0HAT	Duplicated	comp145900_c3_seq3	244.2	209
EOG091G0HAT	Duplicated	comp145900_c3_seq6	239.8	185
EOG091G0HBC	Complete	comp61331_c0_seq1	224.1	209
EOG091G0HC5	Duplicated	comp1325599_c0_seq1	267.4	231
EOG091G0HC5	Duplicated	comp88836_c0_seq2	246.8	237
EOG091G0HDF	Complete	comp1022072_c0_seq1	134	213
EOG091G0HJH	Complete	comp154140_c0_seq1	378	241
EOG091G0HML	Complete	comp130780_c0_seq1	291.2	318
EOG091G0HMT	Complete	comp128047_c0_seq1	104.1	148
EOG091G0HOK	Duplicated	comp104736_c0_seq1	334.5	258
EOG091G0HOK	Duplicated	comp104736_c0_seq2	334.8	258
EOG091G0HP9	Complete	comp142542_c0_seq1	170.9	154
EOG091G0HQ3	Duplicated	comp140591_c1_seq1	99.9	240
EOG091G0HQ3	Duplicated	comp140591_c1_seq2	100.2	240
EOG091G0HS4	Duplicated	comp145524_c2_seq1	199.4	223
EOG091G0HS4	Duplicated	comp145524_c2_seq4	198.8	181
EOG091G0HS8	Duplicated	comp145746_c2_seq14	287.1	213
EOG091G0HS8	Duplicated	comp145746_c2_seq20	290.9	214
EOG091G0HS8	Duplicated	comp145746_c2_seq9	290.9	214
EOG091G0HSB	Complete	comp86456_c0_seq1	309.2	207
EOG091G0HT4	Duplicated	comp128027_c0_seq1	196.7	265
EOG091G0HT4	Duplicated	comp138882_c0_seq1	186.4	260
EOG091G0HT4	Duplicated	comp138882_c0_seq2	186.3	260
EOG091G0HTU	Duplicated	comp112967_c0_seq1	423.5	237
EOG091G0HTU	Duplicated	comp118245_c0_seq1	434.1	238
EOG091G0HTU	Duplicated	comp139362_c0_seq1	426.9	231
EOG091G0HXI	Duplicated	comp144655_c5_seq12	402.5	445
EOG091G0HXI	Duplicated	comp144655_c5_seq17	402.8	445
EOG091G0HXI	Duplicated	comp144655_c5_seq4	404.7	444
EOG091G0HXJ	Duplicated	comp140681_c1_seq1	276.3	231
EOG091G0HXJ	Duplicated	comp140681_c1_seq4	276.2	231
EOG091G0HXJ	Duplicated	comp140681_c1_seq8	248.8	200
EOG091G0HYF	Duplicated	comp139011_c0_seq1	342.7	202
EOG091G0HYF	Duplicated	comp139011_c0_seq2	342.6	202
EOG091G0HZK	Complete	comp88080_c0_seq1	322.7	296
EOG091G0I1O	Duplicated	comp135350_c1_seq1	192.1	197
EOG091G0I1O	Duplicated	comp135350_c1_seq10	194.7	200
EOG091G0I1O	Duplicated	comp135350_c1_seq2	198.1	202
EOG091G0I2X	Complete	comp126152_c2_seq2	237.9	207
EOG091G0I2Z	Duplicated	comp146647_c0_seq10	227.4	240
EOG091G0I2Z	Duplicated	comp146647_c0_seq12	227.1	240
EOG091G0I2Z	Duplicated	comp146647_c0_seq19	227.3	240
EOG091G0I5H	Duplicated	comp135639_c0_seq1	244.8	253
EOG091G0I5H	Duplicated	comp135639_c0_seq2	244.8	253
EOG091G0I5H	Duplicated	comp135639_c0_seq3	244.8	253
EOG091G0I7M	Complete	comp124740_c1_seq2	245.6	311
EOG091G0I85	Complete	comp142606_c0_seq1	280.9	514
EOG091G0I8J	Duplicated	comp112279_c0_seq1	290.5	279
EOG091G0I8J	Duplicated	comp112279_c0_seq2	290.4	279
EOG091G0I8J	Duplicated	comp112279_c0_seq3	290.6	279
EOG091G0ID9	Complete	comp139784_c0_seq1	372.4	278
EOG091G0IDE	Duplicated	comp126403_c0_seq1	342.6	520
EOG091G0IDE	Duplicated	comp126403_c0_seq2	342.7	520
EOG091G0IDE	Duplicated	comp126403_c0_seq3	333.1	520
EOG091G0IDG	Duplicated	comp112184_c0_seq1	433.4	238
EOG091G0IDG	Duplicated	comp140598_c0_seq1	451.8	250
EOG091G0IDP	Complete	comp138470_c0_seq1	400.6	192
EOG091G0IDS	Duplicated	comp140873_c2_seq3	179.1	223
EOG091G0IDS	Duplicated	comp140873_c2_seq7	160	213
EOG091G0IF3	Complete	comp88304_c0_seq1	159.7	154
EOG091G0IGG	Complete	comp150645_c0_seq1	368	211
EOG091G0IHL	Complete	comp143447_c8_seq2	94.1	121
EOG091G0II3	Duplicated	comp136590_c0_seq5	247.8	197
EOG091G0II3	Duplicated	comp136590_c0_seq7	247.7	179
EOG091G0ILG	Complete	comp62483_c0_seq1	239.5	181
EOG091G0ILS	Complete	comp114830_c0_seq1	353.4	252
EOG091G0IMB	Complete	comp135830_c1_seq1	93.5	203
EOG091G0IMD	Complete	comp142449_c4_seq1	299.9	196
EOG091G0IMI	Duplicated	comp140577_c1_seq19	202.9	158
EOG091G0IMI	Duplicated	comp140577_c1_seq29	202.9	158
EOG091G0IQ7	Duplicated	comp140907_c1_seq1	298.3	171
EOG091G0IQ7	Duplicated	comp140907_c1_seq8	326.2	205
EOG091G0IQ7	Duplicated	comp140907_c1_seq9	322.8	205
EOG091G0IQD	Duplicated	comp62384_c0_seq1	366.5	291
EOG091G0IQD	Duplicated	comp62384_c0_seq2	366.4	291
EOG091G0IRO	Duplicated	comp138040_c0_seq1	250.6	164
EOG091G0IRO	Duplicated	comp138040_c0_seq2	250.8	164
EOG091G0IS6	Complete	comp138494_c4_seq5	313.5	314
EOG091G0ITS	Complete	comp112073_c0_seq2	397.8	256
EOG091G0IUT	Complete	comp146201_c4_seq1	202.3	111
EOG091G0IVB	Duplicated	comp109589_c0_seq1	311.4	194
EOG091G0IVB	Duplicated	comp109589_c0_seq2	311	194
EOG091G0IWR	Complete	comp133093_c0_seq1	178.8	184
EOG091G0IX8	Duplicated	comp145020_c1_seq3	220.8	263
EOG091G0IX8	Duplicated	comp145020_c1_seq5	220.8	263
EOG091G0IX8	Duplicated	comp145020_c1_seq8	220.8	263
EOG091G0IXA	Duplicated	comp134574_c0_seq1	210	223
EOG091G0IXA	Duplicated	comp2137863_c0_seq1	193	174
EOG091G0IXT	Duplicated	comp147160_c0_seq1	272.5	186
EOG091G0IXT	Duplicated	comp1499714_c0_seq1	243.8	167
EOG091G0IXT	Duplicated	comp719759_c0_seq1	270.1	186
EOG091G0IXY	Complete	comp139638_c0_seq1	147.1	185
EOG091G0IYB	Complete	comp136895_c0_seq1	1026.9	644
EOG091G0IZD	Complete	comp62087_c0_seq1	115.3	153
EOG091G0IZX	Complete	comp153780_c0_seq1	404.3	199
EOG091G0J09	Complete	comp136955_c0_seq2	284.6	206
EOG091G0J14	Duplicated	comp146316_c1_seq12	278.6	171
EOG091G0J14	Duplicated	comp146316_c1_seq5	279.1	171
EOG091G0J14	Duplicated	comp146316_c1_seq8	250	138
EOG091G0J2W	Duplicated	comp142312_c0_seq1	160.9	157
EOG091G0J2W	Duplicated	comp142312_c0_seq5	156.7	173
EOG091G0J2W	Duplicated	comp142312_c0_seq6	164.6	169
EOG091G0J56	Duplicated	comp135341_c1_seq17	197.4	339
EOG091G0J56	Duplicated	comp135341_c1_seq18	197.3	339
EOG091G0J56	Duplicated	comp135341_c1_seq20	200.2	315
EOG091G0J61	Complete	comp145059_c1_seq1	135.4	106
EOG091G0J69	Duplicated	comp117741_c0_seq2	323.9	260
EOG091G0J69	Duplicated	comp117741_c0_seq3	324.4	260
EOG091G0J69	Duplicated	comp117741_c0_seq4	324.5	260
EOG091G0J7A	Duplicated	comp137082_c1_seq4	319.5	264
EOG091G0J7A	Duplicated	comp137082_c1_seq6	318.1	264
EOG091G0J98	Duplicated	comp144794_c7_seq1	346.7	263
EOG091G0J98	Duplicated	comp144794_c7_seq5	346.7	263
EOG091G0JBM	Duplicated	comp147487_c0_seq15	206.9	166
EOG091G0JBM	Duplicated	comp147487_c0_seq18	206.9	166
EOG091G0JBM	Duplicated	comp147487_c0_seq27	206.5	166
EOG091G0JBZ	Complete	comp131888_c1_seq1	250.2	189
EOG091G0JC7	Duplicated	comp142286_c0_seq10	134.2	199
EOG091G0JC7	Duplicated	comp142286_c0_seq18	136.5	155
EOG091G0JC7	Duplicated	comp142286_c0_seq2	133.1	194
EOG091G0JEC	Complete	comp138514_c0_seq2	195	119
EOG091G0JGU	Duplicated	comp145112_c2_seq2	179.4	164
EOG091G0JGU	Duplicated	comp145112_c2_seq6	179.4	163
EOG091G0JHN	Duplicated	comp123962_c0_seq1	234.1	190
EOG091G0JHN	Duplicated	comp123962_c0_seq2	234.3	190
EOG091G0JHN	Duplicated	comp123962_c0_seq3	234.4	190
EOG091G0JHQ	Complete	comp82087_c0_seq1	342.9	231
EOG091G0JI0	Complete	comp66068_c0_seq1	389.4	195
EOG091G0JI1	Complete	comp62307_c0_seq1	249.7	161
EOG091G0JIA	Complete	comp140468_c0_seq1	122.7	238
EOG091G0JMY	Complete	comp142810_c0_seq1	183.2	189
EOG091G0JTG	Complete	comp145738_c5_seq3	107.3	175
EOG091G0JTR	Duplicated	comp142653_c2_seq1	126	231
EOG091G0JTR	Duplicated	comp142653_c2_seq6	127.6	231
EOG091G0JTR	Duplicated	comp142653_c2_seq7	127.5	231
EOG091G0JU7	Complete	comp141206_c0_seq3	338	227
EOG091G0JUY	Complete	comp123939_c0_seq1	355.7	185
EOG091G0JWC	Duplicated	comp88155_c0_seq1	206.6	168
EOG091G0JWC	Duplicated	comp88155_c0_seq2	206.5	168
EOG091G0JWK	Complete	comp134900_c0_seq1	74.4	110
EOG091G0JYQ	Duplicated	comp137784_c0_seq2	267.3	159
EOG091G0JYQ	Duplicated	comp137784_c0_seq3	267.3	159
EOG091G0JYQ	Duplicated	comp137784_c0_seq4	266.2	159
EOG091G0JZV	Complete	comp88673_c1_seq1	148.9	186
EOG091G0K0D	Complete	comp130205_c0_seq2	186.7	153
EOG091G0K0H	Duplicated	comp122503_c0_seq1	182.2	174
EOG091G0K0H	Duplicated	comp122503_c0_seq2	182.2	174
EOG091G0K0H	Duplicated	comp122503_c0_seq3	182	174
EOG091G0K1G	Duplicated	comp142599_c0_seq1	396.8	205
EOG091G0K1G	Duplicated	comp186142_c0_seq1	447.5	234
EOG091G0K1G	Duplicated	comp61611_c0_seq1	443.5	234
EOG091G0K1H	Duplicated	comp140377_c1_seq1	133.6	124
EOG091G0K1H	Duplicated	comp140377_c1_seq2	125	124
EOG091G0K1Z	Duplicated	comp124758_c0_seq1	210.2	220
EOG091G0K1Z	Duplicated	comp124758_c0_seq2	210.4	220
EOG091G0K2R	Complete	comp137907_c0_seq1	254.9	240
EOG091G0K6O	Complete	comp146201_c5_seq1	173.7	163
EOG091G0K82	Duplicated	comp146527_c0_seq22	326.4	285
EOG091G0K82	Duplicated	comp146527_c0_seq9	327.2	240
EOG091G0K92	Complete	comp66860_c0_seq1	163.7	151
EOG091G0K95	Complete	comp61703_c0_seq1	271	281
EOG091G0K98	Duplicated	comp143980_c3_seq13	352.7	282
EOG091G0K98	Duplicated	comp143980_c3_seq16	364.6	416
EOG091G0K98	Duplicated	comp143980_c3_seq3	350.4	307
EOG091G0K9M	Duplicated	comp141327_c0_seq4	248.8	178
EOG091G0K9M	Duplicated	comp259_c0_seq1	262.4	162
EOG091G0KC3	Duplicated	comp139908_c0_seq12	207.7	248
EOG091G0KC3	Duplicated	comp139908_c0_seq5	207.6	264
EOG091G0KC3	Duplicated	comp139908_c0_seq6	207.7	249
EOG091G0KEQ	Duplicated	comp145418_c2_seq1	287.7	242
EOG091G0KEQ	Duplicated	comp145418_c2_seq2	290.3	199
EOG091G0KGO	Duplicated	comp121114_c0_seq1	284	183
EOG091G0KGO	Duplicated	comp173344_c0_seq1	282.2	183
EOG091G0KGO	Duplicated	comp94486_c0_seq1	288.8	170
EOG091G0KGX	Duplicated	comp141078_c0_seq1	222	201
EOG091G0KGX	Duplicated	comp141078_c0_seq2	222.6	201
EOG091G0KHF	Complete	comp148327_c0_seq1	335.1	238
EOG091G0KJA	Duplicated	comp140707_c1_seq17	257.9	247
EOG091G0KJA	Duplicated	comp140707_c1_seq20	258.4	247
EOG091G0KJA	Duplicated	comp140707_c1_seq6	257	247
EOG091G0KM6	Duplicated	comp144209_c0_seq1	245.6	161
EOG091G0KM6	Duplicated	comp144209_c0_seq2	245.5	161
EOG091G0KNT	Duplicated	comp146229_c1_seq18	204.5	167
EOG091G0KNT	Duplicated	comp146229_c1_seq6	205.5	168
EOG091G0KPB	Complete	comp115027_c0_seq1	193.9	254
EOG091G0KR3	Complete	comp140262_c0_seq1	255.7	152
EOG091G0KRB	Complete	comp61669_c0_seq1	233.8	147
EOG091G0KRZ	Duplicated	comp145471_c0_seq13	279.6	147
EOG091G0KRZ	Duplicated	comp145471_c0_seq4	280.1	147
EOG091G0KRZ	Duplicated	comp145471_c0_seq6	278.1	147
EOG091G0KS8	Duplicated	comp144288_c0_seq1	249.8	192
EOG091G0KS8	Duplicated	comp144288_c0_seq2	249.8	192
EOG091G0KSQ	Complete	comp152002_c0_seq1	421.4	260
EOG091G0KSX	Complete	comp60373_c0_seq1	198.4	155
EOG091G0KUR	Complete	comp110927_c0_seq1	238	202
EOG091G0KVW	Duplicated	comp140424_c0_seq3	274.2	157
EOG091G0KVW	Duplicated	comp140424_c0_seq4	298.4	177
EOG091G0KVW	Duplicated	comp140424_c0_seq5	298.5	177
EOG091G0L2T	Complete	comp61896_c0_seq1	100.3	89
EOG091G0L3L	Duplicated	comp119450_c0_seq2	204.1	152
EOG091G0L3L	Duplicated	comp119450_c0_seq3	204.8	152
EOG091G0L4M	Duplicated	comp355054_c0_seq1	165.3	167
EOG091G0L4M	Duplicated	comp88640_c0_seq1	176.8	158
EOG091G0L4Z	Complete	comp137555_c0_seq1	145.6	201
EOG091G0L5D	Duplicated	comp136111_c0_seq1	285.1	163
EOG091G0L5D	Duplicated	comp1719810_c0_seq1	261.3	145
EOG091G0L5H	Complete	comp143344_c0_seq5	147.9	151
EOG091G0L5I	Complete	comp141435_c0_seq1	272.2	192
EOG091G0L5X	Complete	comp142039_c6_seq1	172.5	143
EOG091G0L5Z	Complete	comp64906_c1_seq1	319.6	183
EOG091G0L66	Complete	comp163254_c0_seq1	252.4	169
EOG091G0L84	Complete	comp130968_c0_seq1	295.6	220
EOG091G0LAR	Complete	comp136154_c1_seq1	237.8	160
EOG091G0LB8	Complete	comp88866_c0_seq1	88.2	184
EOG091G0LBN	Duplicated	comp145939_c5_seq17	120.7	180
EOG091G0LBN	Duplicated	comp145939_c5_seq2	118.3	180
EOG091G0LBN	Duplicated	comp145939_c5_seq20	117.9	180
EOG091G0LCK	Complete	comp62127_c0_seq1	85.3	76
EOG091G0LCT	Complete	comp61350_c0_seq1	251.9	247
EOG091G0LFF	Duplicated	comp137836_c0_seq1	293	177
EOG091G0LFF	Duplicated	comp147760_c0_seq1	297.7	177
EOG091G0LFF	Duplicated	comp55397_c0_seq1	303.4	177
EOG091G0LIN	Duplicated	comp19341_c0_seq1	315.3	176
EOG091G0LIN	Duplicated	comp88961_c0_seq1	363.7	207
EOG091G0LKE	Complete	comp153941_c0_seq1	186.4	191
EOG091G0LMQ	Duplicated	comp93958_c0_seq1	191.3	142
EOG091G0LMQ	Duplicated	comp93958_c0_seq2	190.6	141
EOG091G0LMX	Complete	comp77667_c0_seq1	175.4	189
EOG091G0LMY	Duplicated	comp146235_c1_seq1	190.3	201
EOG091G0LMY	Duplicated	comp146235_c1_seq2	193.2	203
EOG091G0LMY	Duplicated	comp146235_c1_seq4	190.5	201
EOG091G0LO1	Duplicated	comp127270_c0_seq3	234.6	178
EOG091G0LO1	Duplicated	comp127270_c0_seq4	236.7	178
EOG091G0LP5	Duplicated	comp140667_c0_seq2	148.2	95
EOG091G0LP5	Duplicated	comp140667_c0_seq3	150	95
EOG091G0LP5	Duplicated	comp140667_c0_seq7	148.4	125
EOG091G0LPW	Complete	comp132503_c0_seq1	142.9	161
EOG091G0LRI	Duplicated	comp146070_c4_seq1	250.1	236
EOG091G0LRI	Duplicated	comp146070_c4_seq10	252.9	212
EOG091G0LRI	Duplicated	comp146070_c4_seq11	253	212
EOG091G0LS0	Complete	comp140446_c0_seq1	308.2	194
EOG091G0LT0	Complete	comp133450_c0_seq1	327.2	183
EOG091G0LT1	Duplicated	comp141567_c1_seq1	165.6	104
EOG091G0LT1	Duplicated	comp594994_c0_seq1	154.4	104
EOG091G0LT7	Complete	comp147162_c0_seq2	199.9	201
EOG091G0LTE	Fragmented	comp2790453_c0_seq1	53.5	99
EOG091G0LVQ	Complete	comp125711_c0_seq1	228.5	162
EOG091G0LZ0	Duplicated	comp147107_c1_seq2	194.7	144
EOG091G0LZ0	Duplicated	comp147107_c1_seq3	195.9	144
EOG091G0LZ0	Duplicated	comp147107_c1_seq4	194.7	144
EOG091G0M04	Complete	comp151965_c0_seq1	226	164
EOG091G0M09	Complete	comp145497_c7_seq3	73.1	127
EOG091G0M0J	Complete	comp138493_c0_seq6	220.8	306
EOG091G0M0S	Duplicated	comp1134969_c0_seq1	143.4	126
EOG091G0M0S	Duplicated	comp62785_c0_seq1	165.6	125
EOG091G0M0T	Complete	comp1804198_c0_seq1	288.3	152
EOG091G0M12	Duplicated	comp147381_c0_seq10	129.9	111
EOG091G0M12	Duplicated	comp147381_c0_seq2	129.7	111
EOG091G0M12	Duplicated	comp147381_c0_seq6	129.7	111
EOG091G0M22	Complete	comp134591_c0_seq8	199.8	168
EOG091G0M24	Missing
EOG091G0M3C	Duplicated	comp146000_c3_seq23	141.8	170
EOG091G0M3C	Duplicated	comp146000_c3_seq36	140.8	130
EOG091G0M3C	Duplicated	comp146000_c3_seq47	141.9	170
EOG091G0M4K	Complete	comp131058_c0_seq1	176.9	242
EOG091G0M4Q	Duplicated	comp145876_c0_seq12	152.4	194
EOG091G0M4Q	Duplicated	comp145876_c0_seq5	147.3	194
EOG091G0M8S	Duplicated	comp140891_c0_seq1	203.6	190
EOG091G0M8S	Duplicated	comp140891_c0_seq2	180	154
EOG091G0MB2	Duplicated	comp146531_c0_seq3	230.7	136
EOG091G0MB2	Duplicated	comp146531_c0_seq4	230.5	136
EOG091G0MB2	Duplicated	comp146531_c0_seq7	230.5	136
EOG091G0MBG	Complete	comp134923_c0_seq1	291.7	227
EOG091G0MBX	Complete	comp92466_c1_seq1	67.6	132
EOG091G0MCM	Duplicated	comp140997_c1_seq1	126.9	104
EOG091G0MCM	Duplicated	comp140997_c1_seq3	126.7	104
EOG091G0MCZ	Complete	comp142489_c0_seq2	194.2	224
EOG091G0MDD	Complete	comp88237_c0_seq1	307.4	197
EOG091G0MDG	Complete	comp122226_c0_seq1	191.6	151
EOG091G0MDT	Complete	comp125565_c2_seq1	219.5	230
EOG091G0MF6	Complete	comp149930_c0_seq1	311.1	149
EOG091G0MG7	Duplicated	comp144597_c2_seq10	69.4	88
EOG091G0MG7	Duplicated	comp144597_c2_seq11	69.8	88
EOG091G0MG7	Duplicated	comp144597_c2_seq4	69.7	88
EOG091G0MHM	Duplicated	comp1305557_c0_seq1	101.4	100
EOG091G0MHM	Duplicated	comp147937_c0_seq1	113.8	112
EOG091G0MI7	Complete	comp129960_c1_seq1	264.6	194
EOG091G0MJA	Complete	comp86223_c0_seq1	289.2	162
EOG091G0MKY	Duplicated	comp138065_c0_seq1	306.8	169
EOG091G0MKY	Duplicated	comp183281_c0_seq1	310.5	169
EOG091G0MKY	Duplicated	comp28987_c0_seq1	310.9	169
EOG091G0MLD	Duplicated	comp144580_c0_seq2	101.9	172
EOG091G0MLD	Duplicated	comp144580_c0_seq3	102.2	178
EOG091G0MLD	Duplicated	comp144580_c0_seq4	102.1	178
EOG091G0MLX	Complete	comp113885_c0_seq1	279.2	168
EOG091G0MMY	Complete	comp145098_c0_seq1	166.6	161
EOG091G0MP6	Complete	comp88128_c0_seq1	258.5	142
EOG091G0MRS	Duplicated	comp147022_c0_seq10	307.3	155
EOG091G0MRS	Duplicated	comp147022_c0_seq19	307.3	155
EOG091G0MRS	Duplicated	comp147022_c0_seq9	307.3	155
EOG091G0MS7	Duplicated	comp144376_c0_seq4	178	220
EOG091G0MS7	Duplicated	comp144376_c0_seq6	195.7	200
EOG091G0MSB	Duplicated	comp92256_c2_seq1	459.2	268
EOG091G0MSB	Duplicated	comp92256_c2_seq2	460	292
EOG091G0MSR	Duplicated	comp134942_c4_seq1	148	134
EOG091G0MSR	Duplicated	comp134942_c4_seq3	149.4	134
EOG091G0MUD	Duplicated	comp141928_c6_seq2	232.6	162
EOG091G0MUD	Duplicated	comp141928_c6_seq6	231.9	162
EOG091G0MUD	Duplicated	comp141928_c6_seq8	232.6	162
EOG091G0MVL	Complete	comp123456_c0_seq1	273	168
EOG091G0MVR	Complete	comp138519_c0_seq6	184.5	241
EOG091G0MY0	Complete	comp61501_c0_seq1	264.6	187
EOG091G0MY8	Complete	comp150341_c0_seq1	181.6	193
EOG091G0MZC	Complete	comp115480_c0_seq1	196.7	140
EOG091G0N0A	Duplicated	comp142555_c0_seq1	177.3	151
EOG091G0N0A	Duplicated	comp142555_c0_seq5	185.1	154
EOG091G0N0A	Duplicated	comp142555_c0_seq8	183.6	155
EOG091G0N0R	Missing
EOG091G0N0U	Complete	comp140292_c0_seq1	312.1	252
EOG091G0N2F	Duplicated	comp126152_c0_seq1	176.9	125
EOG091G0N2F	Duplicated	comp126152_c0_seq2	175.5	125
EOG091G0N9D	Complete	comp136415_c0_seq1	255.3	176
EOG091G0N9Z	Complete	comp125422_c0_seq1	189.1	171
EOG091G0NH9	Duplicated	comp124012_c0_seq1	292.4	186
EOG091G0NH9	Duplicated	comp124012_c0_seq2	292.4	186
EOG091G0NIU	Complete	comp62737_c0_seq1	164.6	102
EOG091G0NIY	Complete	comp138508_c0_seq1	265.3	156
EOG091G0NK3	Duplicated	comp133598_c0_seq1	280.4	161
EOG091G0NK3	Duplicated	comp133598_c0_seq2	280.1	161
EOG091G0NKD	Complete	comp65418_c0_seq1	286.3	192
EOG091G0NM1	Complete	comp87256_c0_seq1	100.5	135
EOG091G0NMJ	Complete	comp124746_c0_seq1	293.3	174
EOG091G0NNO	Duplicated	comp140148_c0_seq1	448.7	355
EOG091G0NNO	Duplicated	comp140148_c0_seq2	470.9	392
EOG091G0NNO	Duplicated	comp140148_c0_seq3	470.9	392
EOG091G0NOA	Complete	comp140076_c0_seq1	174.5	154
EOG091G0NP6	Complete	comp150267_c0_seq1	162.5	136
EOG091G0NP7	Duplicated	comp147530_c0_seq3	150.9	129
EOG091G0NP7	Duplicated	comp147530_c0_seq4	150.8	129
EOG091G0NQW	Complete	comp150572_c0_seq1	568	392
EOG091G0NRN	Complete	comp111297_c0_seq1	234.9	173
EOG091G0NTO	Complete	comp90055_c0_seq1	207.3	161
EOG091G0NTZ	Duplicated	comp142516_c7_seq1	171.3	166
EOG091G0NTZ	Duplicated	comp142516_c7_seq2	172.2	166
EOG091G0NTZ	Duplicated	comp142516_c7_seq3	172.1	166
EOG091G0NVA	Complete	comp132540_c0_seq1	231.3	199
EOG091G0O40	Duplicated	comp142807_c8_seq17	131.1	135
EOG091G0O40	Duplicated	comp142807_c8_seq24	131.6	135
EOG091G0O40	Duplicated	comp142807_c8_seq4	131	135
EOG091G0O4W	Complete	comp142155_c0_seq1	80.4	130
EOG091G0O5A	Complete	comp113194_c1_seq1	98.6	141
EOG091G0O6E	Complete	comp135764_c0_seq1	297.5	249
EOG091G0O7O	Complete	comp147226_c2_seq1	176	156
EOG091G0O97	Complete	comp140480_c1_seq1	372.7	463
EOG091G0O9D	Complete	comp88727_c0_seq1	232.9	150
EOG091G0OFC	Complete	comp146452_c1_seq3	141.3	196
EOG091G0OHF	Complete	comp64665_c0_seq1	1114.7	643
EOG091G0OI8	Duplicated	comp1036328_c0_seq1	291.1	146
EOG091G0OI8	Duplicated	comp1210217_c0_seq1	284.6	145
EOG091G0OI8	Duplicated	comp133293_c1_seq1	292.8	157
EOG091G0OM4	Duplicated	comp128592_c0_seq2	192.9	159
EOG091G0OM4	Duplicated	comp128592_c0_seq3	192.9	159
EOG091G0OM4	Duplicated	comp128592_c0_seq4	192.5	159
EOG091G0ONT	Duplicated	comp146170_c0_seq16	275.8	186
EOG091G0ONT	Duplicated	comp146170_c0_seq6	275.7	186
EOG091G0ONT	Duplicated	comp146170_c0_seq9	275.9	186
EOG091G0OPI	Complete	comp124428_c0_seq1	168.1	172
EOG091G0OTI	Duplicated	comp147407_c4_seq2	165.6	140
EOG091G0OTI	Duplicated	comp147407_c4_seq3	165.8	140
EOG091G0OTI	Duplicated	comp147407_c4_seq8	165.7	168
EOG091G0OUM	Complete	comp7968_c0_seq1	237.2	164
EOG091G0OWC	Complete	comp139864_c5_seq1	201.4	172
EOG091G0OWI	Duplicated	comp147282_c1_seq21	176.2	167
EOG091G0OWI	Duplicated	comp147282_c1_seq22	176.1	167
EOG091G0OWI	Duplicated	comp147282_c1_seq27	176.2	167
EOG091G0OY0	Complete	comp145730_c1_seq12	141.3	136
EOG091G0P4K	Duplicated	comp62705_c0_seq1	435.7	310
EOG091G0P4K	Duplicated	comp62705_c0_seq2	438.1	321
EOG091G0P5H	Complete	comp61319_c0_seq1	165.4	182
EOG091G0P5N	Complete	comp141884_c0_seq1	175.2	134
EOG091G0P9B	Duplicated	comp129948_c0_seq1	153.3	131
EOG091G0P9B	Duplicated	comp129948_c0_seq2	153.3	131
EOG091G0PAG	Complete	comp145402_c0_seq2	254.9	158
EOG091G0PD3	Complete	comp139560_c1_seq1	114.8	105
EOG091G0PEI	Complete	comp142979_c6_seq5	269.1	126
EOG091G0PGM	Complete	comp138355_c0_seq1	138.7	119
EOG091G0PHL	Duplicated	comp141353_c0_seq1	230.5	152
EOG091G0PHL	Duplicated	comp141353_c0_seq2	230.8	152
EOG091G0PHL	Duplicated	comp141353_c0_seq3	230.6	152
EOG091G0PIU	Complete	comp62552_c0_seq1	227.3	158
EOG091G0PL0	Duplicated	comp146189_c2_seq15	309.2	261
EOG091G0PL0	Duplicated	comp146189_c2_seq27	309.5	261
EOG091G0PL0	Duplicated	comp146189_c2_seq41	307.9	310
EOG091G0PNO	Complete	comp144998_c6_seq1	205.3	149
EOG091G0PNP	Complete	comp146614_c1_seq5	214.7	161
EOG091G0PUZ	Duplicated	comp101855_c0_seq1	301.9	161
EOG091G0PUZ	Duplicated	comp116031_c0_seq1	284.9	159
EOG091G0PUZ	Duplicated	comp137677_c0_seq1	288.4	159
EOG091G0PVT	Complete	comp141242_c0_seq1	132.2	123
EOG091G0PXB	Complete	comp88296_c0_seq1	295.8	184
EOG091G0Q02	Complete	comp62711_c0_seq1	223.9	173
EOG091G0Q05	Complete	comp149918_c0_seq1	120.4	219
EOG091G0Q1X	Complete	comp89832_c1_seq1	160.2	97
EOG091G0Q27	Duplicated	comp134694_c0_seq1	221.3	216
EOG091G0Q27	Duplicated	comp134694_c0_seq3	222.4	216
EOG091G0Q58	Complete	comp143674_c3_seq2	246.5	177
EOG091G0Q7M	Duplicated	comp134622_c0_seq2	155.7	148
EOG091G0Q7M	Duplicated	comp62409_c0_seq1	172.5	157
EOG091G0QBN	Duplicated	comp144269_c1_seq19	94.5	80
EOG091G0QBN	Duplicated	comp144269_c1_seq28	95.3	80
EOG091G0QBN	Duplicated	comp144269_c1_seq5	95.6	80
EOG091G0QCX	Complete	comp133986_c0_seq1	154.5	165
EOG091G0QE1	Complete	comp63756_c0_seq1	128.9	137
EOG091G0QEQ	Fragmented	comp146965_c1_seq21	86.4	78
EOG091G0QGZ	Duplicated	comp147718_c0_seq1	239.3	124
EOG091G0QGZ	Duplicated	comp207823_c0_seq1	239.6	124
EOG091G0QIP	Complete	comp125492_c0_seq1	152.8	135
EOG091G0QJA	Duplicated	comp139536_c1_seq2	147.7	96
EOG091G0QJA	Duplicated	comp139536_c1_seq4	148.7	105
EOG091G0QJA	Duplicated	comp139536_c1_seq6	167.6	114
EOG091G0QKK	Complete	comp153045_c0_seq1	221.4	150
EOG091G0QNR	Duplicated	comp131737_c0_seq1	165.1	158
EOG091G0QNR	Duplicated	comp131737_c0_seq2	163.7	156
EOG091G0QNR	Duplicated	comp131737_c0_seq3	165.3	158
EOG091G0QNW	Duplicated	comp118461_c0_seq1	89.7	94
EOG091G0QNW	Duplicated	comp118461_c0_seq3	89.3	108
EOG091G0QPG	Duplicated	comp143915_c1_seq8	294.3	153
EOG091G0QPG	Duplicated	comp2254228_c0_seq1	281.7	144
EOG091G0QRW	Duplicated	comp132854_c0_seq1	244	131
EOG091G0QRW	Duplicated	comp184323_c0_seq1	248	131
EOG091G0QRW	Duplicated	comp61659_c0_seq1	249	131
EOG091G0QS4	Duplicated	comp116340_c0_seq1	226.6	136
EOG091G0QS4	Duplicated	comp128446_c0_seq1	227.8	137
EOG091G0QS6	Duplicated	comp146173_c2_seq16	79.2	92
EOG091G0QS6	Duplicated	comp146173_c2_seq2	78.3	92
EOG091G0QUH	Complete	comp130117_c1_seq1	183.2	165
EOG091G0QW9	Complete	comp141647_c0_seq1	277.4	197
EOG091G0QZ2	Complete	comp115986_c3_seq2	132.2	100
EOG091G0R04	Complete	comp142712_c9_seq3	266.7	166
EOG091G0R0A	Complete	comp129603_c0_seq1	203.4	156
EOG091G0R21	Complete	comp130191_c0_seq1	166.3	146
EOG091G0R3S	Complete	comp137657_c0_seq1	304.3	231
EOG091G0R6Z	Duplicated	comp1019265_c0_seq1	257.2	171
EOG091G0R6Z	Duplicated	comp61669_c0_seq1	256.6	173
EOG091G0R6Z	Duplicated	comp78975_c0_seq1	260.6	173
EOG091G0R9X	Complete	comp140797_c0_seq1	198.1	153
EOG091G0RA2	Duplicated	comp140488_c1_seq6	229.7	117
EOG091G0RA2	Duplicated	comp91747_c0_seq1	231.6	117
EOG091G0RCI	Complete	comp154076_c0_seq1	147.4	125
EOG091G0RHX	Duplicated	comp1304342_c0_seq1	100.4	88
EOG091G0RHX	Duplicated	comp148378_c0_seq1	96.7	88
EOG091G0RHX	Duplicated	comp1719470_c0_seq1	95.2	88
EOG091G0RI9	Duplicated	comp124425_c0_seq1	147.8	148
EOG091G0RI9	Duplicated	comp124425_c0_seq2	135	148
EOG091G0RKU	Complete	comp138360_c0_seq1	136.4	105
EOG091G0RM8	Duplicated	comp142515_c1_seq1	135.1	136
EOG091G0RM8	Duplicated	comp142515_c1_seq2	140.5	122
EOG091G0RPE	Complete	comp86258_c0_seq1	176.2	109
EOG091G0RR3	Complete	comp87985_c0_seq1	237.7	162
EOG091G0RRA	Duplicated	comp145335_c1_seq15	96.9	134
EOG091G0RRA	Duplicated	comp145335_c1_seq18	97.6	134
EOG091G0RRA	Duplicated	comp145335_c1_seq18	97.6	134
EOG091G0RRE	Complete	comp125114_c0_seq8	144.3	111
EOG091G0RRN	Duplicated	comp147244_c4_seq3	167.5	130
EOG091G0RRN	Duplicated	comp147244_c4_seq4	178.3	130
EOG091G0RRN	Duplicated	comp508242_c0_seq1	159.9	120
EOG091G0RRT	Duplicated	comp146001_c1_seq2	174.4	121
EOG091G0RRT	Duplicated	comp146001_c1_seq4	174.5	121
EOG091G0RT1	Complete	comp129288_c0_seq1	328.3	201
EOG091G0RTI	Duplicated	comp145355_c0_seq10	196	188
EOG091G0RTI	Duplicated	comp145355_c0_seq11	198.3	159
EOG091G0RTI	Duplicated	comp145355_c0_seq3	198	159
EOG091G0RTZ	Duplicated	comp13876_c0_seq1	178.8	84
EOG091G0RTZ	Duplicated	comp88562_c0_seq1	183	84
EOG091G0RVD	Duplicated	comp137408_c0_seq1	183.9	122
EOG091G0RVD	Duplicated	comp865730_c0_seq1	186.6	121
EOG091G0RWI	Complete	comp143047_c0_seq2	114.2	200
EOG091G0RWW	Duplicated	comp118727_c0_seq2	129.5	124
EOG091G0RWW	Duplicated	comp118727_c0_seq3	137.4	128
EOG091G0S0I	Complete	comp119103_c0_seq2	149.4	242
EOG091G0S2R	Duplicated	comp146840_c1_seq1	142	266
EOG091G0S2R	Duplicated	comp146840_c1_seq2	137.8	264
EOG091G0S2R	Duplicated	comp146840_c1_seq4	137.7	264
EOG091G0S5L	Complete	comp140501_c0_seq1	642.9	434
EOG091G0S8Y	Complete	comp144733_c0_seq1	178.2	123
EOG091G0SAU	Duplicated	comp124743_c0_seq1	68.7	122
EOG091G0SAU	Duplicated	comp124743_c0_seq2	67.5	122
EOG091G0SAU	Duplicated	comp124743_c0_seq3	68.5	122
EOG091G0SB2	Duplicated	comp134746_c0_seq11	233.8	149
EOG091G0SB2	Duplicated	comp134746_c0_seq5	218.6	163
EOG091G0SB2	Duplicated	comp134746_c0_seq8	233.2	149
EOG091G0SBR	Duplicated	comp52092_c0_seq1	145.6	163
EOG091G0SBR	Duplicated	comp62297_c0_seq1	160.2	150
EOG091G0SCV	Complete	comp142737_c1_seq1	65	58
EOG091G0SGH	Complete	comp132716_c0_seq1	188.8	129
EOG091G0SGT	Complete	comp145321_c0_seq1	71.3	97
EOG091G0SM9	Duplicated	comp143333_c9_seq1	134.6	127
EOG091G0SM9	Duplicated	comp143333_c9_seq9	134.7	127
EOG091G0SNM	Duplicated	comp140442_c0_seq1	221.9	139
EOG091G0SNM	Duplicated	comp180250_c0_seq1	218.2	139
EOG091G0SNM	Duplicated	comp896966_c0_seq1	220.2	130
EOG091G0SOZ	Duplicated	comp141566_c0_seq1	608.2	505
EOG091G0SOZ	Duplicated	comp141566_c0_seq3	608.4	505
EOG091G0SOZ	Duplicated	comp141566_c0_seq7	608.2	505
EOG091G0SQV	Complete	comp148426_c0_seq1	158.3	113
EOG091G0SRJ	Duplicated	comp98961_c0_seq1	178.5	157
EOG091G0SRJ	Duplicated	comp98961_c0_seq3	178.3	158
EOG091G0SRZ	Complete	comp125620_c0_seq1	222	126
EOG091G0SU6	Duplicated	comp122658_c0_seq1	260.5	188
EOG091G0SU6	Duplicated	comp122658_c0_seq2	260.5	188
EOG091G0SV1	Complete	comp140992_c1_seq1	222.4	130
EOG091G0T3D	Duplicated	comp144522_c0_seq10	146.4	203
EOG091G0T3D	Duplicated	comp144522_c0_seq23	144.4	181
EOG091G0T3D	Duplicated	comp144522_c0_seq4	143.9	181
EOG091G0T3X	Complete	comp143616_c1_seq1	105.4	116
EOG091G0T5O	Complete	comp146989_c3_seq3	191.1	186
EOG091G0T79	Duplicated	comp139802_c0_seq2	135.6	153
EOG091G0T79	Duplicated	comp139802_c0_seq5	135.8	153
EOG091G0TA6	Complete	comp132642_c0_seq1	223.8	176
EOG091G0TAC	Duplicated	comp146014_c0_seq1	59.5	147
EOG091G0TAC	Duplicated	comp146014_c0_seq2	59.4	147
EOG091G0TAU	Duplicated	comp141702_c1_seq2	338	330
EOG091G0TAU	Duplicated	comp141702_c1_seq3	338.2	330
EOG091G0TAU	Duplicated	comp141702_c1_seq4	295.3	279
EOG091G0TCJ	Complete	comp1759752_c0_seq1	149.4	141
EOG091G0TKH	Duplicated	comp113763_c0_seq2	136.4	104
EOG091G0TKH	Duplicated	comp113763_c0_seq5	127.1	96
EOG091G0TM2	Duplicated	comp113982_c0_seq1	100.3	73
EOG091G0TM2	Duplicated	comp2200199_c0_seq1	90.4	69
EOG091G0TN4	Complete	comp124658_c0_seq1	132.7	98
EOG091G0TNU	Duplicated	comp129808_c0_seq1	185.4	100
EOG091G0TNU	Duplicated	comp135868_c0_seq1	180.9	101
EOG091G0TNU	Duplicated	comp887415_c0_seq1	173.6	91
EOG091G0TQF	Duplicated	comp147717_c0_seq1	205.2	124
EOG091G0TQF	Duplicated	comp167607_c0_seq1	212.1	125
EOG091G0TRW	Complete	comp62081_c0_seq1	153.2	102
EOG091G0TSE	Duplicated	comp115610_c0_seq1	185	108
EOG091G0TSE	Duplicated	comp172305_c0_seq1	177.4	108
EOG091G0TSE	Duplicated	comp87990_c0_seq1	171.8	108
EOG091G0TVG	Duplicated	comp144554_c4_seq13	122.9	100
EOG091G0TVG	Duplicated	comp144554_c4_seq17	122.8	100
EOG091G0TVG	Duplicated	comp48665_c0_seq1	137.6	93
EOG091G0TWR	Complete	comp145617_c4_seq3	157.1	83
EOG091G0TZ2	Duplicated	comp143666_c0_seq1	112.4	117
EOG091G0TZ2	Duplicated	comp143666_c0_seq2	112.8	117
EOG091G0TZU	Complete	comp142192_c1_seq2	158.7	148
EOG091G0TZX	Duplicated	comp143347_c4_seq1	251.4	134
EOG091G0TZX	Duplicated	comp52259_c0_seq1	250.8	132
EOG091G0TZX	Duplicated	comp60662_c0_seq1	249	134
EOG091G0U2U	Complete	comp61800_c1_seq1	166.6	166
EOG091G0U3W	Duplicated	comp136463_c0_seq3	160.2	133
EOG091G0U3W	Duplicated	comp136463_c0_seq4	171	143
EOG091G0U4B	Duplicated	comp137819_c0_seq1	183.6	170
EOG091G0U4B	Duplicated	comp137819_c0_seq2	182.8	172
EOG091G0U75	Complete	comp144625_c0_seq1	300.5	180
EOG091G0UB5	Duplicated	comp130121_c0_seq1	189.9	110
EOG091G0UB5	Duplicated	comp147704_c0_seq1	166.3	110
EOG091G0UB5	Duplicated	comp167045_c0_seq1	189.2	111
EOG091G0UE6	Duplicated	comp132561_c3_seq1	185.3	137
EOG091G0UE6	Duplicated	comp132561_c3_seq2	185.2	137
EOG091G0UKA	Duplicated	comp148919_c0_seq1	238.4	122
EOG091G0UKA	Duplicated	comp7208_c0_seq1	241.5	122
EOG091G0UKP	Complete	comp129924_c0_seq2	209.9	119
EOG091G0ULR	Complete	comp139721_c0_seq1	218.9	176
EOG091G0UOM	Fragmented	comp144712_c0_seq1	71.9	73
EOG091G0UQ0	Duplicated	comp65628_c0_seq1	85.9	63
EOG091G0UQ0	Duplicated	comp65628_c0_seq2	86	64
EOG091G0UQZ	Duplicated	comp128358_c0_seq1	205.9	125
EOG091G0UQZ	Duplicated	comp131083_c0_seq1	202.5	144
EOG091G0UQZ	Duplicated	comp147973_c0_seq1	199.3	125
EOG091G0UTL	Complete	comp144785_c2_seq1	120.8	114
EOG091G0UUT	Complete	comp134841_c0_seq1	197.3	176
EOG091G0UXY	Complete	comp140403_c2_seq1	150	142
EOG091G0UYL	Duplicated	comp63938_c0_seq1	220.2	122
EOG091G0UYL	Duplicated	comp64347_c0_seq1	215	121
EOG091G0UZ0	Complete	comp151259_c0_seq1	81.8	72
EOG091G0V3C	Duplicated	comp148582_c0_seq1	144.9	114
EOG091G0V3C	Duplicated	comp47777_c0_seq1	136.4	115
EOG091G0VGJ	Complete	comp142231_c0_seq3	173.6	96
EOG091G0VIF	Complete	comp130163_c0_seq1	179.5	128
EOG091G0VMU	Duplicated	comp124294_c0_seq2	219.9	198
EOG091G0VMU	Duplicated	comp124294_c0_seq4	212.4	207
EOG091G0VMU	Duplicated	comp124294_c0_seq5	212.6	197
EOG091G0VNB	Duplicated	comp112544_c0_seq1	194.3	95
EOG091G0VNB	Duplicated	comp138695_c0_seq1	194.5	95
EOG091G0VNB	Duplicated	comp97816_c0_seq1	193.7	95
EOG091G0VQK	Complete	comp145036_c0_seq1	165.9	431
EOG091G0VSN	Complete	comp146021_c0_seq1	150	121
EOG091G0VSZ	Complete	comp138028_c1_seq1	152.9	94
EOG091G0VTN	Duplicated	comp140020_c0_seq1	167.9	113
EOG091G0VTN	Duplicated	comp147753_c0_seq1	166.2	114
EOG091G0VTN	Duplicated	comp60807_c0_seq1	153.3	112
EOG091G0VVZ	Duplicated	comp61648_c0_seq1	226.4	224
EOG091G0VVZ	Duplicated	comp61648_c0_seq2	226.6	224
EOG091G0VWO	Duplicated	comp2099021_c0_seq1	131.2	97
EOG091G0VWO	Duplicated	comp88784_c0_seq1	132.4	98
EOG091G0VZF	Duplicated	comp134967_c1_seq1	160.8	87
EOG091G0VZF	Duplicated	comp134967_c1_seq2	172.3	96
EOG091G0W0U	Complete	comp129389_c1_seq4	96.6	84
EOG091G0W1S	Duplicated	comp142949_c2_seq3	223.8	112
EOG091G0W1S	Duplicated	comp142949_c2_seq33	223.8	112
EOG091G0W1S	Duplicated	comp142949_c2_seq38	224.7	112
EOG091G0W26	Complete	comp32200_c0_seq1	190.4	111
EOG091G0W2D	Duplicated	comp137052_c0_seq1	108.7	96
EOG091G0W2D	Duplicated	comp137052_c0_seq8	108.8	96
EOG091G0W5M	Duplicated	comp145860_c3_seq1	277	210
EOG091G0W5M	Duplicated	comp145860_c3_seq26	247.6	169
EOG091G0W5M	Duplicated	comp145860_c3_seq8	277.3	195
EOG091G0W6G	Duplicated	comp114115_c0_seq1	215.2	104
EOG091G0W6G	Duplicated	comp130432_c0_seq1	221.2	104
EOG091G0W6G	Duplicated	comp224008_c0_seq1	220.6	104
EOG091G0W86	Duplicated	comp143799_c1_seq13	68.6	110
EOG091G0W86	Duplicated	comp143799_c1_seq3	70.2	110
EOG091G0W8V	Complete	comp124356_c0_seq1	180.2	103
EOG091G0W96	Complete	comp148701_c0_seq1	159.3	85
EOG091G0WAL	Complete	comp132602_c0_seq1	272.1	160
EOG091G0WCB	Duplicated	comp143533_c2_seq1	155.9	148
EOG091G0WCB	Duplicated	comp143533_c2_seq2	154.5	192
EOG091G0WLL	Duplicated	comp118157_c0_seq1	199	111
EOG091G0WLL	Duplicated	comp118157_c0_seq2	198.8	111
EOG091G0WLL	Duplicated	comp121100_c0_seq1	195.7	111
EOG091G0WPV	Complete	comp596266_c0_seq1	112.9	99
EOG091G0WT4	Complete	comp151992_c0_seq1	176.4	90
EOG091G0WUF	Duplicated	comp138378_c0_seq1	76.3	50
EOG091G0WUF	Duplicated	comp138378_c0_seq2	76.2	50
EOG091G0WUF	Duplicated	comp138378_c0_seq6	75.9	50
EOG091G0WZ0	Complete	comp88979_c0_seq1	175.1	212
EOG091G0X1V	Complete	comp12812_c0_seq1	109.3	100
EOG091G0X1Z	Complete	comp2909657_c0_seq1	109.1	63
EOG091G0X3B	Complete	comp135442_c0_seq1	128.5	92
EOG091G0X8F	Duplicated	comp129040_c0_seq1	224.3	126
EOG091G0X8F	Duplicated	comp147694_c0_seq1	220.7	126
EOG091G0X8F	Duplicated	comp64912_c0_seq1	228.5	126
EOG091G0XHF	Duplicated	comp130548_c0_seq1	148.9	181
EOG091G0XHF	Duplicated	comp130548_c0_seq2	147.7	181
EOG091G0XHF	Duplicated	comp130548_c0_seq3	148.1	181
EOG091G0XKP	Duplicated	comp144199_c0_seq14	139.9	269
EOG091G0XKP	Duplicated	comp144199_c0_seq15	139.9	292
EOG091G0XKP	Duplicated	comp144199_c0_seq21	139.9	292
EOG091G0XN1	Complete	comp137997_c1_seq1	93.9	80
EOG091G0XQ3	Complete	comp137946_c0_seq1	150.8	145
EOG091G0XRQ	Duplicated	comp147146_c2_seq3	106.2	166
EOG091G0XRQ	Duplicated	comp147146_c2_seq4	106.3	166
EOG091G0XRQ	Duplicated	comp147146_c2_seq5	106.3	166
EOG091G0XVD	Complete	comp135425_c0_seq1	148.4	94
EOG091G0XXE	Duplicated	comp142542_c1_seq10	149.2	188
EOG091G0XXE	Duplicated	comp142542_c1_seq3	141.6	198
EOG091G0XXM	Complete	comp155973_c0_seq1	107.1	83
EOG091G0XYP	Complete	comp2736165_c0_seq1	122.7	82
EOG091G0XZC	Complete	comp143022_c0_seq1	202.1	142
EOG091G0Y05	Duplicated	comp139505_c0_seq1	104.6	91
EOG091G0Y05	Duplicated	comp139505_c0_seq3	104.5	91
EOG091G0Y05	Duplicated	comp1500257_c0_seq1	91	90
EOG091G0Y09	Duplicated	comp130411_c0_seq1	187.8	118
EOG091G0Y09	Duplicated	comp130411_c0_seq2	186.1	118
EOG091G0Y35	Duplicated	comp147240_c0_seq1	128.3	90
EOG091G0Y35	Duplicated	comp147240_c0_seq10	129.4	90
EOG091G0Y6M	Complete	comp140845_c0_seq1	124.6	101
EOG091G0Y96	Complete	comp144091_c2_seq1	90.9	75
EOG091G0YBP	Complete	comp112920_c0_seq1	59.9	81
EOG091G0YCT	Duplicated	comp144333_c1_seq1	139.4	108
EOG091G0YCT	Duplicated	comp144333_c1_seq5	140	108
EOG091G0YHX	Duplicated	comp124177_c0_seq1	183.5	99
EOG091G0YHX	Duplicated	comp61679_c0_seq1	179.6	99
EOG091G0YHX	Duplicated	comp64956_c0_seq1	187.5	99
EOG091G0YK9	Complete	comp143219_c0_seq1	101.6	96
EOG091G0YP6	Duplicated	comp147705_c0_seq1	138.1	91
EOG091G0YP6	Duplicated	comp183849_c0_seq1	132.5	89
EOG091G0YP6	Duplicated	comp911949_c0_seq1	143.6	90
EOG091G0YU6	Duplicated	comp108818_c0_seq1	159.9	80
EOG091G0YU6	Duplicated	comp145164_c0_seq9	167	90
EOG091G0YUO	Duplicated	comp145648_c1_seq1	91.6	100
EOG091G0YUO	Duplicated	comp145648_c1_seq3	94.8	85
EOG091G0YUO	Duplicated	comp145648_c1_seq4	95.7	85
EOG091G0YVI	Duplicated	comp1033601_c0_seq1	211	107
EOG091G0YVI	Duplicated	comp133377_c0_seq5	205.7	115
EOG091G0YVI	Duplicated	comp696941_c0_seq1	207.1	115
EOG091G0YY3	Complete	comp143450_c0_seq1	64.5	135
EOG091G0YYA	Complete	comp63182_c0_seq1	149.1	182
EOG091G0YZ0	Complete	comp147145_c0_seq2	112.9	109
EOG091G0Z43	Complete	comp160147_c0_seq1	87.5	61
EOG091G0Z4E	Complete	comp143483_c0_seq1	161.5	116
EOG091G0Z6N	Complete	comp88064_c0_seq1	175.1	89
EOG091G0Z6Z	Complete	comp89797_c0_seq1	127.6	82
EOG091G0Z7J	Duplicated	comp141399_c0_seq1	90.1	379
EOG091G0Z7J	Duplicated	comp141399_c0_seq3	90.1	379
EOG091G0Z7J	Duplicated	comp141399_c0_seq5	89.8	371
EOG091G0ZDR	Complete	comp147104_c1_seq1	195.3	120
EOG091G0ZEJ	Complete	comp152627_c0_seq1	95.8	129
EOG091G0ZLI	Complete	comp149758_c0_seq1	164.9	76
EOG091G0ZLQ	Complete	comp153239_c0_seq1	149.7	128
EOG091G0ZNH	Duplicated	comp143841_c3_seq1	70.7	65
EOG091G0ZNH	Duplicated	comp143841_c3_seq14	70.7	65
EOG091G0ZNH	Duplicated	comp143841_c3_seq16	72	65
EOG091G0ZRG	Duplicated	comp134792_c0_seq1	234.4	127
EOG091G0ZRG	Duplicated	comp147725_c0_seq1	237.8	127
EOG091G0ZRG	Duplicated	comp176018_c0_seq1	236.4	127
EOG091G0ZTA	Duplicated	comp139422_c0_seq2	145.4	170
EOG091G0ZTA	Duplicated	comp139422_c0_seq3	136.6	131
EOG091G0ZUA	Duplicated	comp146762_c6_seq1	155.8	101
EOG091G0ZUA	Duplicated	comp146762_c6_seq2	155.1	101
EOG091G0ZUA	Duplicated	comp45360_c0_seq1	162.4	101
EOG091G0ZWE	Duplicated	comp145964_c0_seq3	185	95
EOG091G0ZWE	Duplicated	comp145964_c0_seq4	185.9	95
EOG091G105E	Duplicated	comp1051212_c0_seq1	146.4	107
EOG091G105E	Duplicated	comp129298_c0_seq1	151.7	128
EOG091G105E	Duplicated	comp1497246_c0_seq1	146.7	112
EOG091G107U	Duplicated	comp12293_c0_seq1	140.2	79
EOG091G107U	Duplicated	comp137199_c0_seq1	141.3	79
EOG091G107U	Duplicated	comp147682_c0_seq1	139.5	79
EOG091G1081	Duplicated	comp135598_c0_seq1	122.5	87
EOG091G1081	Duplicated	comp45228_c0_seq1	132.4	90
EOG091G10CG	Complete	comp2352730_c0_seq1	170.4	79
EOG091G10FG	Duplicated	comp130188_c0_seq1	122.5	71
EOG091G10FG	Duplicated	comp181668_c0_seq1	128.3	74
EOG091G10FG	Duplicated	comp38076_c0_seq1	136.2	74
EOG091G10IX	Duplicated	comp118449_c0_seq1	176.1	110
EOG091G10IX	Duplicated	comp118449_c0_seq2	176.2	110
EOG091G10MO	Complete	comp15082_c0_seq1	99.1	95
EOG091G10O5	Complete	comp113782_c1_seq1	497.7	327
EOG091G10SA	Duplicated	comp1482363_c0_seq1	122.6	75
EOG091G10SA	Duplicated	comp898938_c0_seq1	124.5	66
EOG091G10SJ	Complete	comp61693_c0_seq1	92	82
EOG091G112U	Duplicated	comp136066_c0_seq1	143.3	89
EOG091G112U	Duplicated	comp147698_c1_seq1	147.6	89
EOG091G112U	Duplicated	comp60388_c0_seq1	151.2	88
EOG091G113O	Duplicated	comp17109_c0_seq1	140.8	73
EOG091G113O	Duplicated	comp175011_c0_seq1	136.8	73
EOG091G113O	Duplicated	comp61602_c1_seq1	138	73
EOG091G1144	Complete	comp129611_c0_seq1	88.2	68
EOG091G114S	Duplicated	comp147248_c2_seq1	99	53
EOG091G114S	Duplicated	comp147248_c2_seq2	99	53
EOG091G114S	Duplicated	comp147248_c2_seq4	99.1	53
EOG091G115J	Duplicated	comp143515_c0_seq1	233	190
EOG091G115J	Duplicated	comp143515_c0_seq4	233	190
EOG091G115J	Duplicated	comp143515_c0_seq5	226.1	142
EOG091G116R	Complete	comp2707437_c0_seq1	122.4	70
EOG091G11CG	Complete	comp143092_c4_seq1	156	77
EOG091G11CO	Complete	comp143082_c0_seq1	712.4	394
EOG091G11IM	Complete	comp155003_c0_seq1	147.3	114
EOG091G11O6	Duplicated	comp46761_c0_seq1	182.5	90
EOG091G11O6	Duplicated	comp88948_c0_seq1	179.6	90
EOG091G11OU	Complete	comp1769884_c0_seq1	141.3	95
EOG091G11PB	Complete	comp111636_c0_seq1	405.9	392
EOG091G11QL	Duplicated	comp139275_c1_seq1	110.5	82
EOG091G11QL	Duplicated	comp139275_c1_seq2	110.7	82
EOG091G11QL	Duplicated	comp139275_c1_seq4	110.6	82
EOG091G126L	Complete	comp143145_c0_seq1	151.5	90
EOG091G126R	Duplicated	comp1380356_c0_seq1	192.9	115
EOG091G126R	Duplicated	comp146989_c5_seq13	187.6	131
EOG091G1285	Duplicated	comp149980_c0_seq1	82.1	88
EOG091G1285	Duplicated	comp2201419_c0_seq1	84.2	58
EOG091G12A5	Duplicated	comp148583_c0_seq1	77.8	67
EOG091G12A5	Duplicated	comp1600984_c0_seq1	77.2	58
EOG091G1311	Duplicated	comp145777_c0_seq2	113.2	59
EOG091G1311	Duplicated	comp1505390_c0_seq1	118.1	62
EOG091G1311	Duplicated	comp2330618_c0_seq1	114.1	62
EOG091G132G	Complete	comp131788_c0_seq1	378.3	287
EOG091G134K	Duplicated	comp134913_c0_seq1	178.9	97
EOG091G134K	Duplicated	comp147677_c0_seq1	177	111
EOG091G13IJ	Complete	comp62810_c0_seq1	652.7	396
EOG091G13NA	Complete	comp166522_c0_seq1	172	98
EOG091G13P1	Complete	comp140568_c0_seq1	340.2	292
EOG091G13XF	Complete	comp2402879_c0_seq1	95.6	55
EOG091G141O	Complete	comp110840_c0_seq1	160.7	203
EOG091G1422	Duplicated	comp128691_c0_seq1	174.2	114
EOG091G1422	Duplicated	comp147726_c0_seq1	166.1	114
EOG091G1422	Duplicated	comp167801_c0_seq1	174.2	114
EOG091G1467	Complete	comp115087_c1_seq1	361.6	264
EOG091G146E	Duplicated	comp155442_c0_seq1	97.9	57
EOG091G146E	Duplicated	comp2139913_c0_seq1	105.7	57
EOG091G14DH	Complete	comp114070_c0_seq1	133.1	98
EOG091G1549	Complete	comp122251_c0_seq1	58	93
EOG091G15HS	Duplicated	comp115814_c1_seq1	244.1	205
EOG091G15HS	Duplicated	comp115814_c1_seq2	243.7	205
EOG091G15HV	Complete	comp139397_c3_seq4	78.2	85
EOG091G15KV	Complete	comp88725_c0_seq1	106.6	94
EOG091G15N9	Complete	comp145688_c3_seq1	121.7	88
EOG091G15XS	Complete	comp147137_c3_seq1	112.8	67
EOG091G15XZ	Complete	comp62400_c0_seq1	139	97
EOG091G167Y	Complete	comp138946_c1_seq1	154	93
EOG091G16EY	Duplicated	comp137355_c0_seq1	120.1	97
EOG091G16EY	Duplicated	comp137355_c0_seq2	120.1	97
EOG091G1757	Duplicated	comp144767_c0_seq10	104.2	84
EOG091G1757	Duplicated	comp144767_c0_seq12	104.4	84
EOG091G1757	Duplicated	comp144767_c0_seq3	103.9	84
EOG091G17I3	Complete	comp139889_c11_seq1	70.5	94
EOG091G17J4	Duplicated	comp134934_c0_seq1	109.3	79
EOG091G17J4	Duplicated	comp88631_c0_seq1	107.6	78
EOG091G17J4	Duplicated	comp88631_c0_seq2	109.3	78
EOG091G17K3	Duplicated	comp145688_c1_seq1	104.6	58
EOG091G17K3	Duplicated	comp145688_c1_seq4	104.1	58
EOG091G1817	Complete	comp145178_c0_seq1	567.6	595
EOG091G184V	Complete	comp146759_c0_seq3	145.9	207
EOG091G18B1	Duplicated	comp143697_c9_seq12	66.2	66
EOG091G18B1	Duplicated	comp143697_c9_seq13	65.7	76
EOG091G18BK	Missing
EOG091G18YA	Complete	comp61558_c0_seq1	80.5	108
EOG091G18Z5	Complete	comp143319_c0_seq1	47.7	83
EOG091G197A	Duplicated	comp118322_c0_seq1	174.7	101
EOG091G197A	Duplicated	comp749232_c0_seq1	174.7	100
EOG091G19WY	Duplicated	comp138273_c0_seq1	181.7	95
EOG091G19WY	Duplicated	comp146160_c4_seq1	176.3	95
EOG091G19WY	Duplicated	comp188191_c0_seq1	179.1	95
EOG091G19Y2	Duplicated	comp140818_c0_seq2	147.2	171
EOG091G19Y2	Duplicated	comp140818_c0_seq3	147	171
EOG091G1A1V	Complete	comp61849_c0_seq1	94.4	55
EOG091G1A3H	Duplicated	comp139554_c0_seq1	228.1	227
EOG091G1A3H	Duplicated	comp139554_c0_seq2	227.4	226
EOG091G1A3H	Duplicated	comp139554_c0_seq3	228	226
EOG091G1AP6	Complete	comp141356_c2_seq1	195.5	125
EOG091G1BQN	Complete	comp148944_c0_seq1	145.7	123
EOG091G1CLN	Complete	comp123955_c0_seq1	69	39
