# Supplementary material for: Functional shell matrix proteins tentatively identified by asymmetric snail shell morphology
Source: Sci Rep. 2020 Jun 17;10:9768. doi: 10.1038/s41598-020-66021-w (PMC7299971; doi:10.1038/s41598-020-66021-w)
Supplement: Supplementary file 3 — Dataset 2. [file 41598_2020_66021_MOESM3_ESM.xlsx]

## Sheet: Supplementary Table S2
Supplementary Table S2.
Results of BUSCO evaluation of the foot transcriptomic data obtained in this study.
# BUSCO version is: 3.1.0
# The lineage dataset is: metazoa_odb9 (Creation date: 2016-02-13, number of species: 65, number of BUSCOs: 978)
# To reproduce this run: python ./run_BUSCO.py -i ../sample_data/LymBody_Trinity_edit.fasta -o OUTPUT2 -l ../DB/metazoa_odb9/ -m transcriptome -c 8
#
# Summarized benchmarking in BUSCO notation for file ../sample_data/LymBody_Trinity_edit.fasta
# BUSCO was run in mode: transcriptome
	C:93.7%[S:74.4%,D:19.3%],F:5.7%,M:0.6%,n:978
	917	Complete BUSCOs (C)
	728	Complete and single-copy BUSCOs (S)
	189	Complete and duplicated BUSCOs (D)
	56	Fragmented BUSCOs (F)
	5	Missing BUSCOs (M)
	978	Total BUSCO groups searched
#
# Busco id	Status	Sequence	Score	Length
EOG091G00AH	Duplicated	TRINITY_DN16974_c0_g1_i1	1669.3	1553
EOG091G00AH	Duplicated	TRINITY_DN16974_c0_g1_i2	1669.1	1553
EOG091G00CM	Duplicated	TRINITY_DN14892_c0_g1_i1	538.1	354
EOG091G00CM	Duplicated	TRINITY_DN14892_c0_g1_i2	538.2	354
EOG091G00GM	Duplicated	TRINITY_DN12487_c0_g1_i1	1359.7	1045
EOG091G00GM	Duplicated	TRINITY_DN12487_c0_g1_i3	1359.5	994
EOG091G00GM	Duplicated	TRINITY_DN12487_c0_g1_i4	1359.7	1045
EOG091G00GQ	Duplicated	TRINITY_DN2746_c0_g1_i1	1911.3	1281
EOG091G00GQ	Duplicated	TRINITY_DN2746_c0_g2_i1	1911	1281
EOG091G00L0	Complete	TRINITY_DN11264_c0_g1_i1	923.5	710
EOG091G00MA	Duplicated	TRINITY_DN8157_c0_g1_i1	753	870
EOG091G00MA	Duplicated	TRINITY_DN8157_c0_g1_i2	862.6	1017
EOG091G00MI	Complete	TRINITY_DN79433_c0_g1_i1	221.5	283
EOG091G00Q0	Duplicated	TRINITY_DN15543_c0_g1_i1	1752.4	956
EOG091G00Q0	Duplicated	TRINITY_DN15543_c0_g1_i4	1751	975
EOG091G00Q0	Duplicated	TRINITY_DN15543_c0_g1_i5	1752.8	962
EOG091G00QT	Fragmented	TRINITY_DN8096_c0_g1_i1	348.4	206
EOG091G00UD	Complete	TRINITY_DN41106_c0_g1_i1	1027.5	612
EOG091G00VZ	Duplicated	TRINITY_DN7236_c0_g1_i1	1072.8	837
EOG091G00VZ	Duplicated	TRINITY_DN7236_c0_g1_i2	1073.1	836
EOG091G00Z3	Complete	TRINITY_DN29000_c0_g1_i1	724.6	469
EOG091G011X	Duplicated	TRINITY_DN2176_c0_g1_i1	1437	958
EOG091G011X	Duplicated	TRINITY_DN2176_c0_g2_i1	1436.9	958
EOG091G017G	Complete	TRINITY_DN10112_c0_g1_i1	1610	843
EOG091G017T	Complete	TRINITY_DN11150_c0_g1_i1	1217	738
EOG091G019V	Complete	TRINITY_DN75672_c0_g1_i1	1309.1	803
EOG091G01EW	Duplicated	TRINITY_DN8654_c0_g1_i1	1159.7	684
EOG091G01EW	Duplicated	TRINITY_DN8654_c0_g1_i2	1173.6	720
EOG091G01GC	Complete	TRINITY_DN16562_c0_g1_i1	1359.3	748
EOG091G01IW	Complete	TRINITY_DN40935_c0_g1_i1	1477.1	868
EOG091G01LC	Complete	TRINITY_DN13305_c0_g1_i1	432.1	392
EOG091G01MK	Complete	TRINITY_DN12053_c0_g2_i1	1028.9	808
EOG091G01S9	Complete	TRINITY_DN76023_c0_g1_i1	277.6	329
EOG091G01TH	Complete	TRINITY_DN66729_c0_g1_i1	1377.6	835
EOG091G01TX	Duplicated	TRINITY_DN2715_c0_g1_i1	382.2	337
EOG091G01TX	Duplicated	TRINITY_DN2715_c0_g2_i1	382	337
EOG091G01VH	Complete	TRINITY_DN15335_c0_g1_i1	1592.6	985
EOG091G01WY	Fragmented	TRINITY_DN81471_c0_g1_i1	179	123
EOG091G01XD	Complete	TRINITY_DN28826_c0_g1_i1	735.7	675
EOG091G01XI	Duplicated	TRINITY_DN54428_c0_g1_i1	746.7	680
EOG091G01XI	Duplicated	TRINITY_DN54428_c0_g1_i2	746.7	680
EOG091G01XQ	Complete	TRINITY_DN17294_c0_g1_i1	1396.7	810
EOG091G01Z2	Complete	TRINITY_DN14630_c0_g1_i1	491.9	456
EOG091G020E	Complete	TRINITY_DN17691_c0_g1_i1	1131.5	780
EOG091G020Y	Complete	TRINITY_DN10633_c0_g1_i1	706.5	413
EOG091G023Z	Fragmented	TRINITY_DN68977_c0_g1_i1	302.8	160
EOG091G024J	Fragmented	TRINITY_DN28864_c0_g1_i1	364.1	232
EOG091G025T	Complete	TRINITY_DN41380_c0_g1_i1	950.6	829
EOG091G0262	Complete	TRINITY_DN56398_c0_g1_i1	1258.9	675
EOG091G026F	Complete	TRINITY_DN5327_c0_g1_i1	982.7	643
EOG091G026I	Complete	TRINITY_DN19364_c0_g1_i1	844	707
EOG091G027G	Complete	TRINITY_DN64957_c0_g1_i1	961.5	666
EOG091G028G	Complete	TRINITY_DN12429_c0_g1_i1	1007	749
EOG091G0291	Complete	TRINITY_DN750_c0_g1_i1	545.3	288
EOG091G029K	Complete	TRINITY_DN77582_c0_g1_i1	764.9	712
EOG091G02B4	Complete	TRINITY_DN1948_c0_g1_i1	584.4	427
EOG091G02BK	Complete	TRINITY_DN5510_c0_g1_i1	1166.2	663
EOG091G02C8	Complete	TRINITY_DN66139_c0_g1_i1	268.4	278
EOG091G02E4	Complete	TRINITY_DN8863_c0_g1_i1	280.9	339
EOG091G02FR	Complete	TRINITY_DN76393_c0_g1_i1	572.8	420
EOG091G02HY	Complete	TRINITY_DN8834_c0_g1_i1	574.9	547
EOG091G02IP	Complete	TRINITY_DN65051_c0_g1_i1	512	310
EOG091G02LY	Complete	TRINITY_DN11653_c0_g2_i1	978.1	611
EOG091G02MR	Complete	TRINITY_DN16945_c1_g1_i2	1112.3	758
EOG091G02NH	Complete	TRINITY_DN12052_c0_g1_i1	1238.8	742
EOG091G02NO	Complete	TRINITY_DN14302_c0_g1_i1	597	377
EOG091G02O5	Fragmented	TRINITY_DN43381_c0_g1_i1	155.4	114
EOG091G02O6	Complete	TRINITY_DN60600_c0_g1_i1	269.1	196
EOG091G02OE	Fragmented	TRINITY_DN34571_c0_g1_i1	111.9	142
EOG091G02P2	Complete	TRINITY_DN9020_c0_g2_i1	759.1	593
EOG091G02UC	Complete	TRINITY_DN8210_c0_g1_i1	428.9	387
EOG091G02V5	Complete	TRINITY_DN29846_c0_g1_i1	811.2	541
EOG091G02VO	Complete	TRINITY_DN54566_c0_g1_i1	739.8	511
EOG091G02WU	Complete	TRINITY_DN29022_c0_g1_i1	307.6	463
EOG091G02ZI	Fragmented	TRINITY_DN68430_c0_g1_i1	114.7	65
EOG091G0307	Complete	TRINITY_DN14762_c0_g1_i1	821	553
EOG091G031X	Complete	TRINITY_DN11349_c0_g1_i1	653.8	531
EOG091G0321	Complete	TRINITY_DN536_c0_g2_i1	790.9	576
EOG091G0349	Complete	TRINITY_DN4203_c0_g2_i1	645.7	556
EOG091G036A	Complete	TRINITY_DN18771_c0_g1_i1	1114.6	756
EOG091G036C	Duplicated	TRINITY_DN53953_c0_g1_i1	187.6	285
EOG091G036C	Duplicated	TRINITY_DN76899_c0_g1_i1	180.7	271
EOG091G036T	Duplicated	TRINITY_DN44027_c0_g1_i1	291.2	336
EOG091G036T	Duplicated	TRINITY_DN5163_c0_g1_i1	310.9	285
EOG091G038T	Duplicated	TRINITY_DN2617_c0_g1_i1	574.7	342
EOG091G038T	Duplicated	TRINITY_DN2617_c0_g2_i1	574.6	342
EOG091G038X	Complete	TRINITY_DN77131_c0_g1_i1	533.3	404
EOG091G03AN	Duplicated	TRINITY_DN16706_c0_g1_i1	512.1	533
EOG091G03AN	Duplicated	TRINITY_DN16706_c0_g1_i2	512.7	533
EOG091G03AN	Duplicated	TRINITY_DN16706_c0_g1_i3	512.7	533
EOG091G03B9	Complete	TRINITY_DN14822_c0_g3_i1	825.9	514
EOG091G03BV	Complete	TRINITY_DN13827_c0_g1_i1	665.7	370
EOG091G03C0	Duplicated	TRINITY_DN11447_c0_g1_i1	438.9	368
EOG091G03C0	Duplicated	TRINITY_DN11447_c0_g1_i2	438.8	368
EOG091G03C7	Duplicated	TRINITY_DN29396_c0_g1_i1	341	212
EOG091G03C7	Duplicated	TRINITY_DN54771_c0_g1_i1	373.1	229
EOG091G03D7	Duplicated	TRINITY_DN4213_c0_g1_i1	1101.2	688
EOG091G03D7	Duplicated	TRINITY_DN4213_c0_g2_i1	1191.4	765
EOG091G03DT	Complete	TRINITY_DN28808_c0_g1_i1	488.8	388
EOG091G03FL	Complete	TRINITY_DN14479_c0_g1_i1	734.4	549
EOG091G03G3	Duplicated	TRINITY_DN13095_c0_g1_i3	550.9	464
EOG091G03G3	Duplicated	TRINITY_DN13095_c0_g1_i4	548.7	464
EOG091G03H4	Complete	TRINITY_DN16844_c4_g9_i1	817	524
EOG091G03I1	Duplicated	TRINITY_DN16884_c0_g1_i1	625.8	469
EOG091G03I1	Duplicated	TRINITY_DN16884_c0_g1_i2	625.8	469
EOG091G03JF	Complete	TRINITY_DN65005_c0_g1_i1	408	394
EOG091G03JG	Duplicated	TRINITY_DN4590_c0_g1_i1	639.3	448
EOG091G03JG	Duplicated	TRINITY_DN4590_c0_g2_i1	638.9	448
EOG091G03JX	Complete	TRINITY_DN75965_c0_g1_i1	588.9	508
EOG091G03LI	Complete	TRINITY_DN30052_c0_g1_i1	732.9	567
EOG091G03M4	Complete	TRINITY_DN76394_c0_g1_i1	748.2	570
EOG091G03O0	Complete	TRINITY_DN5594_c0_g2_i1	698.3	556
EOG091G03OT	Complete	TRINITY_DN5474_c0_g1_i1	978.5	567
EOG091G03P0	Complete	TRINITY_DN10012_c0_g2_i1	772.5	542
EOG091G03PD	Duplicated	TRINITY_DN16036_c0_g2_i1	652.4	480
EOG091G03PD	Duplicated	TRINITY_DN16036_c0_g2_i2	649.3	477
EOG091G03QC	Complete	TRINITY_DN13397_c0_g1_i1	549.7	439
EOG091G03RW	Complete	TRINITY_DN5444_c0_g1_i1	748.6	601
EOG091G03SE	Complete	TRINITY_DN64905_c0_g1_i1	539.5	348
EOG091G03TX	Complete	TRINITY_DN13917_c0_g1_i1	1436.9	818
EOG091G03TZ	Fragmented	TRINITY_DN53873_c0_g1_i1	196.6	161
EOG091G03X8	Fragmented	TRINITY_DN65392_c0_g1_i1	62.3	122
EOG091G03XO	Complete	TRINITY_DN3376_c0_g1_i1	703.8	421
EOG091G03XS	Duplicated	TRINITY_DN41087_c0_g1_i1	174.4	281
EOG091G03XS	Duplicated	TRINITY_DN4399_c1_g1_i1	164.4	281
EOG091G03XS	Duplicated	TRINITY_DN75372_c0_g1_i1	165.5	271
EOG091G03Y8	Fragmented	TRINITY_DN54343_c0_g1_i1	170	85
EOG091G03Z1	Complete	TRINITY_DN75435_c0_g1_i1	398.9	300
EOG091G03ZS	Complete	TRINITY_DN1026_c0_g1_i1	985.5	467
EOG091G040D	Complete	TRINITY_DN30615_c0_g1_i1	561.9	506
EOG091G040G	Complete	TRINITY_DN6941_c0_g1_i1	965	571
EOG091G040L	Duplicated	TRINITY_DN5752_c0_g1_i1	555.9	355
EOG091G040L	Duplicated	TRINITY_DN5752_c0_g2_i1	556	355
EOG091G046H	Complete	TRINITY_DN16862_c0_g1_i1	911	659
EOG091G046Y	Complete	TRINITY_DN30254_c0_g1_i1	690.7	476
EOG091G048B	Duplicated	TRINITY_DN5890_c0_g1_i1	248.1	231
EOG091G048B	Duplicated	TRINITY_DN5890_c0_g2_i1	232.5	219
EOG091G0495	Complete	TRINITY_DN7422_c0_g1_i1	635.5	447
EOG091G049W	Complete	TRINITY_DN53674_c0_g1_i1	405.8	336
EOG091G04CK	Fragmented	TRINITY_DN11647_c0_g2_i3	393.7	263
EOG091G04D1	Complete	TRINITY_DN65756_c0_g1_i1	200	431
EOG091G04EX	Complete	TRINITY_DN55779_c0_g1_i1	603.7	416
EOG091G04FV	Complete	TRINITY_DN17988_c0_g1_i1	453.2	473
EOG091G04GK	Fragmented	TRINITY_DN15759_c1_g2_i3	37.5	173
EOG091G04GW	Complete	TRINITY_DN14727_c0_g1_i1	762.3	493
EOG091G04IK	Complete	TRINITY_DN368_c0_g2_i1	421.5	418
EOG091G04JK	Fragmented	TRINITY_DN4593_c0_g1_i1	97.7	189
EOG091G04LC	Complete	TRINITY_DN17483_c0_g1_i1	516.5	496
EOG091G04MA	Complete	TRINITY_DN19532_c0_g1_i1	161.9	315
EOG091G04RS	Duplicated	TRINITY_DN7676_c0_g1_i1	718.6	416
EOG091G04RS	Duplicated	TRINITY_DN7676_c0_g2_i2	716.7	416
EOG091G04WH	Complete	TRINITY_DN31561_c0_g1_i1	506.6	409
EOG091G050A	Complete	TRINITY_DN19592_c0_g1_i1	186.6	244
EOG091G050Q	Complete	TRINITY_DN16924_c8_g1_i1	555.5	283
EOG091G0525	Complete	TRINITY_DN14342_c0_g1_i1	251.1	374
EOG091G0530	Complete	TRINITY_DN29219_c0_g1_i1	740.8	436
EOG091G053A	Complete	TRINITY_DN32118_c0_g1_i1	894.3	457
EOG091G053D	Complete	TRINITY_DN6781_c0_g1_i1	211.1	174
EOG091G053R	Missing
EOG091G054P	Complete	TRINITY_DN41260_c0_g1_i1	103.1	101
EOG091G0554	Complete	TRINITY_DN53388_c0_g1_i1	941.6	671
EOG091G057L	Duplicated	TRINITY_DN13452_c0_g1_i1	323.9	502
EOG091G057L	Duplicated	TRINITY_DN13452_c0_g1_i2	322.9	421
EOG091G059G	Complete	TRINITY_DN13128_c0_g1_i1	678.8	435
EOG091G05AA	Complete	TRINITY_DN4989_c0_g1_i1	730.4	412
EOG091G05AH	Complete	TRINITY_DN1183_c0_g1_i1	757.9	432
EOG091G05CI	Complete	TRINITY_DN12323_c0_g1_i1	497.9	542
EOG091G05D7	Complete	TRINITY_DN31924_c0_g1_i1	365.4	356
EOG091G05EU	Complete	TRINITY_DN68166_c0_g1_i1	459.5	373
EOG091G05FE	Complete	TRINITY_DN45310_c0_g1_i1	460.8	361
EOG091G05GZ	Complete	TRINITY_DN77189_c0_g1_i1	329.2	310
EOG091G05IH	Complete	TRINITY_DN422_c0_g1_i1	469.4	467
EOG091G05IK	Duplicated	TRINITY_DN8436_c0_g1_i1	643.6	403
EOG091G05IK	Duplicated	TRINITY_DN8436_c0_g3_i1	636.3	420
EOG091G05K5	Complete	TRINITY_DN65959_c0_g1_i1	730.4	505
EOG091G05K7	Complete	TRINITY_DN29557_c0_g1_i1	499.1	587
EOG091G05KR	Duplicated	TRINITY_DN16781_c8_g6_i1	713	432
EOG091G05KR	Duplicated	TRINITY_DN16781_c8_g6_i2	713	432
EOG091G05LX	Complete	TRINITY_DN12936_c0_g2_i1	331.6	329
EOG091G05N4	Duplicated	TRINITY_DN5304_c0_g1_i1	636.5	573
EOG091G05N4	Duplicated	TRINITY_DN5304_c0_g2_i1	640.3	584
EOG091G05NK	Duplicated	TRINITY_DN15150_c0_g1_i1	479.9	537
EOG091G05NK	Duplicated	TRINITY_DN15150_c0_g1_i2	504.6	531
EOG091G05NZ	Duplicated	TRINITY_DN6919_c0_g1_i1	812.6	483
EOG091G05NZ	Duplicated	TRINITY_DN6919_c0_g2_i1	812.8	483
EOG091G05OR	Complete	TRINITY_DN79196_c0_g1_i1	745.3	467
EOG091G05OW	Complete	TRINITY_DN53613_c0_g1_i1	929.3	464
EOG091G05Q0	Complete	TRINITY_DN12281_c0_g2_i1	267.9	217
EOG091G05Q6	Fragmented	TRINITY_DN85475_c0_g1_i1	145.5	77
EOG091G05RA	Complete	TRINITY_DN15037_c0_g2_i1	339.4	271
EOG091G05SE	Duplicated	TRINITY_DN10535_c0_g1_i1	737.5	478
EOG091G05SE	Duplicated	TRINITY_DN10535_c0_g3_i1	676	418
EOG091G05T4	Complete	TRINITY_DN67976_c0_g1_i1	652.5	415
EOG091G05TG	Complete	TRINITY_DN16924_c7_g38_i1	776.7	454
EOG091G05UF	Fragmented	TRINITY_DN41317_c0_g1_i1	177.2	115
EOG091G05X1	Complete	TRINITY_DN41274_c0_g1_i1	598	569
EOG091G05XY	Fragmented	TRINITY_DN48378_c0_g1_i1	65.7	105
EOG091G05YC	Complete	TRINITY_DN42313_c0_g1_i1	391	387
EOG091G05ZE	Complete	TRINITY_DN7296_c0_g1_i1	467.8	363
EOG091G05ZJ	Fragmented	TRINITY_DN63841_c0_g1_i1	88.9	87
EOG091G060D	Complete	TRINITY_DN9983_c0_g1_i1	414	262
EOG091G0627	Complete	TRINITY_DN70462_c0_g1_i1	69.8	169
EOG091G0628	Complete	TRINITY_DN13680_c0_g1_i1	445.9	276
EOG091G062X	Complete	TRINITY_DN13280_c0_g1_i1	384.5	364
EOG091G065D	Complete	TRINITY_DN14801_c0_g1_i1	670.7	461
EOG091G066W	Complete	TRINITY_DN66464_c0_g2_i1	490.8	485
EOG091G069C	Duplicated	TRINITY_DN12269_c0_g2_i1	556.9	392
EOG091G069C	Duplicated	TRINITY_DN12269_c0_g2_i2	560.9	392
EOG091G06CB	Duplicated	TRINITY_DN15770_c0_g1_i1	538.9	375
EOG091G06CB	Duplicated	TRINITY_DN15770_c0_g1_i2	538.9	375
EOG091G06DH	Fragmented	TRINITY_DN10340_c0_g1_i1	181.3	167
EOG091G06EF	Complete	TRINITY_DN68766_c0_g1_i1	560.8	370
EOG091G06HP	Complete	TRINITY_DN56174_c0_g1_i1	624.8	393
EOG091G06I3	Complete	TRINITY_DN3441_c0_g1_i1	590.7	476
EOG091G06I8	Fragmented	TRINITY_DN33980_c0_g1_i1	280.6	149
EOG091G06J6	Duplicated	TRINITY_DN15916_c0_g1_i6	552.7	432
EOG091G06J6	Duplicated	TRINITY_DN15916_c0_g1_i9	552.7	432
EOG091G06JJ	Duplicated	TRINITY_DN17099_c1_g1_i1	223	157
EOG091G06JJ	Duplicated	TRINITY_DN17099_c1_g1_i2	223	157
EOG091G06LW	Complete	TRINITY_DN15863_c0_g1_i1	611.8	395
EOG091G06M8	Complete	TRINITY_DN14198_c0_g1_i1	812.7	525
EOG091G06MR	Complete	TRINITY_DN4455_c0_g1_i1	670.8	444
EOG091G06OM	Complete	TRINITY_DN20466_c0_g1_i1	598.2	367
EOG091G06ON	Complete	TRINITY_DN16100_c0_g1_i1	462.9	336
EOG091G06OP	Complete	TRINITY_DN18434_c0_g1_i1	501.6	404
EOG091G06P4	Fragmented	TRINITY_DN40969_c0_g1_i1	254.9	154
EOG091G06QP	Complete	TRINITY_DN18097_c0_g1_i1	489.1	482
EOG091G06S3	Complete	TRINITY_DN13725_c0_g1_i1	600.1	372
EOG091G06U0	Complete	TRINITY_DN29163_c0_g1_i1	695.4	389
EOG091G06XK	Complete	TRINITY_DN10771_c0_g2_i1	428.8	358
EOG091G06Y3	Duplicated	TRINITY_DN12378_c0_g1_i1	759	566
EOG091G06Y3	Duplicated	TRINITY_DN12378_c0_g1_i2	759.1	566
EOG091G06Y7	Fragmented	TRINITY_DN7299_c0_g1_i1	337.1	226
EOG091G06YD	Duplicated	TRINITY_DN13208_c0_g1_i1	278.5	253
EOG091G06YD	Duplicated	TRINITY_DN13208_c0_g1_i2	293.6	253
EOG091G0703	Complete	TRINITY_DN13170_c0_g1_i1	450.3	487
EOG091G073F	Complete	TRINITY_DN65895_c0_g1_i1	607.3	356
EOG091G074G	Complete	TRINITY_DN372_c1_g1_i1	520.4	395
EOG091G074J	Complete	TRINITY_DN3313_c0_g1_i1	146.8	340
EOG091G074U	Complete	TRINITY_DN43622_c0_g1_i1	419.9	308
EOG091G075F	Complete	TRINITY_DN65349_c0_g1_i1	273.8	336
EOG091G075K	Duplicated	TRINITY_DN7060_c0_g1_i1	588.8	351
EOG091G075K	Duplicated	TRINITY_DN7060_c0_g2_i1	588.8	351
EOG091G0769	Complete	TRINITY_DN7768_c0_g1_i1	544.3	360
EOG091G0781	Complete	TRINITY_DN54863_c0_g1_i1	491.9	495
EOG091G078D	Complete	TRINITY_DN65764_c0_g1_i1	343.8	279
EOG091G079R	Complete	TRINITY_DN13786_c0_g1_i1	644.3	346
EOG091G07CE	Complete	TRINITY_DN7219_c0_g1_i1	825.7	472
EOG091G07D9	Complete	TRINITY_DN41370_c0_g1_i1	765.6	389
EOG091G07DR	Complete	TRINITY_DN75884_c0_g1_i1	844.8	577
EOG091G07EJ	Complete	TRINITY_DN11603_c0_g1_i1	351.7	252
EOG091G07FP	Complete	TRINITY_DN80164_c0_g1_i1	148.5	126
EOG091G07IK	Complete	TRINITY_DN75440_c0_g1_i1	634.3	435
EOG091G07IY	Complete	TRINITY_DN76239_c0_g1_i1	401.6	319
EOG091G07KC	Duplicated	TRINITY_DN14209_c0_g2_i1	447.6	353
EOG091G07KC	Duplicated	TRINITY_DN14209_c0_g2_i2	449.9	388
EOG091G07KL	Duplicated	TRINITY_DN12635_c0_g1_i1	607.4	524
EOG091G07KL	Duplicated	TRINITY_DN12635_c0_g2_i1	605.7	495
EOG091G07N5	Complete	TRINITY_DN1791_c0_g1_i1	198	225
EOG091G07N8	Fragmented	TRINITY_DN58962_c0_g1_i1	320	211
EOG091G07NJ	Complete	TRINITY_DN15152_c0_g1_i2	394.4	337
EOG091G07OD	Complete	TRINITY_DN5021_c0_g1_i1	588.6	374
EOG091G07PH	Complete	TRINITY_DN8171_c0_g1_i1	258.6	179
EOG091G07PR	Complete	TRINITY_DN14406_c0_g1_i1	462.2	341
EOG091G07PV	Complete	TRINITY_DN17813_c0_g1_i1	742.2	446
EOG091G07Q3	Complete	TRINITY_DN56745_c0_g1_i1	290.6	226
EOG091G07QN	Complete	TRINITY_DN41606_c0_g1_i1	479	328
EOG091G07S9	Complete	TRINITY_DN11553_c0_g1_i1	631.6	410
EOG091G07VQ	Complete	TRINITY_DN12248_c0_g1_i1	267.5	217
EOG091G07Z0	Complete	TRINITY_DN970_c0_g3_i1	532.8	324
EOG091G07Z1	Complete	TRINITY_DN29416_c0_g1_i1	308.7	272
EOG091G07Z5	Complete	TRINITY_DN11718_c0_g1_i1	616	372
EOG091G0803	Complete	TRINITY_DN1118_c0_g1_i1	588.2	380
EOG091G0814	Complete	TRINITY_DN11528_c0_g1_i1	416.7	335
EOG091G081C	Complete	TRINITY_DN42368_c0_g1_i1	367.1	324
EOG091G081H	Complete	TRINITY_DN81100_c0_g1_i1	339.7	277
EOG091G085U	Complete	TRINITY_DN76304_c0_g1_i1	82.4	203
EOG091G087E	Complete	TRINITY_DN2026_c0_g1_i1	426	459
EOG091G088L	Complete	TRINITY_DN4759_c0_g1_i1	551.3	369
EOG091G089T	Complete	TRINITY_DN40947_c0_g1_i1	272.8	209
EOG091G08BK	Complete	TRINITY_DN15588_c0_g1_i1	737.8	492
EOG091G08D1	Complete	TRINITY_DN18144_c0_g1_i1	324.3	434
EOG091G08DN	Duplicated	TRINITY_DN12578_c0_g1_i1	500.2	345
EOG091G08DN	Duplicated	TRINITY_DN12578_c0_g1_i2	501.2	347
EOG091G08FX	Complete	TRINITY_DN56794_c0_g1_i1	561.6	310
EOG091G08IJ	Duplicated	TRINITY_DN11003_c0_g1_i1	149.6	163
EOG091G08IJ	Duplicated	TRINITY_DN13522_c0_g1_i1	147.9	323
EOG091G08JE	Duplicated	TRINITY_DN1512_c0_g1_i1	446.6	349
EOG091G08JE	Duplicated	TRINITY_DN1512_c0_g2_i1	410.8	290
EOG091G08JG	Complete	TRINITY_DN11845_c0_g1_i1	463.2	337
EOG091G08L8	Complete	TRINITY_DN3296_c0_g1_i1	338.3	251
EOG091G08LT	Complete	TRINITY_DN13235_c0_g1_i1	329.4	228
EOG091G08NN	Complete	TRINITY_DN8809_c0_g1_i1	490.3	313
EOG091G08O3	Fragmented	TRINITY_DN58186_c0_g1_i1	257.6	136
EOG091G08PW	Duplicated	TRINITY_DN11318_c0_g1_i1	347.7	361
EOG091G08PW	Duplicated	TRINITY_DN11318_c0_g3_i1	347.5	361
EOG091G08PW	Duplicated	TRINITY_DN11318_c0_g4_i1	348.8	361
EOG091G08R8	Complete	TRINITY_DN65145_c0_g1_i1	494.1	420
EOG091G08RU	Complete	TRINITY_DN28132_c0_g1_i1	344.4	255
EOG091G08SM	Complete	TRINITY_DN835_c0_g1_i1	568.1	306
EOG091G08UU	Complete	TRINITY_DN13365_c0_g2_i1	569.1	282
EOG091G08V8	Fragmented	TRINITY_DN76548_c0_g1_i1	113.7	110
EOG091G08VB	Complete	TRINITY_DN76875_c0_g1_i1	674.9	533
EOG091G08Y9	Fragmented	TRINITY_DN80474_c0_g1_i1	159.4	115
EOG091G08ZG	Duplicated	TRINITY_DN7731_c0_g1_i1	259.2	295
EOG091G08ZG	Duplicated	TRINITY_DN7731_c0_g2_i1	247.1	274
EOG091G08ZR	Complete	TRINITY_DN11095_c0_g2_i2	479.2	381
EOG091G090D	Complete	TRINITY_DN5282_c0_g1_i1	411.1	313
EOG091G095O	Complete	TRINITY_DN9436_c0_g1_i1	276.2	288
EOG091G096V	Complete	TRINITY_DN10164_c0_g1_i1	485.6	393
EOG091G0977	Complete	TRINITY_DN66233_c0_g1_i1	462.7	334
EOG091G0990	Complete	TRINITY_DN1448_c0_g2_i1	257.9	299
EOG091G099D	Complete	TRINITY_DN10810_c0_g1_i1	260.9	268
EOG091G09BP	Complete	TRINITY_DN13538_c0_g1_i1	456.1	343
EOG091G09D8	Complete	TRINITY_DN13906_c0_g1_i1	346.7	275
EOG091G09FV	Complete	TRINITY_DN15285_c0_g1_i1	513.8	296
EOG091G09GA	Complete	TRINITY_DN29375_c0_g1_i1	201.8	194
EOG091G09GO	Complete	TRINITY_DN6864_c0_g1_i2	527.8	293
EOG091G09HG	Complete	TRINITY_DN6568_c0_g1_i1	464.4	327
EOG091G09HR	Complete	TRINITY_DN67267_c0_g1_i1	359.5	224
EOG091G09IW	Complete	TRINITY_DN17722_c0_g1_i1	311.8	424
EOG091G09J7	Complete	TRINITY_DN20666_c0_g1_i1	416.4	324
EOG091G09KI	Complete	TRINITY_DN53630_c0_g1_i1	205.3	153
EOG091G09KK	Fragmented	TRINITY_DN24530_c0_g1_i1	129	108
EOG091G09KX	Complete	TRINITY_DN13823_c0_g1_i1	494.3	346
EOG091G09L6	Complete	TRINITY_DN9942_c0_g1_i1	169.8	168
EOG091G09MD	Complete	TRINITY_DN45302_c0_g1_i1	479.7	306
EOG091G09MU	Duplicated	TRINITY_DN9188_c0_g1_i1	391	335
EOG091G09MU	Duplicated	TRINITY_DN9188_c0_g2_i1	387.7	303
EOG091G09O7	Complete	TRINITY_DN16880_c0_g1_i2	343.3	1013
EOG091G09Q2	Complete	TRINITY_DN1454_c0_g1_i1	312.6	362
EOG091G09QO	Complete	TRINITY_DN14329_c0_g1_i1	302.4	244
EOG091G09R0	Complete	TRINITY_DN79831_c0_g1_i1	236.8	202
EOG091G09RJ	Duplicated	TRINITY_DN12423_c0_g2_i1	161.2	169
EOG091G09RJ	Duplicated	TRINITY_DN12423_c0_g3_i1	160.9	188
EOG091G09RJ	Duplicated	TRINITY_DN12423_c0_g4_i1	183.7	200
EOG091G09SS	Complete	TRINITY_DN5780_c0_g1_i1	287.7	257
EOG091G09T3	Complete	TRINITY_DN30316_c0_g1_i1	419.4	302
EOG091G09T6	Missing
EOG091G09U9	Duplicated	TRINITY_DN11527_c0_g1_i1	646.6	442
EOG091G09U9	Duplicated	TRINITY_DN11527_c0_g2_i1	621.6	361
EOG091G09U9	Duplicated	TRINITY_DN28136_c0_g1_i1	697.4	376
EOG091G09UA	Complete	TRINITY_DN31900_c0_g1_i1	259.4	207
EOG091G09UB	Complete	TRINITY_DN13889_c0_g1_i1	496.3	370
EOG091G09V2	Complete	TRINITY_DN67482_c0_g1_i1	272.8	189
EOG091G09YB	Complete	TRINITY_DN8847_c0_g1_i1	298.1	345
EOG091G0A0M	Complete	TRINITY_DN16263_c0_g3_i1	496.8	343
EOG091G0A19	Complete	TRINITY_DN59409_c0_g1_i1	273.5	267
EOG091G0A27	Complete	TRINITY_DN42279_c0_g1_i1	260.7	314
EOG091G0A2I	Complete	TRINITY_DN17170_c1_g1_i1	592.1	328
EOG091G0A2L	Duplicated	TRINITY_DN7225_c0_g2_i1	423.9	329
EOG091G0A2L	Duplicated	TRINITY_DN7225_c0_g2_i2	424.3	329
EOG091G0A5N	Complete	TRINITY_DN15497_c0_g1_i1	629.7	386
EOG091G0A79	Complete	TRINITY_DN623_c0_g1_i2	375.8	310
EOG091G0A98	Duplicated	TRINITY_DN14674_c0_g2_i1	298.4	247
EOG091G0A98	Duplicated	TRINITY_DN14674_c0_g2_i3	320.5	271
EOG091G0AE2	Complete	TRINITY_DN5825_c0_g1_i1	405.1	302
EOG091G0AE9	Fragmented	TRINITY_DN72473_c0_g1_i1	129.9	69
EOG091G0AEH	Complete	TRINITY_DN4461_c0_g1_i1	270.8	214
EOG091G0AEL	Duplicated	TRINITY_DN16183_c0_g1_i1	482.4	275
EOG091G0AEL	Duplicated	TRINITY_DN16183_c0_g1_i3	416.6	223
EOG091G0AFP	Complete	TRINITY_DN3303_c0_g1_i1	352.1	194
EOG091G0AGM	Complete	TRINITY_DN44145_c0_g1_i1	299	254
EOG091G0AGT	Complete	TRINITY_DN66468_c0_g1_i1	161.7	152
EOG091G0AHJ	Complete	TRINITY_DN45284_c0_g1_i1	527.7	288
EOG091G0AI5	Fragmented	TRINITY_DN23216_c0_g1_i1	188.1	141
EOG091G0AJ6	Complete	TRINITY_DN9431_c1_g1_i1	405.3	219
EOG091G0AKM	Complete	TRINITY_DN66368_c0_g1_i1	462.9	303
EOG091G0AKW	Complete	TRINITY_DN28104_c0_g1_i1	469.8	337
EOG091G0AO6	Complete	TRINITY_DN79462_c0_g1_i1	396.7	252
EOG091G0AOO	Complete	TRINITY_DN19227_c0_g1_i1	541.1	312
EOG091G0AQA	Complete	TRINITY_DN6398_c0_g2_i1	461.4	296
EOG091G0ARE	Duplicated	TRINITY_DN8283_c0_g1_i1	580.1	428
EOG091G0ARE	Duplicated	TRINITY_DN8283_c0_g2_i1	578.9	428
EOG091G0ARL	Complete	TRINITY_DN2681_c0_g1_i1	191.2	179
EOG091G0AU6	Complete	TRINITY_DN45345_c0_g1_i1	292.1	229
EOG091G0AVA	Complete	TRINITY_DN11959_c0_g1_i2	326.6	274
EOG091G0AVP	Complete	TRINITY_DN16591_c1_g1_i1	593.8	348
EOG091G0AVW	Complete	TRINITY_DN66128_c0_g1_i1	289.7	310
EOG091G0AX1	Complete	TRINITY_DN66756_c0_g1_i1	161.7	131
EOG091G0AYM	Complete	TRINITY_DN11947_c0_g1_i1	367.7	306
EOG091G0AZ7	Duplicated	TRINITY_DN17103_c1_g15_i2	240.5	248
EOG091G0AZ7	Duplicated	TRINITY_DN17103_c1_g15_i3	240.6	248
EOG091G0AZ7	Duplicated	TRINITY_DN17103_c1_g15_i4	240.5	248
EOG091G0AZV	Complete	TRINITY_DN41137_c0_g1_i1	279	242
EOG091G0B27	Complete	TRINITY_DN18212_c0_g1_i1	417.3	320
EOG091G0B2N	Complete	TRINITY_DN43444_c0_g1_i1	444.9	262
EOG091G0B9B	Fragmented	TRINITY_DN46782_c0_g1_i1	220.9	181
EOG091G0B9T	Complete	TRINITY_DN13507_c0_g1_i1	502.1	283
EOG091G0BAG	Complete	TRINITY_DN12277_c0_g1_i1	200	118
EOG091G0BAM	Complete	TRINITY_DN11198_c0_g1_i1	493.6	240
EOG091G0BBO	Complete	TRINITY_DN17659_c0_g1_i1	448	350
EOG091G0BCO	Complete	TRINITY_DN15593_c0_g1_i1	268	207
EOG091G0BDT	Complete	TRINITY_DN16738_c1_g1_i1	301.9	256
EOG091G0BED	Complete	TRINITY_DN3411_c0_g1_i1	245.2	219
EOG091G0BG4	Complete	TRINITY_DN9494_c0_g1_i1	266.3	268
EOG091G0BHP	Complete	TRINITY_DN68307_c0_g1_i1	581.9	306
EOG091G0BHV	Complete	TRINITY_DN5025_c0_g1_i1	291.6	197
EOG091G0BKI	Complete	TRINITY_DN6537_c0_g3_i1	170.9	288
EOG091G0BKR	Complete	TRINITY_DN19818_c0_g1_i1	311.3	194
EOG091G0BKX	Complete	TRINITY_DN54682_c0_g1_i1	457.5	333
EOG091G0BKZ	Complete	TRINITY_DN12763_c0_g1_i1	282.4	239
EOG091G0BL9	Duplicated	TRINITY_DN4194_c0_g1_i1	563.5	275
EOG091G0BL9	Duplicated	TRINITY_DN4194_c0_g2_i1	563.5	275
EOG091G0BN4	Complete	TRINITY_DN28757_c0_g1_i1	237.7	255
EOG091G0BNI	Complete	TRINITY_DN13969_c0_g1_i1	430.5	265
EOG091G0BPU	Complete	TRINITY_DN17963_c0_g1_i1	479.2	289
EOG091G0BPX	Complete	TRINITY_DN16805_c2_g1_i1	288.8	220
EOG091G0BQF	Complete	TRINITY_DN3126_c0_g2_i1	596.6	332
EOG091G0BTX	Duplicated	TRINITY_DN6416_c0_g1_i1	378.1	252
EOG091G0BTX	Duplicated	TRINITY_DN6416_c0_g2_i1	379.9	254
EOG091G0BUD	Complete	TRINITY_DN15872_c0_g1_i1	254.1	221
EOG091G0BUH	Complete	TRINITY_DN14813_c0_g1_i1	413	274
EOG091G0BWJ	Complete	TRINITY_DN14554_c0_g1_i1	196.4	237
EOG091G0BX3	Complete	TRINITY_DN25656_c0_g1_i1	140.3	185
EOG091G0C2M	Complete	TRINITY_DN65896_c0_g1_i1	421.4	368
EOG091G0C2Z	Missing
EOG091G0C6I	Complete	TRINITY_DN28929_c0_g1_i1	247	287
EOG091G0C7Y	Complete	TRINITY_DN76957_c0_g1_i1	389.1	245
EOG091G0C84	Complete	TRINITY_DN15685_c0_g2_i1	396.7	265
EOG091G0C8H	Complete	TRINITY_DN12081_c1_g1_i1	385.2	319
EOG091G0C9Y	Complete	TRINITY_DN28862_c0_g1_i1	323.1	259
EOG091G0CAR	Duplicated	TRINITY_DN1782_c0_g1_i1	490.9	280
EOG091G0CAR	Duplicated	TRINITY_DN1782_c0_g2_i1	491.1	280
EOG091G0CEG	Complete	TRINITY_DN14582_c0_g1_i1	288.1	233
EOG091G0CEK	Complete	TRINITY_DN13998_c0_g1_i1	414.6	279
EOG091G0CEW	Complete	TRINITY_DN10725_c0_g1_i1	327.2	237
EOG091G0CF7	Complete	TRINITY_DN13553_c0_g2_i1	512.2	287
EOG091G0CFP	Duplicated	TRINITY_DN80865_c0_g1_i1	306.7	231
EOG091G0CFP	Duplicated	TRINITY_DN80865_c0_g2_i1	306.4	231
EOG091G0CGO	Complete	TRINITY_DN53778_c0_g1_i1	264.9	203
EOG091G0CH6	Complete	TRINITY_DN77502_c0_g1_i1	459	295
EOG091G0CID	Complete	TRINITY_DN28716_c0_g1_i1	389.5	308
EOG091G0CLR	Complete	TRINITY_DN5650_c0_g1_i1	426.5	358
EOG091G0CMN	Complete	TRINITY_DN31031_c0_g1_i1	200.7	181
EOG091G0CNT	Complete	TRINITY_DN64840_c0_g1_i1	358	235
EOG091G0COC	Complete	TRINITY_DN10092_c0_g1_i1	420.3	294
EOG091G0CQ2	Complete	TRINITY_DN12602_c0_g3_i1	350.9	251
EOG091G0CR4	Fragmented	TRINITY_DN56283_c0_g1_i1	168.7	117
EOG091G0CSZ	Duplicated	TRINITY_DN7458_c0_g1_i1	267.4	182
EOG091G0CSZ	Duplicated	TRINITY_DN7458_c0_g2_i1	275.3	181
EOG091G0CTG	Complete	TRINITY_DN5511_c0_g1_i1	334.8	228
EOG091G0CTU	Complete	TRINITY_DN66083_c0_g1_i1	329.4	270
EOG091G0CW2	Duplicated	TRINITY_DN43403_c0_g1_i1	161.1	132
EOG091G0CW2	Duplicated	TRINITY_DN76296_c0_g1_i1	175.3	125
EOG091G0CXE	Complete	TRINITY_DN68518_c0_g1_i1	153.5	169
EOG091G0CZX	Duplicated	TRINITY_DN16825_c0_g1_i1	308.7	197
EOG091G0CZX	Duplicated	TRINITY_DN16825_c0_g1_i3	308.5	197
EOG091G0D04	Duplicated	TRINITY_DN567_c0_g1_i1	263.3	187
EOG091G0D04	Duplicated	TRINITY_DN567_c0_g2_i1	263.4	187
EOG091G0D0D	Complete	TRINITY_DN45229_c0_g1_i1	270.7	303
EOG091G0D0W	Complete	TRINITY_DN2784_c0_g2_i1	428.2	331
EOG091G0D26	Complete	TRINITY_DN42345_c0_g1_i1	323	201
EOG091G0D4N	Fragmented	TRINITY_DN6388_c0_g1_i1	93.6	117
EOG091G0D7V	Duplicated	TRINITY_DN1519_c0_g1_i1	112.9	127
EOG091G0D7V	Duplicated	TRINITY_DN1519_c0_g2_i1	113.3	133
EOG091G0D8I	Complete	TRINITY_DN13505_c0_g1_i1	398.2	224
EOG091G0D8N	Complete	TRINITY_DN4616_c0_g1_i1	414.2	327
EOG091G0DBF	Fragmented	TRINITY_DN44059_c0_g1_i1	140.1	126
EOG091G0DLW	Complete	TRINITY_DN1659_c0_g1_i1	86.8	233
EOG091G0DND	Complete	TRINITY_DN1375_c0_g1_i1	349	291
EOG091G0DPL	Complete	TRINITY_DN45783_c0_g1_i1	168	141
EOG091G0DQ3	Complete	TRINITY_DN14139_c0_g1_i2	203.3	194
EOG091G0DQS	Complete	TRINITY_DN15315_c0_g1_i2	447.5	348
EOG091G0DQT	Duplicated	TRINITY_DN12320_c0_g1_i2	379.5	308
EOG091G0DQT	Duplicated	TRINITY_DN12320_c0_g1_i3	374.5	306
EOG091G0DRZ	Complete	TRINITY_DN2795_c0_g2_i1	213.1	153
EOG091G0DTB	Complete	TRINITY_DN8105_c0_g1_i1	322.5	226
EOG091G0DTD	Complete	TRINITY_DN3818_c0_g1_i1	316.2	245
EOG091G0DTE	Complete	TRINITY_DN55700_c0_g1_i1	383.1	238
EOG091G0DTP	Complete	TRINITY_DN8702_c0_g1_i1	318.8	229
EOG091G0DUX	Complete	TRINITY_DN76112_c0_g1_i1	213.2	200
EOG091G0DVQ	Duplicated	TRINITY_DN75993_c0_g1_i1	406.9	254
EOG091G0DVQ	Duplicated	TRINITY_DN75993_c0_g2_i1	406.9	254
EOG091G0DWW	Complete	TRINITY_DN13641_c1_g1_i1	463.4	456
EOG091G0DXC	Complete	TRINITY_DN57106_c0_g1_i1	343.7	308
EOG091G0DXE	Complete	TRINITY_DN58177_c0_g1_i1	291.8	185
EOG091G0DXP	Duplicated	TRINITY_DN16034_c1_g2_i1	288.6	232
EOG091G0DXP	Duplicated	TRINITY_DN16034_c1_g2_i2	288.6	231
EOG091G0DXV	Complete	TRINITY_DN15549_c0_g6_i1	501.3	392
EOG091G0DYU	Fragmented	TRINITY_DN12466_c0_g2_i1	170.3	155
EOG091G0DYW	Complete	TRINITY_DN53967_c0_g1_i1	433.1	323
EOG091G0E06	Complete	TRINITY_DN77092_c0_g1_i1	246.7	184
EOG091G0E11	Duplicated	TRINITY_DN16995_c0_g1_i2	168.1	200
EOG091G0E11	Duplicated	TRINITY_DN16995_c0_g1_i4	166.7	212
EOG091G0E2R	Complete	TRINITY_DN13371_c0_g1_i1	355.6	249
EOG091G0E2X	Complete	TRINITY_DN14266_c1_g1_i1	141.3	198
EOG091G0E3F	Fragmented	TRINITY_DN44014_c0_g1_i1	63.9	74
EOG091G0E3V	Complete	TRINITY_DN60301_c0_g1_i1	385.3	229
EOG091G0E5O	Duplicated	TRINITY_DN2718_c0_g1_i1	438.2	284
EOG091G0E5O	Duplicated	TRINITY_DN2718_c0_g2_i1	438.1	284
EOG091G0E5P	Complete	TRINITY_DN76943_c0_g1_i1	198	183
EOG091G0E7S	Duplicated	TRINITY_DN29828_c0_g1_i1	477.7	270
EOG091G0E7S	Duplicated	TRINITY_DN29828_c0_g2_i1	477.7	270
EOG091G0E8J	Complete	TRINITY_DN9221_c0_g1_i1	417.2	322
EOG091G0EA2	Complete	TRINITY_DN11755_c0_g1_i1	163.5	179
EOG091G0EAF	Complete	TRINITY_DN28461_c0_g1_i1	336	218
EOG091G0EBA	Complete	TRINITY_DN9465_c0_g1_i1	215.2	305
EOG091G0EH8	Complete	TRINITY_DN14737_c0_g1_i1	455.7	229
EOG091G0EHF	Duplicated	TRINITY_DN8369_c0_g1_i1	469.8	300
EOG091G0EHF	Duplicated	TRINITY_DN8369_c0_g2_i1	472.1	301
EOG091G0EHY	Complete	TRINITY_DN14997_c0_g1_i1	369.6	246
EOG091G0EHZ	Duplicated	TRINITY_DN11529_c0_g1_i1	308.9	229
EOG091G0EHZ	Duplicated	TRINITY_DN11529_c0_g1_i2	308.4	229
EOG091G0EKA	Duplicated	TRINITY_DN11308_c0_g1_i2	356.1	231
EOG091G0EKA	Duplicated	TRINITY_DN11308_c0_g1_i3	329.1	231
EOG091G0ELO	Complete	TRINITY_DN55136_c0_g1_i1	284.3	290
EOG091G0ELS	Complete	TRINITY_DN14419_c0_g1_i1	283.2	236
EOG091G0EM6	Complete	TRINITY_DN10436_c0_g1_i1	117.6	210
EOG091G0EMF	Complete	TRINITY_DN24079_c0_g1_i1	110.5	96
EOG091G0EO4	Complete	TRINITY_DN7262_c0_g1_i1	142.5	221
EOG091G0EQR	Fragmented	TRINITY_DN79251_c0_g1_i1	203.1	155
EOG091G0ER1	Duplicated	TRINITY_DN16859_c8_g1_i1	300.8	219
EOG091G0ER1	Duplicated	TRINITY_DN16859_c8_g1_i2	304.7	222
EOG091G0ER1	Duplicated	TRINITY_DN16859_c8_g1_i4	300.9	219
EOG091G0ERU	Complete	TRINITY_DN12715_c0_g2_i1	409	366
EOG091G0ES6	Complete	TRINITY_DN66034_c0_g1_i1	308.5	208
EOG091G0EUU	Complete	TRINITY_DN15965_c0_g2_i1	446.5	303
EOG091G0EVK	Complete	TRINITY_DN813_c0_g1_i1	390	250
EOG091G0EZ8	Complete	TRINITY_DN15545_c0_g1_i1	306	290
EOG091G0EZO	Complete	TRINITY_DN12538_c0_g2_i1	368.8	243
EOG091G0F0I	Complete	TRINITY_DN14075_c0_g1_i1	391.2	359
EOG091G0F70	Complete	TRINITY_DN53793_c0_g1_i1	125.6	171
EOG091G0F93	Complete	TRINITY_DN54310_c0_g1_i1	561.7	501
EOG091G0FAM	Complete	TRINITY_DN64857_c0_g1_i1	360.4	233
EOG091G0FH3	Complete	TRINITY_DN58089_c0_g1_i1	227.4	149
EOG091G0FIJ	Duplicated	TRINITY_DN7630_c0_g1_i1	324.5	286
EOG091G0FIJ	Duplicated	TRINITY_DN7630_c0_g2_i1	324.5	286
EOG091G0FJB	Complete	TRINITY_DN8606_c0_g1_i1	290.5	202
EOG091G0FOR	Complete	TRINITY_DN8064_c0_g1_i1	159.1	212
EOG091G0FPM	Fragmented	TRINITY_DN68172_c0_g1_i1	190	139
EOG091G0FPV	Complete	TRINITY_DN10251_c0_g1_i1	434.4	309
EOG091G0FQ2	Complete	TRINITY_DN76269_c0_g1_i1	268.6	196
EOG091G0FS8	Duplicated	TRINITY_DN16773_c2_g9_i1	208.4	192
EOG091G0FS8	Duplicated	TRINITY_DN16773_c2_g9_i2	208.4	192
EOG091G0FSK	Complete	TRINITY_DN14333_c0_g1_i1	237.4	195
EOG091G0FTU	Complete	TRINITY_DN14866_c0_g1_i1	424	279
EOG091G0FWS	Fragmented	TRINITY_DN31829_c0_g1_i1	308.4	210
EOG091G0FXV	Complete	TRINITY_DN1629_c0_g1_i1	304.2	245
EOG091G0FYA	Complete	TRINITY_DN54906_c0_g1_i1	142.3	185
EOG091G0FYY	Complete	TRINITY_DN10820_c0_g1_i1	160	162
EOG091G0FZN	Complete	TRINITY_DN80991_c0_g1_i1	231	220
EOG091G0G1G	Complete	TRINITY_DN80137_c0_g1_i1	62.2	117
EOG091G0G3M	Duplicated	TRINITY_DN28153_c0_g1_i1	425.8	306
EOG091G0G3M	Duplicated	TRINITY_DN9615_c0_g1_i1	378.8	297
EOG091G0G46	Fragmented	TRINITY_DN29756_c0_g1_i1	153.6	114
EOG091G0G58	Complete	TRINITY_DN7701_c0_g1_i1	121.1	250
EOG091G0G6C	Complete	TRINITY_DN12743_c0_g1_i1	165.6	146
EOG091G0G6Z	Complete	TRINITY_DN14552_c0_g1_i1	296.8	215
EOG091G0G71	Complete	TRINITY_DN9617_c0_g1_i1	372.6	256
EOG091G0G88	Complete	TRINITY_DN79248_c0_g1_i1	230.6	153
EOG091G0G8R	Complete	TRINITY_DN80805_c0_g1_i1	241.2	169
EOG091G0G8S	Complete	TRINITY_DN30678_c0_g1_i1	240.6	221
EOG091G0GA7	Complete	TRINITY_DN2620_c0_g1_i2	205.9	168
EOG091G0GA8	Duplicated	TRINITY_DN14883_c0_g1_i2	86.7	161
EOG091G0GA8	Duplicated	TRINITY_DN14883_c0_g1_i3	86.7	161
EOG091G0GA8	Duplicated	TRINITY_DN14883_c0_g1_i4	86.7	161
EOG091G0GBB	Complete	TRINITY_DN56356_c0_g1_i1	134.5	119
EOG091G0GD0	Complete	TRINITY_DN4201_c0_g1_i1	133.6	209
EOG091G0GDF	Duplicated	TRINITY_DN372_c0_g1_i1	439.9	337
EOG091G0GDF	Duplicated	TRINITY_DN372_c0_g2_i1	439.8	337
EOG091G0GI9	Complete	TRINITY_DN5455_c0_g1_i1	133.1	107
EOG091G0GIC	Duplicated	TRINITY_DN14143_c0_g1_i1	262.5	203
EOG091G0GIC	Duplicated	TRINITY_DN14143_c0_g1_i2	262.2	203
EOG091G0GIC	Duplicated	TRINITY_DN14143_c0_g1_i3	263.3	201
EOG091G0GKH	Complete	TRINITY_DN16859_c14_g1_i1	164.2	148
EOG091G0GKX	Complete	TRINITY_DN3253_c0_g1_i1	181.9	162
EOG091G0GMC	Complete	TRINITY_DN2180_c0_g1_i1	333.8	189
EOG091G0GN7	Fragmented	TRINITY_DN51137_c0_g1_i1	191.8	108
EOG091G0GOU	Complete	TRINITY_DN14082_c0_g1_i1	290.5	212
EOG091G0GQO	Complete	TRINITY_DN76420_c0_g1_i1	283.9	218
EOG091G0GUK	Complete	TRINITY_DN208_c1_g1_i1	236.2	168
EOG091G0GVZ	Complete	TRINITY_DN9340_c0_g1_i1	394.8	277
EOG091G0GWF	Duplicated	TRINITY_DN7709_c0_g1_i1	494.1	286
EOG091G0GWF	Duplicated	TRINITY_DN7709_c0_g2_i1	494.1	286
EOG091G0GWO	Complete	TRINITY_DN33233_c0_g1_i1	319.1	215
EOG091G0GY1	Complete	TRINITY_DN8295_c0_g1_i1	91	227
EOG091G0GZ4	Complete	TRINITY_DN28657_c0_g1_i1	189.7	198
EOG091G0H07	Fragmented	TRINITY_DN58094_c0_g1_i1	172.6	125
EOG091G0H0S	Fragmented	TRINITY_DN35040_c0_g1_i1	185.6	145
EOG091G0H14	Complete	TRINITY_DN14074_c0_g1_i1	196.4	210
EOG091G0H3D	Complete	TRINITY_DN11969_c0_g1_i1	372.2	316
EOG091G0H3U	Complete	TRINITY_DN9877_c0_g1_i1	514.5	569
EOG091G0H5Q	Complete	TRINITY_DN76208_c0_g1_i1	315.8	233
EOG091G0H62	Complete	TRINITY_DN13798_c0_g1_i1	359.4	224
EOG091G0H64	Duplicated	TRINITY_DN9574_c0_g2_i1	319.3	277
EOG091G0H64	Duplicated	TRINITY_DN9574_c0_g3_i1	320	295
EOG091G0H6A	Complete	TRINITY_DN30569_c0_g1_i1	301.1	153
EOG091G0H6J	Complete	TRINITY_DN13363_c0_g2_i1	315.5	277
EOG091G0H8F	Fragmented	TRINITY_DN77309_c0_g1_i1	249	143
EOG091G0HAI	Duplicated	TRINITY_DN5849_c0_g1_i1	370.8	194
EOG091G0HAI	Duplicated	TRINITY_DN5849_c0_g2_i1	370.8	194
EOG091G0HAT	Duplicated	TRINITY_DN10983_c0_g2_i1	244.7	224
EOG091G0HAT	Duplicated	TRINITY_DN10983_c0_g2_i2	244	239
EOG091G0HAT	Duplicated	TRINITY_DN10983_c0_g2_i3	252	235
EOG091G0HBC	Complete	TRINITY_DN44443_c0_g1_i1	224.5	209
EOG091G0HC5	Complete	TRINITY_DN9971_c0_g1_i1	247.1	237
EOG091G0HDF	Complete	TRINITY_DN15033_c0_g1_i1	109.6	212
EOG091G0HJH	Duplicated	TRINITY_DN5166_c0_g1_i1	380.6	267
EOG091G0HJH	Duplicated	TRINITY_DN5166_c0_g2_i1	380.6	267
EOG091G0HML	Duplicated	TRINITY_DN16545_c0_g1_i1	288.3	349
EOG091G0HML	Duplicated	TRINITY_DN16545_c0_g1_i2	290.5	327
EOG091G0HMT	Complete	TRINITY_DN78184_c0_g1_i1	105.8	150
EOG091G0HOK	Complete	TRINITY_DN55530_c0_g1_i1	337.3	258
EOG091G0HP9	Complete	TRINITY_DN42910_c0_g1_i1	172.7	154
EOG091G0HQ3	Complete	TRINITY_DN2588_c1_g1_i1	100.4	239
EOG091G0HS4	Duplicated	TRINITY_DN11620_c0_g1_i2	201.9	204
EOG091G0HS4	Duplicated	TRINITY_DN11620_c0_g1_i4	201.8	204
EOG091G0HS8	Complete	TRINITY_DN17984_c0_g1_i1	291.5	214
EOG091G0HSB	Complete	TRINITY_DN28258_c0_g1_i1	309.5	207
EOG091G0HT4	Duplicated	TRINITY_DN28375_c0_g1_i1	197.9	265
EOG091G0HT4	Duplicated	TRINITY_DN41131_c0_g1_i1	187.5	260
EOG091G0HTU	Complete	TRINITY_DN1785_c0_g1_i1	413.2	226
EOG091G0HXI	Duplicated	TRINITY_DN13149_c0_g2_i1	402.8	442
EOG091G0HXI	Duplicated	TRINITY_DN13149_c0_g3_i1	401.2	438
EOG091G0HXJ	Fragmented	TRINITY_DN44741_c0_g1_i1	219.9	163
EOG091G0HYF	Complete	TRINITY_DN41395_c0_g1_i1	344.2	202
EOG091G0HZK	Complete	TRINITY_DN65563_c0_g1_i1	323.2	296
EOG091G0I1O	Complete	TRINITY_DN81084_c0_g1_i1	131	126
EOG091G0I2X	Complete	TRINITY_DN40899_c0_g1_i1	239.8	207
EOG091G0I2Z	Complete	TRINITY_DN8325_c0_g3_i1	226.3	272
EOG091G0I5H	Complete	TRINITY_DN79227_c0_g1_i1	132.5	169
EOG091G0I7M	Complete	TRINITY_DN29415_c0_g1_i1	248.5	311
EOG091G0I85	Complete	TRINITY_DN41935_c0_g1_i1	251.7	285
EOG091G0I8J	Complete	TRINITY_DN9685_c0_g1_i1	291.9	278
EOG091G0ID9	Complete	TRINITY_DN8704_c0_g1_i1	374.3	278
EOG091G0IDE	Duplicated	TRINITY_DN13283_c0_g2_i1	347.9	322
EOG091G0IDE	Duplicated	TRINITY_DN13283_c0_g2_i2	348	322
EOG091G0IDG	Complete	TRINITY_DN40903_c0_g1_i1	436.1	238
EOG091G0IDP	Complete	TRINITY_DN15386_c0_g1_i1	400.3	192
EOG091G0IDS	Duplicated	TRINITY_DN6190_c0_g1_i1	173.9	228
EOG091G0IDS	Duplicated	TRINITY_DN6190_c0_g2_i1	176.8	217
EOG091G0IF3	Fragmented	TRINITY_DN1661_c0_g1_i1	117.3	101
EOG091G0IGG	Complete	TRINITY_DN17998_c0_g1_i1	368.2	211
EOG091G0IHL	Complete	TRINITY_DN4234_c0_g2_i1	98.5	121
EOG091G0II3	Complete	TRINITY_DN59634_c0_g1_i1	249.1	179
EOG091G0ILG	Duplicated	TRINITY_DN8447_c0_g1_i1	240.3	181
EOG091G0ILG	Duplicated	TRINITY_DN8447_c0_g2_i1	240.2	181
EOG091G0ILS	Duplicated	TRINITY_DN12981_c0_g1_i1	350	228
EOG091G0ILS	Duplicated	TRINITY_DN12981_c0_g1_i2	350.1	228
EOG091G0IMB	Complete	TRINITY_DN53678_c0_g1_i1	91.9	203
EOG091G0IMD	Duplicated	TRINITY_DN3593_c0_g1_i1	297.6	196
EOG091G0IMD	Duplicated	TRINITY_DN3593_c0_g2_i1	297.6	196
EOG091G0IMI	Complete	TRINITY_DN2585_c0_g1_i1	204.1	158
EOG091G0IQ7	Complete	TRINITY_DN19110_c0_g1_i1	328.4	205
EOG091G0IQD	Complete	TRINITY_DN78198_c0_g1_i1	368.3	292
EOG091G0IRO	Complete	TRINITY_DN16211_c0_g1_i1	251.7	164
EOG091G0IS6	Complete	TRINITY_DN9866_c0_g1_i1	114	198
EOG091G0ITS	Complete	TRINITY_DN29639_c0_g1_i1	397.4	256
EOG091G0IUT	Complete	TRINITY_DN8161_c0_g1_i2	204.8	111
EOG091G0IVB	Complete	TRINITY_DN54502_c0_g1_i1	308.3	194
EOG091G0IWR	Complete	TRINITY_DN7650_c0_g1_i1	178.9	183
EOG091G0IX8	Complete	TRINITY_DN18912_c0_g1_i1	222.8	263
EOG091G0IXA	Duplicated	TRINITY_DN14772_c0_g2_i1	211.4	223
EOG091G0IXA	Duplicated	TRINITY_DN14772_c0_g3_i1	212.7	223
EOG091G0IXT	Complete	TRINITY_DN54045_c0_g1_i1	275	186
EOG091G0IXY	Duplicated	TRINITY_DN462_c0_g1_i1	148.5	185
EOG091G0IXY	Duplicated	TRINITY_DN462_c0_g2_i1	148.5	185
EOG091G0IYB	Complete	TRINITY_DN15370_c0_g1_i1	1027.3	644
EOG091G0IZD	Complete	TRINITY_DN18914_c0_g1_i1	115.4	153
EOG091G0IZX	Complete	TRINITY_DN77440_c0_g1_i1	404.2	199
EOG091G0J09	Fragmented	TRINITY_DN56134_c0_g1_i1	99.1	80
EOG091G0J14	Complete	TRINITY_DN16530_c0_g2_i1	280.6	171
EOG091G0J2W	Complete	TRINITY_DN17915_c0_g1_i1	166.4	169
EOG091G0J56	Complete	TRINITY_DN1741_c0_g1_i2	198.5	501
EOG091G0J61	Complete	TRINITY_DN17497_c0_g1_i1	136	106
EOG091G0J69	Duplicated	TRINITY_DN5431_c0_g1_i1	326.9	260
EOG091G0J69	Duplicated	TRINITY_DN5431_c0_g2_i1	326.7	260
EOG091G0J7A	Complete	TRINITY_DN14581_c0_g1_i1	320.6	264
EOG091G0J98	Fragmented	TRINITY_DN76999_c0_g1_i1	144.9	110
EOG091G0JBM	Complete	TRINITY_DN1686_c0_g1_i1	209.4	166
EOG091G0JBZ	Complete	TRINITY_DN80553_c0_g1_i1	250.3	189
EOG091G0JC7	Complete	TRINITY_DN9044_c0_g1_i1	134.1	199
EOG091G0JEC	Fragmented	TRINITY_DN23906_c0_g1_i1	100.1	68
EOG091G0JGU	Fragmented	TRINITY_DN42657_c0_g1_i1	115.8	65
EOG091G0JHN	Duplicated	TRINITY_DN15746_c0_g1_i1	235.2	174
EOG091G0JHN	Duplicated	TRINITY_DN15746_c0_g1_i2	235	174
EOG091G0JHQ	Duplicated	TRINITY_DN50_c0_g1_i1	338.2	226
EOG091G0JHQ	Duplicated	TRINITY_DN50_c0_g2_i1	345.8	232
EOG091G0JI0	Complete	TRINITY_DN17804_c0_g1_i1	391	195
EOG091G0JI1	Duplicated	TRINITY_DN5006_c0_g1_i1	251.1	131
EOG091G0JI1	Duplicated	TRINITY_DN5006_c0_g2_i1	245.9	131
EOG091G0JIA	Complete	TRINITY_DN30057_c0_g1_i1	126.7	238
EOG091G0JMY	Complete	TRINITY_DN5570_c0_g2_i1	187.7	189
EOG091G0JTG	Complete	TRINITY_DN56540_c0_g1_i1	110.4	175
EOG091G0JTR	Duplicated	TRINITY_DN12017_c0_g1_i1	125.7	155
EOG091G0JTR	Duplicated	TRINITY_DN12017_c0_g1_i2	128.1	207
EOG091G0JU7	Complete	TRINITY_DN5239_c0_g1_i1	339.6	227
EOG091G0JUY	Complete	TRINITY_DN295_c0_g1_i1	356.1	185
EOG091G0JWC	Complete	TRINITY_DN6397_c0_g1_i1	207.9	168
EOG091G0JWK	Duplicated	TRINITY_DN802_c0_g1_i1	74.7	111
EOG091G0JWK	Duplicated	TRINITY_DN802_c0_g2_i1	74.7	111
EOG091G0JYQ	Duplicated	TRINITY_DN16113_c0_g1_i2	266.6	159
EOG091G0JYQ	Duplicated	TRINITY_DN16113_c0_g1_i3	266.6	159
EOG091G0JYQ	Duplicated	TRINITY_DN16113_c0_g1_i4	266.6	159
EOG091G0JZV	Complete	TRINITY_DN11864_c0_g1_i1	41	185
EOG091G0K0D	Complete	TRINITY_DN58623_c0_g1_i1	192.5	153
EOG091G0K0H	Complete	TRINITY_DN78038_c0_g1_i1	187	175
EOG091G0K1G	Complete	TRINITY_DN40884_c1_g1_i1	442	234
EOG091G0K1H	Duplicated	TRINITY_DN43178_c0_g1_i1	75.1	80
EOG091G0K1H	Duplicated	TRINITY_DN43178_c0_g2_i1	88.3	87
EOG091G0K1Z	Complete	TRINITY_DN12377_c0_g1_i2	207.9	235
EOG091G0K2R	Complete	TRINITY_DN18692_c0_g1_i1	257.8	189
EOG091G0K6O	Complete	TRINITY_DN14111_c0_g1_i1	174.8	163
EOG091G0K82	Fragmented	TRINITY_DN15987_c0_g1_i1	195.7	118
EOG091G0K92	Complete	TRINITY_DN45120_c0_g1_i1	164.3	151
EOG091G0K95	Duplicated	TRINITY_DN10942_c0_g1_i1	271	281
EOG091G0K95	Duplicated	TRINITY_DN10942_c0_g2_i1	271	281
EOG091G0K98	Fragmented	TRINITY_DN70190_c0_g1_i1	318.6	222
EOG091G0K9M	Complete	TRINITY_DN29126_c0_g1_i1	251.9	178
EOG091G0KC3	Duplicated	TRINITY_DN10731_c0_g1_i1	210.1	265
EOG091G0KC3	Duplicated	TRINITY_DN10731_c0_g1_i2	214.1	250
EOG091G0KEQ	Duplicated	TRINITY_DN13010_c1_g1_i1	289.5	220
EOG091G0KEQ	Duplicated	TRINITY_DN13010_c1_g2_i1	289.5	220
EOG091G0KGO	Complete	TRINITY_DN1792_c0_g1_i1	270	184
EOG091G0KGX	Complete	TRINITY_DN18284_c0_g1_i1	226.3	201
EOG091G0KHF	Complete	TRINITY_DN11513_c0_g1_i1	338.5	239
EOG091G0KJA	Duplicated	TRINITY_DN4421_c0_g1_i1	257.7	245
EOG091G0KJA	Duplicated	TRINITY_DN4421_c0_g2_i1	257.8	245
EOG091G0KM6	Complete	TRINITY_DN56639_c0_g1_i1	247.8	161
EOG091G0KNT	Complete	TRINITY_DN66205_c0_g1_i1	208.8	168
EOG091G0KPB	Duplicated	TRINITY_DN16374_c2_g1_i1	191	254
EOG091G0KPB	Duplicated	TRINITY_DN16374_c2_g1_i2	189.8	254
EOG091G0KR3	Complete	TRINITY_DN15949_c0_g2_i1	251.7	272
EOG091G0KRB	Complete	TRINITY_DN15090_c0_g1_i1	235.2	147
EOG091G0KRZ	Complete	TRINITY_DN69881_c0_g1_i1	283.2	147
EOG091G0KS8	Complete	TRINITY_DN54436_c0_g1_i1	253.8	192
EOG091G0KSQ	Complete	TRINITY_DN14710_c0_g1_i1	422.7	260
EOG091G0KSX	Complete	TRINITY_DN46259_c0_g1_i1	199.3	155
EOG091G0KUR	Complete	TRINITY_DN5371_c0_g1_i1	237.8	202
EOG091G0KVW	Complete	TRINITY_DN14945_c0_g1_i1	298.4	177
EOG091G0L2T	Complete	TRINITY_DN2575_c0_g1_i1	101	89
EOG091G0L3L	Complete	TRINITY_DN59071_c0_g1_i1	125.7	103
EOG091G0L4M	Complete	TRINITY_DN13468_c0_g1_i1	176.8	158
EOG091G0L4Z	Complete	TRINITY_DN53691_c0_g1_i1	145.1	203
EOG091G0L5D	Complete	TRINITY_DN15324_c0_g1_i1	285	163
EOG091G0L5H	Complete	TRINITY_DN13142_c0_g1_i1	146.6	151
EOG091G0L5I	Complete	TRINITY_DN77019_c0_g1_i1	276	162
EOG091G0L5X	Complete	TRINITY_DN15585_c0_g1_i1	176.2	144
EOG091G0L5Z	Complete	TRINITY_DN28081_c0_g1_i1	319.9	183
EOG091G0L66	Complete	TRINITY_DN18551_c0_g1_i1	251.7	169
EOG091G0L84	Complete	TRINITY_DN28459_c0_g1_i1	259	172
EOG091G0LAR	Complete	TRINITY_DN29949_c0_g1_i1	240.3	160
EOG091G0LB8	Complete	TRINITY_DN4434_c0_g1_i1	98.4	146
EOG091G0LBN	Duplicated	TRINITY_DN2647_c0_g1_i1	122.5	180
EOG091G0LBN	Duplicated	TRINITY_DN2647_c0_g2_i1	117.9	205
EOG091G0LCK	Complete	TRINITY_DN65675_c0_g1_i1	85.4	76
EOG091G0LCT	Duplicated	TRINITY_DN10739_c0_g1_i1	251.9	247
EOG091G0LCT	Duplicated	TRINITY_DN10739_c0_g3_i1	250.4	218
EOG091G0LFF	Complete	TRINITY_DN19379_c1_g1_i1	298.1	177
EOG091G0LIN	Complete	TRINITY_DN29479_c0_g1_i1	364.9	207
EOG091G0LKE	Complete	TRINITY_DN28259_c0_g1_i1	193.7	173
EOG091G0LMQ	Complete	TRINITY_DN33780_c0_g1_i1	189.3	142
EOG091G0LMX	Complete	TRINITY_DN54611_c0_g1_i1	187.2	166
EOG091G0LMY	Complete	TRINITY_DN11412_c0_g1_i1	193.3	203
EOG091G0LO1	Complete	TRINITY_DN11911_c0_g1_i1	193.1	148
EOG091G0LP5	Duplicated	TRINITY_DN16675_c0_g1_i1	148.6	125
EOG091G0LP5	Duplicated	TRINITY_DN16675_c0_g1_i2	148.1	95
EOG091G0LP5	Duplicated	TRINITY_DN16675_c0_g1_i3	148.8	95
EOG091G0LPW	Complete	TRINITY_DN13799_c0_g1_i1	144	161
EOG091G0LRI	Duplicated	TRINITY_DN12028_c0_g1_i1	251.2	244
EOG091G0LRI	Duplicated	TRINITY_DN12028_c0_g1_i2	250.2	244
EOG091G0LRI	Duplicated	TRINITY_DN12028_c0_g1_i4	247.8	250
EOG091G0LS0	Complete	TRINITY_DN19361_c0_g1_i1	309	194
EOG091G0LT0	Duplicated	TRINITY_DN29271_c0_g1_i1	327	183
EOG091G0LT0	Duplicated	TRINITY_DN29271_c0_g2_i1	327	183
EOG091G0LT1	Complete	TRINITY_DN15765_c0_g1_i1	166.9	104
EOG091G0LT7	Complete	TRINITY_DN65147_c0_g1_i1	200.3	202
EOG091G0LTE	Complete	TRINITY_DN20678_c0_g1_i1	91.1	153
EOG091G0LVQ	Complete	TRINITY_DN78819_c0_g1_i1	229.1	162
EOG091G0LZ0	Complete	TRINITY_DN3955_c0_g1_i1	196.9	144
EOG091G0M04	Complete	TRINITY_DN5168_c0_g1_i1	228.2	196
EOG091G0M09	Complete	TRINITY_DN78267_c0_g1_i1	75.7	131
EOG091G0M0J	Complete	TRINITY_DN59166_c0_g1_i1	151.8	172
EOG091G0M0S	Complete	TRINITY_DN49841_c0_g1_i1	167.7	126
EOG091G0M0T	Duplicated	TRINITY_DN12712_c0_g1_i1	287.7	160
EOG091G0M0T	Duplicated	TRINITY_DN12712_c0_g1_i2	287.7	160
EOG091G0M12	Duplicated	TRINITY_DN17103_c1_g14_i1	132.9	111
EOG091G0M12	Duplicated	TRINITY_DN17103_c1_g14_i4	131.4	111
EOG091G0M12	Duplicated	TRINITY_DN17103_c1_g14_i7	131.6	111
EOG091G0M22	Complete	TRINITY_DN16501_c0_g1_i1	203.1	168
EOG091G0M24	Missing
EOG091G0M3C	Complete	TRINITY_DN16390_c0_g1_i1	146.8	130
EOG091G0M4K	Complete	TRINITY_DN28117_c0_g1_i1	179.9	222
EOG091G0M4Q	Complete	TRINITY_DN78777_c0_g1_i1	150.7	194
EOG091G0M8S	Complete	TRINITY_DN44788_c0_g1_i1	203.8	190
EOG091G0MB2	Complete	TRINITY_DN7138_c0_g1_i1	236.2	136
EOG091G0MBG	Complete	TRINITY_DN11724_c0_g1_i1	292.7	227
EOG091G0MBX	Complete	TRINITY_DN31112_c0_g1_i1	67.9	110
EOG091G0MCM	Complete	TRINITY_DN9388_c0_g2_i1	121.5	100
EOG091G0MCZ	Complete	TRINITY_DN30477_c0_g1_i1	197.8	223
EOG091G0MDD	Duplicated	TRINITY_DN9356_c0_g1_i1	307.9	197
EOG091G0MDD	Duplicated	TRINITY_DN9356_c0_g2_i1	307.9	197
EOG091G0MDG	Complete	TRINITY_DN11399_c0_g1_i1	190.5	149
EOG091G0MDT	Complete	TRINITY_DN75982_c0_g1_i1	219.9	174
EOG091G0MF6	Complete	TRINITY_DN75453_c0_g1_i1	311.5	149
EOG091G0MG7	Complete	TRINITY_DN13168_c0_g1_i1	73.8	89
EOG091G0MHM	Complete	TRINITY_DN21991_c0_g1_i1	113.9	112
EOG091G0MI7	Complete	TRINITY_DN75597_c0_g1_i1	263.7	194
EOG091G0MJA	Complete	TRINITY_DN19902_c0_g1_i1	290.4	166
EOG091G0MKY	Complete	TRINITY_DN9882_c0_g1_i1	310	169
EOG091G0MLD	Duplicated	TRINITY_DN653_c0_g1_i1	107.4	174
EOG091G0MLD	Duplicated	TRINITY_DN653_c0_g2_i1	108.2	179
EOG091G0MLX	Complete	TRINITY_DN13913_c0_g1_i1	280.2	168
EOG091G0MMY	Duplicated	TRINITY_DN2234_c0_g1_i1	161.7	146
EOG091G0MMY	Duplicated	TRINITY_DN2234_c0_g2_i1	169.4	161
EOG091G0MP6	Complete	TRINITY_DN2455_c0_g1_i1	256.1	141
EOG091G0MRS	Complete	TRINITY_DN9741_c0_g2_i1	309.4	155
EOG091G0MS7	Complete	TRINITY_DN67311_c0_g1_i1	195.8	200
EOG091G0MSB	Complete	TRINITY_DN40906_c0_g1_i1	461.9	268
EOG091G0MSR	Complete	TRINITY_DN60070_c0_g1_i1	153.3	141
EOG091G0MUD	Duplicated	TRINITY_DN12549_c0_g1_i1	235.9	163
EOG091G0MUD	Duplicated	TRINITY_DN12549_c0_g1_i2	235.2	163
EOG091G0MUD	Duplicated	TRINITY_DN12549_c0_g1_i3	235.4	163
EOG091G0MVL	Complete	TRINITY_DN4529_c0_g1_i1	274.4	168
EOG091G0MVR	Complete	TRINITY_DN79792_c0_g1_i1	185.7	238
EOG091G0MY0	Complete	TRINITY_DN56273_c0_g1_i1	265.4	187
EOG091G0MY8	Complete	TRINITY_DN4173_c0_g1_i1	182.2	193
EOG091G0MZC	Complete	TRINITY_DN11767_c0_g1_i1	197.8	147
EOG091G0N0A	Duplicated	TRINITY_DN17098_c3_g14_i1	178.7	151
EOG091G0N0A	Duplicated	TRINITY_DN17098_c3_g23_i1	185.2	154
EOG091G0N0R	Complete	TRINITY_DN2687_c1_g1_i1	308.2	209
EOG091G0N0U	Complete	TRINITY_DN18419_c0_g1_i1	302.9	204
EOG091G0N2F	Complete	TRINITY_DN51034_c0_g1_i1	180	125
EOG091G0N9D	Complete	TRINITY_DN45259_c0_g1_i1	256.3	176
EOG091G0N9Z	Complete	TRINITY_DN13760_c1_g1_i1	189.2	171
EOG091G0NH9	Complete	TRINITY_DN9024_c0_g1_i1	295.2	167
EOG091G0NIU	Complete	TRINITY_DN4142_c0_g2_i1	165.7	102
EOG091G0NIY	Complete	TRINITY_DN28854_c0_g1_i1	265.4	156
EOG091G0NK3	Complete	TRINITY_DN8914_c0_g1_i1	280.4	161
EOG091G0NKD	Complete	TRINITY_DN12684_c0_g1_i1	286.1	192
EOG091G0NM1	Complete	TRINITY_DN75648_c0_g1_i1	100.9	135
EOG091G0NMJ	Duplicated	TRINITY_DN6910_c0_g1_i1	292.9	174
EOG091G0NMJ	Duplicated	TRINITY_DN6910_c0_g2_i1	292.9	174
EOG091G0NNO	Complete	TRINITY_DN41804_c0_g1_i1	471.8	397
EOG091G0NOA	Duplicated	TRINITY_DN696_c0_g1_i1	183.1	155
EOG091G0NOA	Duplicated	TRINITY_DN696_c0_g2_i1	185.4	125
EOG091G0NP6	Complete	TRINITY_DN13209_c0_g1_i1	164.8	136
EOG091G0NP7	Complete	TRINITY_DN3554_c0_g1_i1	155	129
EOG091G0NQW	Complete	TRINITY_DN29133_c0_g1_i1	567.9	392
EOG091G0NRN	Complete	TRINITY_DN54423_c0_g1_i1	234.9	173
EOG091G0NTO	Duplicated	TRINITY_DN1901_c0_g1_i1	208.1	140
EOG091G0NTO	Duplicated	TRINITY_DN1901_c0_g2_i1	208	122
EOG091G0NTZ	Complete	TRINITY_DN41746_c0_g1_i1	93.6	87
EOG091G0NVA	Complete	TRINITY_DN76620_c0_g1_i1	237.2	155
EOG091G0O40	Complete	TRINITY_DN14806_c0_g1_i1	133.5	123
EOG091G0O4W	Duplicated	TRINITY_DN11971_c0_g1_i1	90.6	110
EOG091G0O4W	Duplicated	TRINITY_DN11971_c0_g2_i1	89.5	110
EOG091G0O5A	Complete	TRINITY_DN25072_c0_g1_i1	102.1	131
EOG091G0O6E	Complete	TRINITY_DN78758_c0_g1_i1	296.1	249
EOG091G0O7O	Duplicated	TRINITY_DN17098_c3_g11_i1	175	156
EOG091G0O7O	Duplicated	TRINITY_DN17098_c3_g11_i2	176	156
EOG091G0O97	Complete	TRINITY_DN75571_c0_g1_i1	379.8	462
EOG091G0O9D	Complete	TRINITY_DN41443_c0_g1_i1	236.8	150
EOG091G0OFC	Complete	TRINITY_DN18032_c0_g1_i1	148	171
EOG091G0OHF	Duplicated	TRINITY_DN4019_c0_g1_i1	1114.4	643
EOG091G0OHF	Duplicated	TRINITY_DN4019_c0_g2_i1	1114.7	643
EOG091G0OI8	Complete	TRINITY_DN15444_c0_g1_i1	290.7	181
EOG091G0OM4	Duplicated	TRINITY_DN11919_c0_g1_i1	192.1	159
EOG091G0OM4	Duplicated	TRINITY_DN11919_c0_g1_i2	182.9	124
EOG091G0OM4	Duplicated	TRINITY_DN11919_c0_g1_i3	192.8	159
EOG091G0ONT	Duplicated	TRINITY_DN14496_c0_g1_i2	276.6	186
EOG091G0ONT	Duplicated	TRINITY_DN14496_c0_g1_i3	276.8	186
EOG091G0ONT	Duplicated	TRINITY_DN14496_c0_g1_i5	276.7	186
EOG091G0OPI	Duplicated	TRINITY_DN84_c0_g1_i1	168.6	172
EOG091G0OPI	Duplicated	TRINITY_DN84_c0_g2_i1	168.6	172
EOG091G0OTI	Duplicated	TRINITY_DN15231_c0_g1_i1	167.3	167
EOG091G0OTI	Duplicated	TRINITY_DN15231_c0_g1_i2	167.2	168
EOG091G0OTI	Duplicated	TRINITY_DN15231_c0_g1_i3	167.4	168
EOG091G0OUM	Complete	TRINITY_DN13818_c0_g1_i1	244.7	146
EOG091G0OWC	Complete	TRINITY_DN13037_c0_g1_i1	202.1	172
EOG091G0OWI	Complete	TRINITY_DN65711_c0_g1_i1	179.7	169
EOG091G0OY0	Complete	TRINITY_DN10487_c1_g1_i1	142.1	136
EOG091G0P4K	Complete	TRINITY_DN65275_c0_g1_i1	438.7	321
EOG091G0P5H	Complete	TRINITY_DN13820_c0_g1_i1	165.9	182
EOG091G0P5N	Complete	TRINITY_DN16924_c3_g1_i1	177.1	134
EOG091G0P9B	Duplicated	TRINITY_DN14923_c0_g1_i1	152.9	131
EOG091G0P9B	Duplicated	TRINITY_DN14923_c0_g1_i2	153	131
EOG091G0PAG	Duplicated	TRINITY_DN12146_c0_g1_i1	254.4	136
EOG091G0PAG	Duplicated	TRINITY_DN12146_c0_g3_i1	253.8	136
EOG091G0PAG	Duplicated	TRINITY_DN12146_c0_g3_i2	253.8	136
EOG091G0PD3	Complete	TRINITY_DN7992_c0_g1_i1	117.1	105
EOG091G0PEI	Complete	TRINITY_DN10618_c0_g1_i1	271.5	132
EOG091G0PGM	Complete	TRINITY_DN71613_c0_g1_i1	142	119
EOG091G0PHL	Duplicated	TRINITY_DN4012_c0_g1_i1	227	170
EOG091G0PHL	Duplicated	TRINITY_DN4012_c0_g2_i1	223.7	146
EOG091G0PIU	Complete	TRINITY_DN8767_c0_g1_i1	226.5	158
EOG091G0PL0	Complete	TRINITY_DN20819_c0_g1_i1	306.8	310
EOG091G0PNO	Complete	TRINITY_DN18691_c0_g1_i1	208.4	149
EOG091G0PNP	Complete	TRINITY_DN14003_c0_g2_i2	216.1	162
EOG091G0PUZ	Complete	TRINITY_DN53549_c1_g1_i1	298.5	158
EOG091G0PVT	Complete	TRINITY_DN33778_c0_g1_i1	136.7	123
EOG091G0PXB	Complete	TRINITY_DN31341_c0_g1_i1	294.4	182
EOG091G0Q02	Complete	TRINITY_DN44264_c0_g1_i1	224.5	173
EOG091G0Q05	Complete	TRINITY_DN3689_c0_g1_i1	120.7	219
EOG091G0Q1X	Complete	TRINITY_DN57426_c0_g1_i1	160.7	97
EOG091G0Q27	Complete	TRINITY_DN41503_c0_g1_i1	222.7	216
EOG091G0Q58	Duplicated	TRINITY_DN144_c0_g1_i1	248.7	177
EOG091G0Q58	Duplicated	TRINITY_DN144_c0_g2_i1	248.7	177
EOG091G0Q7M	Duplicated	TRINITY_DN15585_c0_g3_i1	173.8	157
EOG091G0Q7M	Duplicated	TRINITY_DN15585_c0_g3_i2	155.5	137
EOG091G0QBN	Duplicated	TRINITY_DN17103_c1_g16_i1	97.4	80
EOG091G0QBN	Duplicated	TRINITY_DN17103_c1_g16_i2	96.9	80
EOG091G0QBN	Duplicated	TRINITY_DN17103_c1_g16_i3	97.3	80
EOG091G0QCX	Duplicated	TRINITY_DN17163_c14_g19_i1	155.6	139
EOG091G0QCX	Duplicated	TRINITY_DN17163_c14_g2_i2	155.7	140
EOG091G0QE1	Complete	TRINITY_DN67387_c0_g1_i1	122.7	113
EOG091G0QEQ	Duplicated	TRINITY_DN14736_c0_g2_i1	160.5	142
EOG091G0QEQ	Duplicated	TRINITY_DN14736_c0_g2_i2	147.7	142
EOG091G0QGZ	Complete	TRINITY_DN19066_c0_g1_i1	243.1	124
EOG091G0QIP	Duplicated	TRINITY_DN2697_c0_g1_i1	154.4	135
EOG091G0QIP	Duplicated	TRINITY_DN2697_c0_g2_i1	154.6	135
EOG091G0QJA	Duplicated	TRINITY_DN11135_c0_g1_i1	168.1	114
EOG091G0QJA	Duplicated	TRINITY_DN11135_c0_g1_i2	148.8	104
EOG091G0QKK	Duplicated	TRINITY_DN1633_c0_g1_i1	208.3	148
EOG091G0QKK	Duplicated	TRINITY_DN1633_c0_g2_i1	221.9	150
EOG091G0QNR	Duplicated	TRINITY_DN3888_c0_g1_i1	166	156
EOG091G0QNR	Duplicated	TRINITY_DN3888_c0_g2_i1	163.7	156
EOG091G0QNW	Complete	TRINITY_DN10785_c0_g1_i1	90.7	94
EOG091G0QPG	Complete	TRINITY_DN10195_c0_g1_i1	298	153
EOG091G0QRW	Complete	TRINITY_DN29038_c0_g1_i1	249.6	131
EOG091G0QS4	Complete	TRINITY_DN17980_c0_g1_i1	227.1	151
EOG091G0QS6	Duplicated	TRINITY_DN3977_c0_g1_i1	81.5	93
EOG091G0QS6	Duplicated	TRINITY_DN3977_c0_g2_i1	81.7	93
EOG091G0QUH	Complete	TRINITY_DN69786_c0_g1_i1	183.1	165
EOG091G0QW9	Complete	TRINITY_DN15948_c0_g1_i1	278.2	197
EOG091G0QZ2	Complete	TRINITY_DN75358_c0_g1_i1	135.9	100
EOG091G0R04	Complete	TRINITY_DN75935_c0_g1_i1	268.3	166
EOG091G0R0A	Complete	TRINITY_DN43549_c0_g1_i1	205.3	156
EOG091G0R21	Complete	TRINITY_DN66869_c0_g1_i1	166.6	146
EOG091G0R3S	Complete	TRINITY_DN41403_c0_g1_i1	231.9	197
EOG091G0R6Z	Complete	TRINITY_DN18073_c0_g1_i1	261.2	173
EOG091G0R9X	Complete	TRINITY_DN10303_c0_g1_i1	205.1	155
EOG091G0RA2	Complete	TRINITY_DN66276_c0_g1_i1	231.4	117
EOG091G0RCI	Complete	TRINITY_DN41429_c0_g1_i1	147.7	125
EOG091G0RHX	Complete	TRINITY_DN9133_c0_g2_i1	96.8	88
EOG091G0RI9	Duplicated	TRINITY_DN10557_c0_g1_i1	134.8	148
EOG091G0RI9	Duplicated	TRINITY_DN10557_c0_g1_i2	148.1	148
EOG091G0RKU	Complete	TRINITY_DN2351_c0_g1_i1	134.4	140
EOG091G0RM8	Complete	TRINITY_DN13579_c4_g1_i1	140.7	122
EOG091G0RPE	Complete	TRINITY_DN20085_c0_g1_i1	176	109
EOG091G0RR3	Complete	TRINITY_DN65582_c0_g1_i1	238.5	162
EOG091G0RRA	Duplicated	TRINITY_DN54238_c0_g1_i1	99.6	134
EOG091G0RRA	Duplicated	TRINITY_DN54238_c0_g2_i1	97.9	134
EOG091G0RRA	Duplicated	TRINITY_DN54238_c0_g2_i1	97.9	134
EOG091G0RRE	Complete	TRINITY_DN53840_c0_g1_i1	145.6	111
EOG091G0RRN	Duplicated	TRINITY_DN13099_c0_g1_i1	168.4	130
EOG091G0RRN	Duplicated	TRINITY_DN13099_c0_g1_i2	179.2	130
EOG091G0RRT	Complete	TRINITY_DN41814_c0_g1_i1	175	140
EOG091G0RT1	Duplicated	TRINITY_DN16441_c0_g1_i1	328.4	201
EOG091G0RT1	Duplicated	TRINITY_DN16441_c0_g1_i2	328.2	201
EOG091G0RTI	Duplicated	TRINITY_DN15958_c0_g1_i1	200	159
EOG091G0RTI	Duplicated	TRINITY_DN15958_c0_g2_i1	204.2	159
EOG091G0RTZ	Complete	TRINITY_DN224_c0_g1_i1	182.7	84
EOG091G0RVD	Complete	TRINITY_DN17933_c0_g1_i1	184.8	122
EOG091G0RWI	Complete	TRINITY_DN6280_c0_g1_i1	116.1	200
EOG091G0RWW	Complete	TRINITY_DN11694_c0_g1_i1	142	128
EOG091G0S0I	Duplicated	TRINITY_DN6532_c0_g1_i1	149.1	202
EOG091G0S0I	Duplicated	TRINITY_DN6532_c0_g2_i1	149.2	202
EOG091G0S2R	Complete	TRINITY_DN56196_c0_g1_i1	157.1	187
EOG091G0S5L	Complete	TRINITY_DN56009_c0_g1_i1	503.3	294
EOG091G0S8Y	Complete	TRINITY_DN9700_c0_g2_i1	181.1	123
EOG091G0SAU	Complete	TRINITY_DN3942_c0_g1_i1	68.6	122
EOG091G0SB2	Complete	TRINITY_DN6101_c0_g1_i1	235.7	149
EOG091G0SBR	Complete	TRINITY_DN3383_c0_g1_i1	165.1	150
EOG091G0SCV	Complete	TRINITY_DN15537_c0_g1_i1	69.3	72
EOG091G0SGH	Complete	TRINITY_DN17955_c0_g1_i1	188.8	129
EOG091G0SGT	Complete	TRINITY_DN15768_c0_g2_i1	72.3	109
EOG091G0SM9	Complete	TRINITY_DN3286_c0_g2_i1	135	155
EOG091G0SNM	Complete	TRINITY_DN65414_c0_g1_i1	213.9	138
EOG091G0SOZ	Complete	TRINITY_DN40784_c0_g1_i1	410.1	347
EOG091G0SQV	Complete	TRINITY_DN11197_c0_g1_i1	160.7	113
EOG091G0SRJ	Duplicated	TRINITY_DN6245_c0_g1_i1	178.9	138
EOG091G0SRJ	Duplicated	TRINITY_DN6245_c0_g2_i1	179.3	138
EOG091G0SRZ	Complete	TRINITY_DN76848_c0_g1_i1	224.8	126
EOG091G0SU6	Complete	TRINITY_DN19919_c0_g1_i1	263.4	188
EOG091G0SV1	Complete	TRINITY_DN76406_c0_g1_i1	222.6	130
EOG091G0T3D	Duplicated	TRINITY_DN3243_c0_g1_i1	138	176
EOG091G0T3D	Duplicated	TRINITY_DN3243_c0_g2_i1	138	176
EOG091G0T3X	Complete	TRINITY_DN53594_c0_g1_i1	106.7	116
EOG091G0T5O	Complete	TRINITY_DN435_c0_g1_i1	193.4	186
EOG091G0T79	Complete	TRINITY_DN4720_c0_g1_i1	139	175
EOG091G0TA6	Complete	TRINITY_DN18630_c0_g1_i1	226.9	176
EOG091G0TAC	Complete	TRINITY_DN6576_c0_g1_i1	61.8	117
EOG091G0TAU	Complete	TRINITY_DN29381_c0_g1_i1	256.2	260
EOG091G0TCJ	Duplicated	TRINITY_DN12546_c0_g1_i1	183.1	140
EOG091G0TCJ	Duplicated	TRINITY_DN12546_c0_g3_i1	183.5	140
EOG091G0TCJ	Duplicated	TRINITY_DN12546_c0_g4_i1	183	140
EOG091G0TKH	Fragmented	TRINITY_DN812_c0_g1_i1	80	55
EOG091G0TM2	Complete	TRINITY_DN7822_c0_g1_i1	102.7	74
EOG091G0TN4	Complete	TRINITY_DN1976_c0_g1_i1	133.6	98
EOG091G0TNU	Complete	TRINITY_DN17873_c1_g1_i1	186.2	118
EOG091G0TQF	Complete	TRINITY_DN17429_c0_g1_i1	208.2	124
EOG091G0TRW	Complete	TRINITY_DN28420_c0_g1_i1	153.5	102
EOG091G0TSE	Complete	TRINITY_DN18795_c1_g1_i1	172.8	108
EOG091G0TVG	Complete	TRINITY_DN4570_c0_g2_i1	124.4	100
EOG091G0TWR	Complete	TRINITY_DN40962_c0_g1_i1	157.1	83
EOG091G0TZ2	Complete	TRINITY_DN15490_c0_g1_i1	116.7	119
EOG091G0TZU	Complete	TRINITY_DN8047_c0_g1_i1	132.3	108
EOG091G0TZX	Complete	TRINITY_DN31646_c1_g1_i1	251.4	134
EOG091G0U2U	Complete	TRINITY_DN40972_c0_g1_i1	168.3	155
EOG091G0U3W	Complete	TRINITY_DN7996_c0_g1_i1	154.5	131
EOG091G0U4B	Duplicated	TRINITY_DN7698_c0_g1_i1	182.7	164
EOG091G0U4B	Duplicated	TRINITY_DN7698_c0_g2_i1	183.3	172
EOG091G0U75	Complete	TRINITY_DN590_c0_g1_i1	302.9	180
EOG091G0UB5	Duplicated	TRINITY_DN48946_c0_g1_i1	167.4	110
EOG091G0UB5	Duplicated	TRINITY_DN7420_c1_g1_i1	166.6	110
EOG091G0UE6	Complete	TRINITY_DN14646_c0_g1_i1	188.3	161
EOG091G0UKA	Complete	TRINITY_DN59012_c0_g1_i1	238.9	122
EOG091G0UKP	Complete	TRINITY_DN11049_c0_g1_i1	211.1	129
EOG091G0ULR	Fragmented	TRINITY_DN5124_c0_g1_i1	132.2	81
EOG091G0UOM	Complete	TRINITY_DN3692_c0_g1_i1	118	115
EOG091G0UQ0	Duplicated	TRINITY_DN757_c0_g1_i1	86.2	63
EOG091G0UQ0	Duplicated	TRINITY_DN757_c0_g2_i1	86.5	63
EOG091G0UQZ	Complete	TRINITY_DN18710_c0_g1_i1	199.8	125
EOG091G0UTL	Complete	TRINITY_DN1973_c0_g1_i1	122	114
EOG091G0UUT	Duplicated	TRINITY_DN1566_c0_g2_i1	198.2	176
EOG091G0UUT	Duplicated	TRINITY_DN1566_c0_g2_i2	185.7	162
EOG091G0UXY	Complete	TRINITY_DN77071_c0_g1_i1	150.1	157
EOG091G0UYL	Complete	TRINITY_DN9015_c1_g1_i1	210.5	175
EOG091G0UZ0	Complete	TRINITY_DN15676_c0_g1_i1	82.4	72
EOG091G0V3C	Complete	TRINITY_DN54190_c0_g1_i1	145	114
EOG091G0VGJ	Complete	TRINITY_DN34456_c0_g1_i1	177.7	96
EOG091G0VIF	Fragmented	TRINITY_DN44694_c0_g1_i1	44.5	31
EOG091G0VMU	Complete	TRINITY_DN76889_c0_g1_i1	221.2	198
EOG091G0VNB	Complete	TRINITY_DN44120_c0_g1_i1	188.9	95
EOG091G0VQK	Complete	TRINITY_DN24238_c0_g1_i1	169.4	158
EOG091G0VSN	Complete	TRINITY_DN2161_c0_g2_i1	150.3	109
EOG091G0VSZ	Duplicated	TRINITY_DN883_c0_g1_i1	153.2	94
EOG091G0VSZ	Duplicated	TRINITY_DN883_c0_g2_i1	153.3	94
EOG091G0VTN	Complete	TRINITY_DN34365_c1_g1_i1	166.2	114
EOG091G0VVZ	Complete	TRINITY_DN18074_c0_g1_i1	230.9	225
EOG091G0VWO	Duplicated	TRINITY_DN16050_c0_g2_i1	132.3	98
EOG091G0VWO	Duplicated	TRINITY_DN16050_c0_g2_i2	132.4	98
EOG091G0VZF	Duplicated	TRINITY_DN1196_c0_g1_i1	172.4	96
EOG091G0VZF	Duplicated	TRINITY_DN1196_c0_g2_i1	172.4	96
EOG091G0W0U	Complete	TRINITY_DN10371_c0_g1_i1	98.4	84
EOG091G0W1S	Complete	TRINITY_DN16958_c2_g1_i1	228.2	112
EOG091G0W26	Duplicated	TRINITY_DN2291_c0_g1_i1	182.9	133
EOG091G0W26	Duplicated	TRINITY_DN2291_c0_g2_i1	183	133
EOG091G0W2D	Complete	TRINITY_DN68662_c0_g1_i1	113.7	96
EOG091G0W5M	Complete	TRINITY_DN2956_c0_g1_i1	276.1	210
EOG091G0W6G	Duplicated	TRINITY_DN1458_c0_g1_i1	210.9	104
EOG091G0W6G	Duplicated	TRINITY_DN1458_c0_g2_i1	211.9	104
EOG091G0W86	Complete	TRINITY_DN32086_c0_g1_i1	71.2	110
EOG091G0W8V	Duplicated	TRINITY_DN15774_c0_g1_i1	179	80
EOG091G0W8V	Duplicated	TRINITY_DN15774_c0_g2_i1	186.2	80
EOG091G0W96	Complete	TRINITY_DN70508_c0_g1_i1	161.9	85
EOG091G0WAL	Complete	TRINITY_DN4123_c0_g1_i1	272.3	160
EOG091G0WCB	Complete	TRINITY_DN3994_c0_g1_i1	155.4	195
EOG091G0WLL	Duplicated	TRINITY_DN34590_c0_g1_i1	169.2	99
EOG091G0WLL	Duplicated	TRINITY_DN43407_c0_g1_i1	196.5	111
EOG091G0WPV	Complete	TRINITY_DN44173_c0_g1_i1	144.2	98
EOG091G0WT4	Duplicated	TRINITY_DN6076_c0_g1_i1	176.6	90
EOG091G0WT4	Duplicated	TRINITY_DN6076_c0_g2_i1	176.7	90
EOG091G0WUF	Duplicated	TRINITY_DN13103_c0_g1_i1	78.5	50
EOG091G0WUF	Duplicated	TRINITY_DN13103_c0_g1_i2	78.4	50
EOG091G0WZ0	Complete	TRINITY_DN10149_c0_g1_i1	130.3	182
EOG091G0X1V	Complete	TRINITY_DN13484_c0_g3_i3	74.1	102
EOG091G0X1Z	Duplicated	TRINITY_DN5799_c0_g1_i1	143.1	78
EOG091G0X1Z	Duplicated	TRINITY_DN5799_c0_g2_i1	143.1	78
EOG091G0X3B	Complete	TRINITY_DN20548_c0_g1_i1	129	93
EOG091G0X8F	Duplicated	TRINITY_DN7745_c0_g1_i1	218.5	126
EOG091G0X8F	Duplicated	TRINITY_DN7745_c0_g2_i1	192.6	102
EOG091G0XHF	Duplicated	TRINITY_DN961_c0_g1_i1	148.5	180
EOG091G0XHF	Duplicated	TRINITY_DN961_c0_g2_i1	148.5	180
EOG091G0XKP	Complete	TRINITY_DN54847_c0_g1_i1	144.5	298
EOG091G0XN1	Complete	TRINITY_DN16148_c0_g1_i1	94	80
EOG091G0XQ3	Duplicated	TRINITY_DN9441_c0_g1_i1	155.5	143
EOG091G0XQ3	Duplicated	TRINITY_DN9441_c0_g2_i1	155.5	143
EOG091G0XRQ	Missing
EOG091G0XVD	Complete	TRINITY_DN46163_c0_g1_i1	148.5	104
EOG091G0XXE	Complete	TRINITY_DN15128_c0_g3_i1	149.8	187
EOG091G0XXM	Complete	TRINITY_DN4028_c0_g1_i1	107.7	83
EOG091G0XYP	Complete	TRINITY_DN55954_c0_g1_i1	105.5	98
EOG091G0XZC	Complete	TRINITY_DN14552_c0_g1_i1	202.8	142
EOG091G0Y05	Complete	TRINITY_DN76640_c0_g1_i1	109.1	91
EOG091G0Y09	Complete	TRINITY_DN16136_c3_g1_i1	191	118
EOG091G0Y35	Duplicated	TRINITY_DN1522_c0_g1_i1	129.6	90
EOG091G0Y35	Duplicated	TRINITY_DN1522_c0_g2_i1	129.3	90
EOG091G0Y6M	Complete	TRINITY_DN16781_c8_g13_i1	124.3	101
EOG091G0Y96	Complete	TRINITY_DN44583_c0_g1_i1	92.8	75
EOG091G0YBP	Complete	TRINITY_DN9645_c0_g1_i1	60.6	94
EOG091G0YCT	Complete	TRINITY_DN75508_c0_g1_i1	138.6	108
EOG091G0YHX	Complete	TRINITY_DN28564_c0_g1_i1	179.7	99
EOG091G0YK9	Complete	TRINITY_DN44035_c0_g1_i1	101.6	107
EOG091G0YP6	Complete	TRINITY_DN41217_c1_g1_i1	137.8	91
EOG091G0YU6	Complete	TRINITY_DN17101_c1_g4_i1	166.7	90
EOG091G0YUO	Duplicated	TRINITY_DN17018_c2_g17_i1	95.2	85
EOG091G0YUO	Duplicated	TRINITY_DN17018_c2_g17_i2	95.6	85
EOG091G0YUO	Duplicated	TRINITY_DN17018_c2_g17_i3	95	85
EOG091G0YVI	Complete	TRINITY_DN58796_c0_g1_i1	209.2	115
EOG091G0YY3	Complete	TRINITY_DN4291_c0_g1_i1	70.9	135
EOG091G0YYA	Complete	TRINITY_DN11883_c0_g2_i1	148.3	182
EOG091G0YZ0	Complete	TRINITY_DN19876_c0_g1_i1	115.7	109
EOG091G0Z43	Complete	TRINITY_DN53637_c0_g1_i1	89.4	61
EOG091G0Z4E	Complete	TRINITY_DN57064_c0_g1_i1	165.2	115
EOG091G0Z6N	Duplicated	TRINITY_DN12103_c0_g1_i1	167.2	84
EOG091G0Z6N	Duplicated	TRINITY_DN12103_c0_g2_i1	166.1	85
EOG091G0Z6N	Duplicated	TRINITY_DN12103_c0_g3_i1	175.1	89
EOG091G0Z6Z	Duplicated	TRINITY_DN5550_c0_g1_i1	128.5	82
EOG091G0Z6Z	Duplicated	TRINITY_DN5550_c0_g2_i1	128.2	82
EOG091G0Z7J	Complete	TRINITY_DN42627_c0_g1_i1	71.1	232
EOG091G0ZDR	Complete	TRINITY_DN42985_c0_g1_i1	194.4	140
EOG091G0ZEJ	Complete	TRINITY_DN6062_c0_g1_i1	100.1	129
EOG091G0ZLI	Complete	TRINITY_DN65315_c0_g1_i1	166.9	76
EOG091G0ZLQ	Duplicated	TRINITY_DN11043_c0_g1_i1	137.5	108
EOG091G0ZLQ	Duplicated	TRINITY_DN11043_c0_g2_i1	149.6	111
EOG091G0ZNH	Complete	TRINITY_DN53876_c0_g1_i1	72.7	65
EOG091G0ZRG	Complete	TRINITY_DN12662_c0_g1_i1	237.7	127
EOG091G0ZTA	Duplicated	TRINITY_DN2763_c0_g1_i1	148	170
EOG091G0ZTA	Duplicated	TRINITY_DN2763_c0_g2_i1	147.9	170
EOG091G0ZUA	Duplicated	TRINITY_DN16416_c0_g19_i1	156.7	101
EOG091G0ZUA	Duplicated	TRINITY_DN16416_c0_g19_i2	156.6	101
EOG091G0ZWE	Complete	TRINITY_DN16492_c0_g1_i1	187.2	95
EOG091G105E	Complete	TRINITY_DN29376_c0_g1_i1	151.8	122
EOG091G107U	Duplicated	TRINITY_DN42136_c0_g1_i1	139.1	79
EOG091G107U	Duplicated	TRINITY_DN61419_c0_g1_i1	131.2	72
EOG091G1081	Complete	TRINITY_DN56447_c0_g1_i1	123.4	87
EOG091G10CG	Complete	TRINITY_DN17011_c2_g8_i2	166	79
EOG091G10FG	Complete	TRINITY_DN54237_c0_g1_i1	128.2	74
EOG091G10IX	Complete	TRINITY_DN65765_c0_g1_i1	177.3	110
EOG091G10MO	Complete	TRINITY_DN485_c0_g1_i1	84	95
EOG091G10O5	Complete	TRINITY_DN9108_c0_g1_i1	497.4	345
EOG091G10SA	Complete	TRINITY_DN14177_c0_g2_i1	100.8	75
EOG091G10SJ	Duplicated	TRINITY_DN5206_c0_g1_i1	94	82
EOG091G10SJ	Duplicated	TRINITY_DN5206_c0_g2_i1	80.3	75
EOG091G112U	Complete	TRINITY_DN75941_c0_g1_i1	147.6	89
EOG091G113O	Complete	TRINITY_DN54121_c1_g1_i1	138.4	73
EOG091G1144	Duplicated	TRINITY_DN8823_c0_g2_i1	88.1	68
EOG091G1144	Duplicated	TRINITY_DN8823_c0_g3_i1	88.5	68
EOG091G114S	Duplicated	TRINITY_DN11539_c0_g1_i1	97.7	53
EOG091G114S	Duplicated	TRINITY_DN11539_c0_g3_i1	97.6	53
EOG091G114S	Duplicated	TRINITY_DN11539_c0_g4_i1	97.7	53
EOG091G115J	Duplicated	TRINITY_DN12005_c0_g1_i1	236.2	200
EOG091G115J	Duplicated	TRINITY_DN12005_c0_g1_i2	236.2	200
EOG091G116R	Complete	TRINITY_DN2678_c0_g1_i1	81.4	70
EOG091G11CG	Duplicated	TRINITY_DN4452_c0_g1_i1	159.9	79
EOG091G11CG	Duplicated	TRINITY_DN4452_c0_g2_i1	157.8	101
EOG091G11CO	Complete	TRINITY_DN66239_c0_g1_i1	359.1	209
EOG091G11IM	Complete	TRINITY_DN29788_c0_g1_i1	146.3	114
EOG091G11O6	Complete	TRINITY_DN4914_c0_g1_i1	180.8	90
EOG091G11OU	Complete	TRINITY_DN54645_c0_g1_i1	135.4	105
EOG091G11PB	Complete	TRINITY_DN44900_c0_g1_i1	405.8	392
EOG091G11QL	Duplicated	TRINITY_DN9678_c0_g1_i1	110.7	82
EOG091G11QL	Duplicated	TRINITY_DN9678_c0_g1_i2	110.7	82
EOG091G126L	Complete	TRINITY_DN65378_c0_g1_i1	148.4	90
EOG091G126R	Complete	TRINITY_DN15136_c0_g1_i1	188.9	177
EOG091G1285	Complete	TRINITY_DN75760_c0_g1_i1	85.2	88
EOG091G12A5	Complete	TRINITY_DN20150_c0_g1_i1	77.9	67
EOG091G1311	Complete	TRINITY_DN18906_c0_g1_i1	111.3	59
EOG091G132G	Complete	TRINITY_DN9047_c0_g1_i1	379.6	287
EOG091G134K	Complete	TRINITY_DN10763_c1_g1_i1	177.2	112
EOG091G13IJ	Complete	TRINITY_DN12276_c0_g1_i1	652.7	396
EOG091G13NA	Complete	TRINITY_DN41152_c0_g1_i1	172.5	98
EOG091G13P1	Complete	TRINITY_DN9616_c0_g2_i1	342	295
EOG091G13XF	Fragmented	TRINITY_DN11105_c0_g1_i1	90.6	46
EOG091G141O	Complete	TRINITY_DN16564_c0_g1_i1	161	203
EOG091G1422	Complete	TRINITY_DN18428_c0_g1_i1	166.7	114
EOG091G1467	Duplicated	TRINITY_DN15706_c1_g1_i1	361.9	264
EOG091G1467	Duplicated	TRINITY_DN15706_c1_g2_i1	361.9	264
EOG091G1467	Duplicated	TRINITY_DN15706_c1_g3_i1	362.2	264
EOG091G146E	Complete	TRINITY_DN41179_c0_g1_i1	97.5	57
EOG091G14DH	Complete	TRINITY_DN4399_c0_g1_i1	133.5	98
EOG091G1549	Complete	TRINITY_DN58309_c0_g1_i1	61.2	93
EOG091G15HS	Complete	TRINITY_DN9572_c0_g1_i1	244.9	205
EOG091G15HV	Fragmented	TRINITY_DN73038_c0_g1_i1	67.6	64
EOG091G15KV	Complete	TRINITY_DN12890_c0_g1_i1	107.6	94
EOG091G15N9	Duplicated	TRINITY_DN6166_c0_g1_i1	122	88
EOG091G15N9	Duplicated	TRINITY_DN6166_c0_g2_i1	122.1	88
EOG091G15N9	Duplicated	TRINITY_DN6166_c0_g3_i1	122	88
EOG091G15XS	Complete	TRINITY_DN3356_c0_g1_i1	112.7	67
EOG091G15XZ	Complete	TRINITY_DN5775_c0_g2_i1	139.6	97
EOG091G167Y	Fragmented	TRINITY_DN75863_c0_g1_i1	114.7	70
EOG091G16EY	Complete	TRINITY_DN13520_c0_g1_i1	120.3	98
EOG091G1757	Complete	TRINITY_DN42954_c0_g1_i1	106.6	84
EOG091G17I3	Complete	TRINITY_DN57663_c0_g1_i1	76.8	94
EOG091G17J4	Complete	TRINITY_DN16941_c5_g1_i1	107.8	78
EOG091G17K3	Complete	TRINITY_DN7479_c0_g1_i1	104.4	58
EOG091G1817	Complete	TRINITY_DN11931_c0_g1_i1	538.4	553
EOG091G184V	Complete	TRINITY_DN5222_c0_g1_i1	148.5	166
EOG091G18B1	Complete	TRINITY_DN77790_c0_g1_i1	69.3	66
EOG091G18BK	Duplicated	TRINITY_DN5924_c0_g1_i1	107.2	109
EOG091G18BK	Duplicated	TRINITY_DN5924_c0_g2_i1	106.7	99
EOG091G18YA	Duplicated	TRINITY_DN3549_c0_g1_i1	78.4	107
EOG091G18YA	Duplicated	TRINITY_DN3549_c0_g2_i1	84.1	108
EOG091G18Z5	Complete	TRINITY_DN59563_c0_g1_i1	53.5	96
EOG091G197A	Duplicated	TRINITY_DN7759_c0_g1_i1	174.2	100
EOG091G197A	Duplicated	TRINITY_DN7759_c0_g2_i1	174.2	100
EOG091G19WY	Complete	TRINITY_DN66958_c1_g1_i1	179.7	95
EOG091G19Y2	Complete	TRINITY_DN14845_c0_g1_i1	149	133
EOG091G1A1V	Complete	TRINITY_DN11353_c0_g2_i1	94.2	55
EOG091G1A3H	Complete	TRINITY_DN12933_c0_g1_i1	231.6	226
EOG091G1AP6	Complete	TRINITY_DN76115_c0_g1_i1	196	125
EOG091G1BQN	Complete	TRINITY_DN55483_c0_g1_i1	146.4	123
EOG091G1CLN	Complete	TRINITY_DN65395_c0_g1_i1	68.5	39
