# Supplementary material for: Functional shell matrix proteins tentatively identified by asymmetric snail shell morphology
Source: Sci Rep. 2020 Jun 17;10:9768. doi: 10.1038/s41598-020-66021-w (PMC7299971; doi:10.1038/s41598-020-66021-w)
Supplement: Supplementary file 4 — Dataset 3. [file 41598_2020_66021_MOESM4_ESM.xlsx]

## Sheet: Supplementary Table S3a
Supplementary Table S3.
Raw datasets of LC-MS/MS results. (a) Data analyzed using soluble fractions extracted from shells of L. stagnalis. (b) Data analyzed using insoluble fractions extracted from shells of L. stagnalis.
(a)
Confidence Level	Sequence	PSM Ambiguity	# Proteins	# Protein Groups	Protein Group Accessions	Con1	Con2	Type	Len	Con3	Modifications	Activation Type	ΔScore	ΔCn	Rank	Search Engine Rank	Peptides Matched	XCorr	Probability	# Missed Cleavages	Isolation Interference [%]	Ion Inject Time [ms]	Charge	m/z [Da]	MH+ [Da]	ΔM [ppm]	RT [min]	First Scan	Last Scan	MS Order	Ions Matched	Spectrum File	HIT_AA_Seq
High	GGSGGSHGGGSGFGGESGGSYGGGEEASGSGGGYGGGSGK	Unambiguous	1	1	Keratin_K1CI_HUMAN	Keratin_K1CI_HUMAN	(P35527)	Keratin,	type	I		CID	1	0	1	1	6	8.06769		0	2.90382	400	3	1075.1	3223.28	0.214849	33.7448	1855	1855	MS2	45/156	141003_Sample_FT_02.RAW	GGSGGSHGGGSGFGGESGGSYGGGEEASGSGGGYGGGSGK
High	GGSGGSHGGGSGFGGESGGSYGGGEEASGSGGGYGGGSGK	Unambiguous	1	1	Keratin_K1CI_HUMAN	Keratin_K1CI_HUMAN	(P35527)	Keratin,	type	I		CID	1	0	1	1	7	8.03568		0	1.26802	400	3	1075.1	3223.29	2.71436	36.9275	2041	2041	MS2	48/156	141003_Sample_FT_01.RAW	GGSGGSHGGGSGFGGESGGSYGGGEEASGSGGGYGGGSGK
High	GGSGGSHGGGSGFGGESGGSYGGGEEASGSGGGYGGGSGK	Unambiguous	1	1	Keratin_K1CI_HUMAN	Keratin_K1CI_HUMAN	(P35527)	Keratin,	type	I		CID	1	0	1	1	6	7.92669		0	10.7476	400	3	1075.1	3223.29	1.35099	36.4105	2122	2122	MS2	48/156	141003_Sample_FT_03.RAW	GGSGGSHGGGSGFGGESGGSYGGGEEASGSGGGYGGGSGK
High	GSYGSGGSSYGSGGGSYGSGGGGGGHGSYGSGSSSGGYR	Unambiguous	2	1	Keratin_gi	Keratin_gi|17318569/Keratin_K2C1_HUMAN	(NM_006121)/(P04264)	keratin/Keratin,	1;/type	Keratin-1;/II		CID	1	0	1	1	3	7.13197		0	4.01141	400	3	1104.77	3312.31	0.248723	36.7981	2151	2151	MS2	40/152	141003_Sample_FT_03.RAW	GSYGSGGSSYGSGGGSYGSGGGGGGHGSYGSGSSSGGYR
High	cLFYYYKPGDccAScEPPPPPAQAPSR	Unambiguous	1	1	comp82982_c0_seq1	comp82982_c0_seq1|m.121279	comp82982_c0_seq1|g.121279	type:complete	len:104	comp82982_c0_seq1:198-509(+)	C1(Carbamidomethyl); C11(Carbamidomethyl); C12(Carbamidomethyl); C15(Carbamidomethyl)	CID	1	0	1	1	32	7.05219		0	2.34033	400	3	1063.46	3188.38	0.567674	64.3836	4444	4444	MS2	49/104	141003_Sample_FT_02.RAW	CLFYYYKPGDCCASCEPPPPPAQAPSR
High	DEIYSILQEDDNLVIAQLDLLVTK	Unambiguous	1	1	comp33626_c0_seq1	comp33626_c0_seq1|m.2338	comp33626_c0_seq1|g.2338	type:complete	len:225	comp33626_c0_seq1:1004-330(-)		CID	1	0	1	1	104	6.72927		0	5.11782	400	3	920.825	2760.46	1.69025	129.97	9275	9275	MS2	40/92	141003_Sample_FT_03.RAW	DEIYSILQEDDNLVIAQLDLLVTK
High	SLQLLLSDVHSDIYTGSNK	Unambiguous	1	1	comp76716_c1_seq1	comp76716_c1_seq1|m.33273	comp76716_c1_seq1|g.33273	type:internal	len:281	comp76716_c1_seq1:840-1(-)		CID	1	0	1	1	216	6.70318		0	13.1971	400	2	1045.55	2090.08	3.72464	83.1331	6039	6039	MS2	28/36	141003_Sample_FT_01.RAW	SLQLLLSDVHSDIYTGSNK
High	DEIYSILQEDDNLVIAQLDLLVTK	Unambiguous	1	1	comp33626_c0_seq1	comp33626_c0_seq1|m.2338	comp33626_c0_seq1|g.2338	type:complete	len:225	comp33626_c0_seq1:1004-330(-)		CID	1	0	1	1	103	6.6925		0	1.7337	400	3	920.825	2760.46	1.42492	129.392	8971	8971	MS2	41/92	141003_Sample_FT_02.RAW	DEIYSILQEDDNLVIAQLDLLVTK
High	SLQLLLSDVHSDIYTGSNK	Unambiguous	1	1	comp76716_c1_seq1	comp76716_c1_seq1|m.33273	comp76716_c1_seq1|g.33273	type:internal	len:281	comp76716_c1_seq1:840-1(-)		CID	1	0	1	1	209	6.63957		0	5.0079	400	2	1045.54	2090.08	1.15485	84.0215	6248	6248	MS2	28/36	141003_Sample_FT_03.RAW	SLQLLLSDVHSDIYTGSNK
High	DcVILHGVGYAAVAGHcDAYIQcR	Unambiguous	1	1	comp83008_c0_seq1	comp83008_c0_seq1|m.121293	comp83008_c0_seq1|g.121293	type:complete	len:728	comp83008_c0_seq1:2664-481(-)	C2(Carbamidomethyl); C17(Carbamidomethyl); C23(Carbamidomethyl)	CID	1	0	1	1	132	6.53711		0	8.19517	400	3	902.419	2705.24	1.97436	68.9038	4840	4840	MS2	45/92	141003_Sample_FT_02.RAW	DCVILHGVGYAAVAGHCDAYIQCR
High	DIENQYETQITQIEHEVSSSGQEVQSSAK	Unambiguous	1	1	Keratin_K1CI_HUMAN	Keratin_K1CI_HUMAN	(P35527)	Keratin,	type	I		CID	1	0	1	1	128	6.44867		0	2.46378	400	3	1088.84	3264.52	1.84448	93.1739	6998	6998	MS2	41/112	141003_Sample_FT_03.RAW	DIENQYETQITQIEHEVSSSGQEVQSSAK
High	KcNPFFPGDcPFNSVcAQDGSGR	Unambiguous	1	1	comp69764_c0_seq1	comp69764_c0_seq1|m.14912	comp69764_c0_seq1|g.14912	type:complete	len:189	comp69764_c0_seq1:162-728(+)	C2(Carbamidomethyl); C10(Carbamidomethyl); C16(Carbamidomethyl)	CID	1	0	1	1	29	6.40952		1	6.63258	400	3	873.04	2617.1	1.15327	70.5205	5089	5089	MS2	44/88	141003_Sample_FT_03.RAW	KCNPFFPGDCPFNSVCAQDGSGR
High	DIENQYETQITQIEHEVSSSGQEVQSSAK	Unambiguous	1	1	Keratin_K1CI_HUMAN	Keratin_K1CI_HUMAN	(P35527)	Keratin,	type	I		CID	1	0	1	1	127	6.3338		0	2.16208	400	3	1088.85	3264.52	2.06884	95.5889	6947	6947	MS2	39/112	141003_Sample_FT_02.RAW	DIENQYETQITQIEHEVSSSGQEVQSSAK
High	DcVILHGVGYAAVAGHcDAYIQcR	Unambiguous	1	1	comp83008_c0_seq1	comp83008_c0_seq1|m.121293	comp83008_c0_seq1|g.121293	type:complete	len:728	comp83008_c0_seq1:2664-481(-)	C2(Carbamidomethyl); C17(Carbamidomethyl); C23(Carbamidomethyl)	CID	1	0	1	1	147	6.22122		0	10.8853	400	3	902.422	2705.25	4.54639	69.3005	4869	4869	MS2	43/92	141003_Sample_FT_01.RAW	DCVILHGVGYAAVAGHCDAYIQCR
High	HGVQELEIELQSQLSK	Unambiguous	1	1	Keratin_K1CI_HUMAN	Keratin_K1CI_HUMAN	(P35527)	Keratin,	type	I		CID	1	0	1	1	190	6.21519		0	0	400	2	919.487	1837.97	0.869066	80.0799	5911	5911	MS2	25/30	141003_Sample_FT_03.RAW	HGVQELEIELQSQLSK
High	LGEHNIDVLEGNEQFINAAK	Unambiguous	1	1	TRYP_PIG	TRYP_PIG	Trypsin	Trypsin	Trypsin	Trypsin		CID	1	0	1	1	195	6.14313		0	2.23841	400	2	1106.06	2211.11	1.61562	71.5939	5180	5180	MS2	28/38	141003_Sample_FT_03.RAW	LGEHNIDVLEGNEQFINAAK
High	SEVVEDLLDDLDDIDLSDAQK	Unambiguous	1	1	comp75603_c1_seq1	comp75603_c1_seq1|m.27711	comp75603_c1_seq1|g.27711	type:complete	len:1190	comp75603_c1_seq1:4231-662(-)		CID	1	0	1	1	153	6.10689		0	8.19168	400	2	1174.06	2347.1	0.0835346	114.477	8206	8206	MS2	27/40	141003_Sample_FT_02.RAW	SEVVEDLLDDLDDIDLSDAQK
High	DIENQYETQITQIEHEVSSSGQEVQSSAK	Unambiguous	1	1	Keratin_K1CI_HUMAN	Keratin_K1CI_HUMAN	(P35527)	Keratin,	type	I		CID	1	0	1	1	135	6.09222		0	0	400	3	1088.85	3264.52	3.30281	92.8539	6797	6797	MS2	40/112	141003_Sample_FT_01.RAW	DIENQYETQITQIEHEVSSSGQEVQSSAK
High	LGEHNIDVLEGNEQFINAAK	Unambiguous	1	1	TRYP_PIG	TRYP_PIG	Trypsin	Trypsin	Trypsin	Trypsin		CID	1	0	1	1	196	6.0637		0	3.398	400	2	1106.06	2211.11	3.05102	71.1901	5023	5023	MS2	27/38	141003_Sample_FT_01.RAW	LGEHNIDVLEGNEQFINAAK
High	GSYGSGGSSYGSGGGSYGSGGGGGGHGSYGSGSSSGGYR	Unambiguous	2	1	Keratin_gi	Keratin_gi|17318569/Keratin_K2C1_HUMAN	(NM_006121)/(P04264)	keratin/Keratin,	1;/type	Keratin-1;/II		CID	1	0	1	1	4	6.03561		0	6.62848	400	3	1104.78	3312.31	1.24377	34.3859	1912	1912	MS2	35/152	141003_Sample_FT_02.RAW	GSYGSGGSSYGSGGGSYGSGGGGGGHGSYGSGSSSGGYR
High	YNIMASADQMIDccTENK	Unambiguous	1	1	comp82030_c0_seq1	comp82030_c0_seq1|m.97089	comp82030_c0_seq1|g.97089	type:complete	len:243	comp82030_c0_seq1:202-930(+)	C13(Carbamidomethyl); C14(Carbamidomethyl)	CID	1	0	1	1	24	6.01662		0	3.86119	400	2	1082.45	2163.89	1.65816	82.1304	6091	6091	MS2	27/34	141003_Sample_FT_03.RAW	YNIMASADQMIDCCTENK
High	KcNPFFPGDcPFNSVcAQDGSGR	Unambiguous	1	1	comp69764_c0_seq1	comp69764_c0_seq1|m.14912	comp69764_c0_seq1|g.14912	type:complete	len:189	comp69764_c0_seq1:162-728(+)	C2(Carbamidomethyl); C10(Carbamidomethyl); C16(Carbamidomethyl)	CID	1	0	1	1	28	6.00224		1	0	304	3	873.041	2617.11	2.55256	69.7119	4912	4912	MS2	38/88	141003_Sample_FT_02.RAW	KCNPFFPGDCPFNSVCAQDGSGR
High	SEVVEDLLDDLDDIDLSDAQK	Unambiguous	1	1	comp75603_c1_seq1	comp75603_c1_seq1|m.27711	comp75603_c1_seq1|g.27711	type:complete	len:1190	comp75603_c1_seq1:4231-662(-)		CID	1	0	1	1	151	5.98427		0	30.02	400	2	1174.06	2347.1	0.29157	115.996	8533	8533	MS2	25/40	141003_Sample_FT_03.RAW	SEVVEDLLDDLDDIDLSDAQK
High	cLFYYYKPGDccAScEPPPPPAQAPSR	Unambiguous	1	1	comp82982_c0_seq1	comp82982_c0_seq1|m.121279	comp82982_c0_seq1|g.121279	type:complete	len:104	comp82982_c0_seq1:198-509(+)	C1(Carbamidomethyl); C11(Carbamidomethyl); C12(Carbamidomethyl); C15(Carbamidomethyl)	CID	1	0	1	1	32	5.98071		0	18.9995	400	3	1063.47	3188.38	3.2094	64.4325	4442	4442	MS2	37/104	141003_Sample_FT_01.RAW	CLFYYYKPGDCCASCEPPPPPAQAPSR
High	GGGGGGYGSGGSSYGSGGGSYGSGGGGGGGR	Unambiguous	2	1	Keratin_gi	Keratin_gi|17318569/Keratin_K2C1_HUMAN	(NM_006121)/(P04264)	keratin/Keratin,	1;/type	Keratin-1;/II		CID	1	0	1	1	29	5.94155		0	0.739746	400	2	1192.48	2383.95	0.81114	30.3363	1554	1554	MS2	24/60	141003_Sample_FT_02.RAW	GGGGGGYGSGGSSYGSGGGSYGSGGGGGGGR
High	LGEHNIDVLEGNEQFINAAK	Unambiguous	1	1	TRYP_PIG	TRYP_PIG	Trypsin	Trypsin	Trypsin	Trypsin		CID	1	0	1	1	202	5.91794		0	11.5929	400	2	1106.06	2211.11	1.17396	70.2766	4964	4964	MS2	27/38	141003_Sample_FT_02.RAW	LGEHNIDVLEGNEQFINAAK
High	NQILNLTTDNANILLQIDNAR	Unambiguous	2	2	Keratin_gi;Keratin_K1CJ_HUMAN	Keratin_gi|4557697/Keratin_K1CJ_HUMAN	(NM_000421)/(P13645)	keratin/Keratin,	10;/type	Keratin-10/I		CID	0.5085	0	1	1	129	5.89994		0	5.94626	400	2	1184.14	2367.27	1.22981	99.632	7293	7293	MS2	24/40	141003_Sample_FT_02.RAW	NQILNLTTDNANILLQIDNAR
High	LGEHNIDVLEGNEQFINAAK	Unambiguous	1	1	TRYP_PIG	TRYP_PIG	Trypsin	Trypsin	Trypsin	Trypsin		CID	1	0	1	1	182	5.89714		0	0	400	2	1106.06	2211.11	0.95313	73.6386	5357	5357	MS2	28/38	141003_Sample_FT_03.RAW	LGEHNIDVLEGNEQFINAAK
High	SLQLLLSDVHSDIYTGSNK	Unambiguous	1	1	comp76716_c1_seq1	comp76716_c1_seq1|m.33273	comp76716_c1_seq1|g.33273	type:internal	len:281	comp76716_c1_seq1:840-1(-)		CID	1	0	1	1	200	5.89291		0	5.26402	400	2	1045.54	2090.08	0.921228	88.555	6349	6349	MS2	24/36	141003_Sample_FT_02.RAW	SLQLLLSDVHSDIYTGSNK
High	DIHEDLTSGQIDELSER	Unambiguous	1	1	comp75603_c1_seq1	comp75603_c1_seq1|m.27711	comp75603_c1_seq1|g.27711	type:complete	len:1190	comp75603_c1_seq1:4231-662(-)		CID	1	0	1	1	121	5.84318		0	4.97451	400	2	978.962	1956.92	0.752165	63.517	4504	4504	MS2	25/32	141003_Sample_FT_03.RAW	DIHEDLTSGQIDELSER
High	AETEcQNTEYQQLLDIK	Unambiguous	1	1	Keratin_K1CJ_HUMAN	Keratin_K1CJ_HUMAN	(P13645)	Keratin,	type	I	C5(Carbamidomethyl)	CID	1	0	1	1	158	5.83828		0	0	400	2	1041.99	2082.97	1.4046	72.3087	5157	5157	MS2	22/32	141003_Sample_FT_02.RAW	AETECQNTEYQQLLDIK
High	LGPLLLHDDNPLSDEcDWDEQK	Unambiguous	1	1	comp75603_c1_seq1	comp75603_c1_seq1|m.27711	comp75603_c1_seq1|g.27711	type:complete	len:1190	comp75603_c1_seq1:4231-662(-)	C16(Carbamidomethyl)	CID	1	0	1	1	125	5.81993		0	5.13591	400	3	870.401	2609.19	2.19274	82.047	5947	5947	MS2	34/84	141003_Sample_FT_01.RAW	LGPLLLHDDNPLSDECDWDEQK
High	LGEHNIDVLEGNEQFINAAK	Unambiguous	1	1	TRYP_PIG	TRYP_PIG	Trypsin	Trypsin	Trypsin	Trypsin		CID	1	0	1	1	191	5.80853		0	14.8398	400	2	1106.06	2211.11	2.27811	73.2321	5202	5202	MS2	26/38	141003_Sample_FT_01.RAW	LGEHNIDVLEGNEQFINAAK
High	DcVILHGVGYAAVAGHcDAYIQcR	Unambiguous	1	1	comp83008_c0_seq1	comp83008_c0_seq1|m.121293	comp83008_c0_seq1|g.121293	type:complete	len:728	comp83008_c0_seq1:2664-481(-)	C2(Carbamidomethyl); C17(Carbamidomethyl); C23(Carbamidomethyl)	CID	1	0	1	1	132	5.80394		0	20.808	400	3	902.419	2705.24	1.70362	70.0343	5045	5045	MS2	41/92	141003_Sample_FT_03.RAW	DCVILHGVGYAAVAGHCDAYIQCR
High	ADLEMQIESLTEELAYLK	Unambiguous	1	1	Keratin_K1CJ_HUMAN	Keratin_K1CJ_HUMAN	(P13645)	Keratin,	type	I		CID	1	0	1	1	225	5.79811		0	0	400	2	1048.53	2096.05	1.31049	119.172	8473	8473	MS2	25/34	141003_Sample_FT_02.RAW	ADLEMQIESLTEELAYLK
High	NQILNLTTDNANILLQIDNAR	Unambiguous	2	2	Keratin_gi;Keratin_K1CJ_HUMAN	Keratin_gi|4557697/Keratin_K1CJ_HUMAN	(NM_000421)/(P13645)	keratin/Keratin,	10;/type	Keratin-10/I		CID	0.2718	0	1	1	135	5.74329		0	16.2802	400	3	789.761	2367.27	2.61641	99.7329	7302	7302	MS2	34/80	141003_Sample_FT_02.RAW	NQILNLTTDNANILLQIDNAR
High	NQILNLTTDNANILLQIDNAR	Unambiguous	2	2	Keratin_gi;Keratin_K1CJ_HUMAN	Keratin_gi|4557697/Keratin_K1CJ_HUMAN	(NM_000421)/(P13645)	keratin/Keratin,	10;/type	Keratin-10/I		CID	0.2927	0	1	1	142	5.73585		0	15.5322	400	3	789.761	2367.27	1.92027	100.508	7561	7561	MS2	34/80	141003_Sample_FT_03.RAW	NQILNLTTDNANILLQIDNAR
High	SDLEMQYETLQEELMALK	Unambiguous	1	1	Keratin_K1CI_HUMAN	Keratin_K1CI_HUMAN	(P35527)	Keratin,	type	I		CID	1	0	1	1	154	5.70466		0	18.6136	400	2	1086.02	2171.03	2.90284	111.764	7976	7976	MS2	25/34	141003_Sample_FT_01.RAW	SDLEMQYETLQEELMALK
High	LLSKDEIYSILQEDDNLVIAQLDLLVTK	Unambiguous	1	1	comp33626_c0_seq1	comp33626_c0_seq1|m.2338	comp33626_c0_seq1|g.2338	type:complete	len:225	comp33626_c0_seq1:1004-330(-)		CID	1	0	1	1	57	5.68677		1	4.68148	400	3	1067.92	3201.75	1.06508	127.123	8866	8866	MS2	33/108	141003_Sample_FT_02.RAW	LLSKDEIYSILQEDDNLVIAQLDLLVTK
High	HMFNAITHVccDEGNPYPK	Unambiguous	1	1	comp79350_c2_seq9	comp79350_c2_seq9|m.53417	comp79350_c2_seq9|g.53417	type:5prime_partial	len:218	comp79350_c2_seq9:1589-936(-)	C10(Carbamidomethyl); C11(Carbamidomethyl)	CID	1	0	1	1	53	5.66853		0	4.73613	400	3	764.002	2289.99	3.79851	52.3614	3419	3419	MS2	35/72	141003_Sample_FT_01.RAW	HMFNAITHVCCDEGNPYPK
High	GGHHVPGELPPGGPSEGPPGEQPAPR	Unambiguous	1	1	comp83173_c0_seq1	comp83173_c0_seq1|m.121370	comp83173_c0_seq1|g.121370	type:complete	len:306	comp83173_c0_seq1:1350-433(-)		CID	1	0	1	1	227	5.66285		0	8.52558	400	3	837.411	2510.22	0.0514074	39.5449	2404	2404	MS2	43/100	141003_Sample_FT_03.RAW	GGHHVPGELPPGGPSEGPPGEQPAPR
High	ADLEmQIESLTEELAYLK	Unambiguous	1	1	Keratin_K1CJ_HUMAN	Keratin_K1CJ_HUMAN	(P13645)	Keratin,	type	I	M5(Oxidation)	CID	1	0	1	1	204	5.65775		0	5.55659	400	2	1056.53	2112.04	0.587132	121.545	8855	8855	MS2	26/34	141003_Sample_FT_03.RAW	ADLEM*QIESLTEELAYLK
High	GGGGGGYGSGGSSYGSGGGSYGSGGGGGGGR	Unambiguous	2	1	Keratin_gi	Keratin_gi|17318569/Keratin_K2C1_HUMAN	(NM_006121)/(P04264)	keratin/Keratin,	1;/type	Keratin-1;/II		CID	1	0	1	1	30	5.63755		0	13.1822	400	3	795.325	2383.96	3.03291	32.3353	1656	1656	MS2	40/120	141003_Sample_FT_01.RAW	GGGGGGYGSGGSSYGSGGGSYGSGGGGGGGR
High	NQILNLTTDNANILLQIDNAR	Unambiguous	2	2	Keratin_gi;Keratin_K1CJ_HUMAN	Keratin_gi|4557697/Keratin_K1CJ_HUMAN	(NM_000421)/(P13645)	keratin/Keratin,	10;/type	Keratin-10/I		CID	0.4618	0	1	1	122	5.63037		0	5.31184	400	2	1184.14	2367.26	0.40476	100.182	7537	7537	MS2	25/40	141003_Sample_FT_03.RAW	NQILNLTTDNANILLQIDNAR
High	cTDKLDVVEYVNHcPDLKPLAGDK	Unambiguous	1	1	comp83008_c0_seq1	comp83008_c0_seq1|m.121293	comp83008_c0_seq1|g.121293	type:complete	len:728	comp83008_c0_seq1:2664-481(-)	C1(Carbamidomethyl); C14(Carbamidomethyl)	CID	1	0	1	1	187	5.6049		1	4.45745	400	3	929.456	2786.35	1.75664	69.5826	4900	4900	MS2	31/92	141003_Sample_FT_02.RAW	CTDKLDVVEYVNHCPDLKPLAGDK
High	AETEcQNTEYQQLLDIK	Unambiguous	1	1	Keratin_K1CJ_HUMAN	Keratin_K1CJ_HUMAN	(P13645)	Keratin,	type	I	C5(Carbamidomethyl)	CID	1	0	1	1	156	5.57999		0	6.35265	400	2	1041.99	2082.97	0.584144	73.7664	5368	5368	MS2	23/32	141003_Sample_FT_03.RAW	AETECQNTEYQQLLDIK
High	LGEHNIDVLEGNEQFINAAK	Unambiguous	1	1	TRYP_PIG	TRYP_PIG	Trypsin	Trypsin	Trypsin	Trypsin		CID	1	0	1	1	224	5.56055		0	21.2978	364	3	737.708	2211.11	2.49286	72.776	5198	5198	MS2	35/76	141003_Sample_FT_02.RAW	LGEHNIDVLEGNEQFINAAK
High	EKLEIPDFESDFDDLFENLESLSVR	Unambiguous	3	2	comp75603_c1_seq1;comp75603_c1_seq3	comp75603_c1_seq1|m.27711/comp75603_c1_seq2|m.27714/comp75603_c1_seq3|m.27715	comp75603_c1_seq1|g.27711/comp75603_c1_seq2|g.27714/comp75603_c1_seq3|g.27715	type:complete/type:3prime_partial/type:3prime_partial	len:1190/len:616/len:404	comp75603_c1_seq1:4231-662(-)/comp75603_c1_seq2:1845-1(-)/comp75603_c1_seq3:1209-1(-)		CID	1	0	1	1	211	5.54359		1	1.5737	400	3	996.146	2986.42	0.781676	125.849	8809	8809	MS2	34/96	141003_Sample_FT_02.RAW	EKLEIPDFESDFDDLFENLESLSVR
High	SDLEmQYETLQEELMALK	Unambiguous	1	1	Keratin_K1CI_HUMAN	Keratin_K1CI_HUMAN	(P35527)	Keratin,	type	I	M5(Oxidation)	CID	0.556	0	1	1	148	5.5435		0	23.822	400	2	1094.01	2187.02	0.629803	108.598	8099	8099	MS2	21/34	141003_Sample_FT_03.RAW	SDLEM*QYETLQEELMALK
High	NQILNLTTDNANILLQIDNAR	Unambiguous	2	2	Keratin_gi;Keratin_K1CJ_HUMAN	Keratin_gi|4557697/Keratin_K1CJ_HUMAN	(NM_000421)/(P13645)	keratin/Keratin,	10;/type	Keratin-10/I		CID	1	0	1	1	118	5.54102		0	0	400	2	1184.14	2367.27	3.8081	104.535	7515	7515	MS2	25/40	141003_Sample_FT_01.RAW	NQILNLTTDNANILLQIDNAR
High	SDLEMQYETLQEELMALK	Unambiguous	1	1	Keratin_K1CI_HUMAN	Keratin_K1CI_HUMAN	(P35527)	Keratin,	type	I		CID	1	0	1	1	153	5.53464		0	6.57638	400	2	1086.02	2171.03	2.90284	108.645	8102	8102	MS2	24/34	141003_Sample_FT_03.RAW	SDLEMQYETLQEELMALK
High	ADLEMQIESLTEELAYLK	Unambiguous	1	1	Keratin_K1CJ_HUMAN	Keratin_K1CJ_HUMAN	(P13645)	Keratin,	type	I		CID	1	0	1	1	228	5.52169		0	3.35289	400	3	699.355	2096.05	2.11941	121.063	8827	8827	MS2	32/68	141003_Sample_FT_03.RAW	ADLEMQIESLTEELAYLK
High	ADLEmQIESLTEELAYLK	Unambiguous	1	1	Keratin_K1CJ_HUMAN	Keratin_K1CJ_HUMAN	(P13645)	Keratin,	type	I	M5(Oxidation)	CID	1	0	1	1	219	5.51373		0	2.83859	400	2	1056.53	2112.04	0.702727	119.985	8518	8518	MS2	25/34	141003_Sample_FT_02.RAW	ADLEM*QIESLTEELAYLK
High	DIHEDLTSGQIDELSER	Unambiguous	1	1	comp75603_c1_seq1	comp75603_c1_seq1|m.27711	comp75603_c1_seq1|g.27711	type:complete	len:1190	comp75603_c1_seq1:4231-662(-)		CID	1	0	1	1	122	5.51009		0	7.04312	400	2	978.964	1956.92	2.62353	64.4839	4446	4446	MS2	25/32	141003_Sample_FT_01.RAW	DIHEDLTSGQIDELSER
High	ADLEmQIESLTEELAYLK	Unambiguous	1	1	Keratin_K1CJ_HUMAN	Keratin_K1CJ_HUMAN	(P13645)	Keratin,	type	I	M5(Oxidation)	CID	1	0	1	1	212	5.49287		0	1.96493	400	2	1056.53	2112.05	3.93936	120.383	8502	8502	MS2	25/34	141003_Sample_FT_01.RAW	ADLEM*QIESLTEELAYLK
High	TMQDNEYAcAQLGAGETSADLGK	Unambiguous	1	1	comp63937_c0_seq1	comp63937_c0_seq1|m.10086	comp63937_c0_seq1|g.10086	type:complete	len:443	comp63937_c0_seq1:340-1668(+)	C9(Carbamidomethyl)	CID	1	0	1	1	65	5.48759		0	2.78055	400	2	1215.53	2430.05	-0.065925	58.5479	4071	4071	MS2	27/44	141003_Sample_FT_03.RAW	TMQDNEYACAQLGAGETSADLGK
High	AETEcQNTEYQQLLDIK	Unambiguous	1	1	Keratin_K1CJ_HUMAN	Keratin_K1CJ_HUMAN	(P13645)	Keratin,	type	I	C5(Carbamidomethyl)	CID	1	0	1	1	165	5.48448		0	14.1453	400	2	1041.99	2082.97	3.51434	73.3674	5213	5213	MS2	23/32	141003_Sample_FT_01.RAW	AETECQNTEYQQLLDIK
High	QEIEcQNQEYSLLLSIK	Unambiguous	1	1	Keratin_K1CI_HUMAN	Keratin_K1CI_HUMAN	(P35527)	Keratin,	type	I	C5(Carbamidomethyl)	CID	1	0	1	1	183	5.47642		0	2.89135	400	2	1048.03	2095.05	3.71947	84.6288	6170	6170	MS2	24/32	141003_Sample_FT_01.RAW	QEIECQNQEYSLLLSIK
High	LGEHNIDVLEGNEQFINAAK	Unambiguous	1	1	TRYP_PIG	TRYP_PIG	Trypsin	Trypsin	Trypsin	Trypsin		CID	1	0	1	1	229	5.47555		0	11.9637	400	3	737.707	2211.11	1.66475	86.5883	6194	6194	MS2	39/76	141003_Sample_FT_02.RAW	LGEHNIDVLEGNEQFINAAK
High	ADLEMQIESLTEELAYLK	Unambiguous	1	1	Keratin_K1CJ_HUMAN	Keratin_K1CJ_HUMAN	(P13645)	Keratin,	type	I		CID	1	0	1	1	227	5.47154		0	0	400	2	1048.53	2096.05	3.29058	119.711	8460	8460	MS2	26/34	141003_Sample_FT_01.RAW	ADLEMQIESLTEELAYLK
High	SDLEMQYETLQEELMALK	Unambiguous	1	1	Keratin_K1CI_HUMAN	Keratin_K1CI_HUMAN	(P35527)	Keratin,	type	I		CID	1	0	1	1	152	5.46507		0	24.401	400	2	1086.02	2171.03	2.00321	106.511	7763	7763	MS2	24/34	141003_Sample_FT_02.RAW	SDLEMQYETLQEELMALK
High	TAGTTLAcEDSGYVNSFDNPLDFK	Unambiguous	1	1	comp82333_c1_seq1	comp82333_c1_seq1|m.104822	comp82333_c1_seq1|g.104822	type:complete	len:169	comp82333_c1_seq1:2112-1606(-)	C8(Carbamidomethyl)	CID	1	0	1	1	79	5.45983		0	3.55333	400	2	1311.59	2622.17	2.98176	86.5026	6327	6327	MS2	21/46	141003_Sample_FT_01.RAW	TAGTTLACEDSGYVNSFDNPLDFK
High	HGVQELEIELQSQLSK	Unambiguous	1	1	Keratin_K1CI_HUMAN	Keratin_K1CI_HUMAN	(P35527)	Keratin,	type	I		CID	1	0	1	1	188	5.45978		0	24.9142	400	2	919.489	1837.97	3.19362	79.8273	5753	5753	MS2	22/30	141003_Sample_FT_01.RAW	HGVQELEIELQSQLSK
High	HMFNAITHVccDEGNPYPK	Unambiguous	1	1	comp79350_c2_seq9	comp79350_c2_seq9|m.53417	comp79350_c2_seq9|g.53417	type:5prime_partial	len:218	comp79350_c2_seq9:1589-936(-)	C10(Carbamidomethyl); C11(Carbamidomethyl)	CID	1	0	1	1	54	5.44272		0	5.6637	296	3	764.003	2289.99	4.67806	54.3857	3593	3593	MS2	31/72	141003_Sample_FT_01.RAW	HMFNAITHVCCDEGNPYPK
High	KcNPFFPGDcPFNSVcAQDGSGR	Unambiguous	1	1	comp69764_c0_seq1	comp69764_c0_seq1|m.14912	comp69764_c0_seq1|g.14912	type:complete	len:189	comp69764_c0_seq1:162-728(+)	C2(Carbamidomethyl); C10(Carbamidomethyl); C16(Carbamidomethyl)	CID	1	0	1	1	29	5.43804		1	2.37147	400	3	873.042	2617.11	4.16174	70.0548	4932	4932	MS2	34/88	141003_Sample_FT_01.RAW	KCNPFFPGDCPFNSVCAQDGSGR
High	cLFYYYKPGDccAScEPPPPPAQAPSR	Unambiguous	1	1	comp82982_c0_seq1	comp82982_c0_seq1|m.121279	comp82982_c0_seq1|g.121279	type:complete	len:104	comp82982_c0_seq1:198-509(+)	C1(Carbamidomethyl); C11(Carbamidomethyl); C12(Carbamidomethyl); C15(Carbamidomethyl)	CID	1	0	1	1	30	5.40896		0	8.29809	400	3	1063.46	3188.37	-0.236333	63.7097	4520	4520	MS2	42/104	141003_Sample_FT_03.RAW	CLFYYYKPGDCCASCEPPPPPAQAPSR
High	EIETYHNLLEGGQEDFESSGAGK	Unambiguous	1	1	Keratin_K1CI_HUMAN	Keratin_K1CI_HUMAN	(P35527)	Keratin,	type	I		CID	1	0	1	1	116	5.40707		0	21.705	400	3	837.386	2510.14	4.37629	68.1902	4776	4776	MS2	34/88	141003_Sample_FT_01.RAW	EIETYHNLLEGGQEDFESSGAGK
High	YNIMASADQMIDccTENK	Unambiguous	1	1	comp82030_c0_seq1	comp82030_c0_seq1|m.97089	comp82030_c0_seq1|g.97089	type:complete	len:243	comp82030_c0_seq1:202-930(+)	C13(Carbamidomethyl); C14(Carbamidomethyl)	CID	1	0	1	1	23	5.40118		0	29.516	400	2	1082.45	2163.88	0.868383	85.7651	6137	6137	MS2	23/34	141003_Sample_FT_02.RAW	YNIMASADQMIDCCTENK
High	HGVQELEIELQSQLSK	Unambiguous	1	1	Keratin_K1CI_HUMAN	Keratin_K1CI_HUMAN	(P35527)	Keratin,	type	I		CID	1	0	1	1	204	5.38737		0	5.17564	400	2	919.488	1837.97	1.79889	80.2644	5783	5783	MS2	20/30	141003_Sample_FT_02.RAW	HGVQELEIELQSQLSK
High	FSScGGGGGSFGAGGGFGSR	Unambiguous	2	1	Keratin_gi	Keratin_gi|17318569/Keratin_K2C1_HUMAN	(NM_006121)/(P04264)	keratin/Keratin,	1;/type	Keratin-1;/II	C4(Carbamidomethyl)	CID	1	0	1	1	31	5.38447		0	9.45544	400	2	883.374	1765.74	3.02683	50.702	3270	3270	MS2	27/38	141003_Sample_FT_01.RAW	FSSCGGGGGSFGAGGGFGSR
High	LKSEVVEDLLDDLDDIDLSDAQK	Unambiguous	1	1	comp75603_c1_seq1	comp75603_c1_seq1|m.27711	comp75603_c1_seq1|g.27711	type:complete	len:1190	comp75603_c1_seq1:4231-662(-)		CID	1	0	1	1	209	5.36045		1	19.3389	400	3	863.434	2588.29	2.30155	112.168	8313	8313	MS2	32/88	141003_Sample_FT_03.RAW	LKSEVVEDLLDDLDDIDLSDAQK
High	GMYDMTTQVccGDIPIPRPPK	Unambiguous	1	1	comp79350_c2_seq9	comp79350_c2_seq9|m.53417	comp79350_c2_seq9|g.53417	type:5prime_partial	len:218	comp79350_c2_seq9:1589-936(-)	C10(Carbamidomethyl); C11(Carbamidomethyl)	CID	1	0	1	1	106	5.35623		0	1.41673	144	3	812.712	2436.12	1.31752	74.6366	5361	5361	MS2	36/80	141003_Sample_FT_02.RAW	GMYDMTTQVCCGDIPIPRPPK
High	VQALEEANNDLENK	Unambiguous	1	1	Keratin_K1CI_HUMAN	Keratin_K1CI_HUMAN	(P35527)	Keratin,	type	I		CID	1	0	1	1	177	5.34428		0	0	400	2	793.889	1586.77	2.96328	47.6454	3003	3003	MS2	22/26	141003_Sample_FT_01.RAW	VQALEEANNDLENK
High	GSLGGGFSSGGFSGGSFSR	Unambiguous	2	2	Keratin_gi;Keratin_K1CJ_HUMAN	Keratin_gi|4557697/Keratin_K1CJ_HUMAN	(NM_000421)/(P13645)	keratin/Keratin,	10;/type	Keratin-10/I		CID	1	0	1	1	116	5.3437		0	10.6746	400	2	854.394	1707.78	4.59403	65.9466	4585	4585	MS2	23/36	141003_Sample_FT_01.RAW	GSLGGGFSSGGFSGGSFSR
High	IDVDENDETAEScGISAMPTFHFYK	Unambiguous	1	1	comp63919_c0_seq1	comp63919_c0_seq1|m.10075	comp63919_c0_seq1|g.10075	type:complete	len:104	comp63919_c0_seq1:1741-1430(-)	C13(Carbamidomethyl)	CID	1	0	1	1	43	5.33111		0	1.97337	400	3	959.419	2876.24	0.860486	82.4888	6121	6121	MS2	37/96	141003_Sample_FT_03.RAW	IDVDENDETAESCGISAMPTFHFYK
High	HMFNAITHVccDEGNPYPK	Unambiguous	1	1	comp79350_c2_seq9	comp79350_c2_seq9|m.53417	comp79350_c2_seq9|g.53417	type:5prime_partial	len:218	comp79350_c2_seq9:1589-936(-)	C10(Carbamidomethyl); C11(Carbamidomethyl)	CID	1	0	1	1	39	5.32023		0	0	400	3	764	2289.99	1.15987	51.2727	3354	3354	MS2	37/72	141003_Sample_FT_02.RAW	HMFNAITHVCCDEGNPYPK
High	GGHHVPGELPPGGPSEGPPGEQPAPR	Unambiguous	1	1	comp83173_c0_seq1	comp83173_c0_seq1|m.121370	comp83173_c0_seq1|g.121370	type:complete	len:306	comp83173_c0_seq1:1350-433(-)		CID	1	0	1	1	232	5.30598		0	12.1122	400	3	837.414	2510.23	3.62565	41.6931	2446	2446	MS2	42/100	141003_Sample_FT_01.RAW	GGHHVPGELPPGGPSEGPPGEQPAPR
High	LGEHNIDVLEGNEQFINAAK	Unambiguous	1	1	TRYP_PIG	TRYP_PIG	Trypsin	Trypsin	Trypsin	Trypsin		CID	1	0	1	1	229	5.28635		0	7.52564	400	3	737.708	2211.11	2.07881	105.199	7884	7884	MS2	31/76	141003_Sample_FT_03.RAW	LGEHNIDVLEGNEQFINAAK
High	DIHEDLTSGQIDELSER	Unambiguous	1	1	comp75603_c1_seq1	comp75603_c1_seq1|m.27711	comp75603_c1_seq1|g.27711	type:complete	len:1190	comp75603_c1_seq1:4231-662(-)		CID	1	0	1	1	124	5.28079		0	0	400	2	978.963	1956.92	1.75023	64.2144	4431	4431	MS2	24/32	141003_Sample_FT_02.RAW	DIHEDLTSGQIDELSER
High	ADLEMQIESLTEELAYLK	Unambiguous	1	1	Keratin_K1CJ_HUMAN	Keratin_K1CJ_HUMAN	(P13645)	Keratin,	type	I		CID	1	0	1	1	219	5.25461		0	0	400	2	1048.53	2096.05	0.844581	120.875	8815	8815	MS2	24/34	141003_Sample_FT_03.RAW	ADLEMQIESLTEELAYLK
High	LGEHNIDVLEGNEQFINAAK	Unambiguous	1	1	TRYP_PIG	TRYP_PIG	Trypsin	Trypsin	Trypsin	Trypsin		CID	1	0	1	1	225	5.24337		0	10.8967	400	3	737.707	2211.11	1.3335	106.535	7765	7765	MS2	33/76	141003_Sample_FT_02.RAW	LGEHNIDVLEGNEQFINAAK
High	DEIYSILQEDDNLVIAQLDLLVTK	Unambiguous	1	1	comp33626_c0_seq1	comp33626_c0_seq1|m.2338	comp33626_c0_seq1|g.2338	type:complete	len:225	comp33626_c0_seq1:1004-330(-)		CID	1	0	1	1	101	5.23579		0	19.2347	400	3	920.826	2760.46	2.88421	129.054	8932	8932	MS2	33/92	141003_Sample_FT_01.RAW	DEIYSILQEDDNLVIAQLDLLVTK
High	EKLEIPDFESDFDDLFENLESLSVR	Unambiguous	3	2	comp75603_c1_seq1;comp75603_c1_seq3	comp75603_c1_seq1|m.27711/comp75603_c1_seq2|m.27714/comp75603_c1_seq3|m.27715	comp75603_c1_seq1|g.27711/comp75603_c1_seq2|g.27714/comp75603_c1_seq3|g.27715	type:complete/type:3prime_partial/type:3prime_partial	len:1190/len:616/len:404	comp75603_c1_seq1:4231-662(-)/comp75603_c1_seq2:1845-1(-)/comp75603_c1_seq3:1209-1(-)		CID	1	0	1	1	221	5.23479		1	0	400	3	996.149	2986.43	3.8473	125.152	8752	8752	MS2	37/96	141003_Sample_FT_01.RAW	EKLEIPDFESDFDDLFENLESLSVR
High	TSDWTDLGNTPTDIFSIAGESSLNK	Unambiguous	1	1	comp79270_c0_seq3	comp79270_c0_seq3|m.52305	comp79270_c0_seq3|g.52305	type:5prime_partial	len:207	comp79270_c0_seq3:1-621(+)		CID	1	0	1	1	141	5.23059		0	0	400	2	1335.14	2669.26	2.4878	106.893	7664	7664	MS2	26/48	141003_Sample_FT_01.RAW	TSDWTDLGNTPTDIFSIAGESSLNK
High	LGEHNIDVLEGNEQFINAAK	Unambiguous	1	1	TRYP_PIG	TRYP_PIG	Trypsin	Trypsin	Trypsin	Trypsin		CID	1	0	1	1	229	5.21076		0	6.83939	352	3	737.708	2211.11	2.16162	76.5522	5607	5607	MS2	37/76	141003_Sample_FT_03.RAW	LGEHNIDVLEGNEQFINAAK
High	cPGDQVITGVNSYHSNK	Unambiguous	1	1	comp84310_c0_seq1	comp84310_c0_seq1|m.121635	comp84310_c0_seq1|g.121635	type:complete	len:170	comp84310_c0_seq1:2008-1499(-)	C1(Carbamidomethyl)	CID	1	0	1	1	132	5.20561		0	14.6858	400	3	625.961	1875.87	1.20725	44.647	2751	2751	MS2	28/64	141003_Sample_FT_02.RAW	CPGDQVITGVNSYHSNK
High	cTDKLDVVEYVNHcPDLKPLAGDK	Unambiguous	1	1	comp83008_c0_seq1	comp83008_c0_seq1|m.121293	comp83008_c0_seq1|g.121293	type:complete	len:728	comp83008_c0_seq1:2664-481(-)	C1(Carbamidomethyl); C14(Carbamidomethyl)	CID	1	0	1	1	187	5.19356		1	7.55581	360	4	697.344	2786.35	1.79562	70.8696	5122	5122	MS2	45/138	141003_Sample_FT_03.RAW	CTDKLDVVEYVNHCPDLKPLAGDK
High	QEIEcQNQEYSLLLSIK	Unambiguous	1	1	Keratin_K1CI_HUMAN	Keratin_K1CI_HUMAN	(P35527)	Keratin,	type	I	C5(Carbamidomethyl)	CID	1	0	1	1	183	5.18568		0	4.69829	400	2	1048.02	2095.04	1.85495	89.4873	6430	6430	MS2	20/32	141003_Sample_FT_02.RAW	QEIECQNQEYSLLLSIK
High	DVAEGVFYSQDEMGEK	Unambiguous	3	2	comp75603_c1_seq1;comp75603_c1_seq3	comp75603_c1_seq1|m.27711/comp75603_c1_seq2|m.27714/comp75603_c1_seq3|m.27715	comp75603_c1_seq1|g.27711/comp75603_c1_seq2|g.27714/comp75603_c1_seq3|g.27715	type:complete/type:3prime_partial/type:3prime_partial	len:1190/len:616/len:404	comp75603_c1_seq1:4231-662(-)/comp75603_c1_seq2:1845-1(-)/comp75603_c1_seq3:1209-1(-)		CID	1	0	1	1	59	5.17876		0	7.99332	400	2	902.392	1803.78	0.923177	63.495	4502	4502	MS2	21/30	141003_Sample_FT_03.RAW	DVAEGVFYSQDEMGEK
High	DEIYSILQEDDNLVIAQLDLLVTK	Unambiguous	1	1	comp33626_c0_seq1	comp33626_c0_seq1|m.2338	comp33626_c0_seq1|g.2338	type:complete	len:225	comp33626_c0_seq1:1004-330(-)		CID	1	0	1	1	89	5.16642		0	11.8199	400	2	1380.73	2760.46	0.85492	129.358	8968	8968	MS2	23/46	141003_Sample_FT_02.RAW	DEIYSILQEDDNLVIAQLDLLVTK
High	LGEHNIDVLEGNEQFINAAK	Unambiguous	1	1	TRYP_PIG	TRYP_PIG	Trypsin	Trypsin	Trypsin	Trypsin		CID	1	0	1	1	194	5.1606		0	24.1264	400	2	1106.06	2211.11	0.621883	74.3384	5336	5336	MS2	22/38	141003_Sample_FT_02.RAW	LGEHNIDVLEGNEQFINAAK
High	EIETYHNLLEGGQEDFESSGAGK	Unambiguous	1	1	Keratin_K1CI_HUMAN	Keratin_K1CI_HUMAN	(P35527)	Keratin,	type	I		CID	1	0	1	1	105	5.15673		0	23.4253	400	3	837.384	2510.14	1.75023	68.6076	4925	4925	MS2	33/88	141003_Sample_FT_03.RAW	EIETYHNLLEGGQEDFESSGAGK
High	GGGGGGYGSGGSSYGSGGGSYGSGGGGGGGR	Unambiguous	2	1	Keratin_gi	Keratin_gi|17318569/Keratin_K2C1_HUMAN	(NM_006121)/(P04264)	keratin/Keratin,	1;/type	Keratin-1;/II		CID	1	0	1	1	29	5.15062		0	2.53486	400	2	1192.48	2383.96	2.5521	32.1713	1641	1641	MS2	24/60	141003_Sample_FT_01.RAW	GGGGGGYGSGGSSYGSGGGSYGSGGGGGGGR
High	LGEHNIDVLEGNEQFINAAK	Unambiguous	1	1	TRYP_PIG	TRYP_PIG	Trypsin	Trypsin	Trypsin	Trypsin		CID	1	0	1	1	225	5.14765		0	2.0884	211	3	737.708	2211.11	2.41005	70.32	4968	4968	MS2	40/76	141003_Sample_FT_02.RAW	LGEHNIDVLEGNEQFINAAK
High	LTVHPPVSGADIQIAR	Unambiguous	1	1	comp33702_c0_seq1	comp33702_c0_seq1|m.2385	comp33702_c0_seq1|g.2385	type:complete	len:124	comp33702_c0_seq1:136-507(+)		CID	1	0	1	1	120	5.11672		0	4.29318	400	3	558.65	1673.94	2.02542	61.2405	4181	4181	MS2	30/60	141003_Sample_FT_02.RAW	LTVHPPVSGADIQIAR
High	GLLPDDLDDVIETQDDLLDVADSLK	Unambiguous	1	1	comp75603_c1_seq1	comp75603_c1_seq1|m.27711	comp75603_c1_seq1|g.27711	type:complete	len:1190	comp75603_c1_seq1:4231-662(-)		CID	1	0	1	1	179	5.11324		0	10.3552	400	2	1364.18	2727.35	0.269854	123.038	8936	8936	MS2	25/48	141003_Sample_FT_03.RAW	GLLPDDLDDVIETQDDLLDVADSLK
High	LGEHNIDVLEGNEQFINAAK	Unambiguous	1	1	TRYP_PIG	TRYP_PIG	Trypsin	Trypsin	Trypsin	Trypsin		CID	1	0	1	1	229	5.11059		0	0.481807	202	3	737.708	2211.11	2.16162	71.5539	5176	5176	MS2	37/76	141003_Sample_FT_03.RAW	LGEHNIDVLEGNEQFINAAK
High	GSVAVcGGGGDAcSVDSDcAK	Unambiguous	1	1	comp77254_c0_seq1	comp77254_c0_seq1|m.35779	comp77254_c0_seq1|g.35779	type:complete	len:578	comp77254_c0_seq1:133-1866(+)	C6(Carbamidomethyl); C13(Carbamidomethyl); C19(Carbamidomethyl)	CID	1	0	1	1	15	5.10353		0	37.9912	400	2	1014.91	2028.81	2.90206	36.5155	2002	2002	MS2	23/40	141003_Sample_FT_01.RAW	GSVAVCGGGGDACSVDSDCAK
High	AAFDDAIAELDTLSEESYK	Unambiguous	1	1	comp64024_c2_seq1	comp64024_c2_seq1|m.10134	comp64024_c2_seq1|g.10134	type:complete	len:258	comp64024_c2_seq1:155-928(+)		CID	1	0	1	1	123	5.10187		0	33.6812	400	2	1044.49	2087.97	2.10108	106.465	7960	7960	MS2	23/36	141003_Sample_FT_03.RAW	AAFDDAIAELDTLSEESYK
High	LGEHNIDVLEGNEQFINAAK	Unambiguous	1	1	TRYP_PIG	TRYP_PIG	Trypsin	Trypsin	Trypsin	Trypsin		CID	1	0	1	1	217	5.09772		0	8.85277	400	3	737.71	2211.11	4.81158	96.5166	7033	7033	MS2	36/76	141003_Sample_FT_01.RAW	LGEHNIDVLEGNEQFINAAK
High	GSLGGGFSSGGFSGGSFSR	Unambiguous	2	2	Keratin_gi;Keratin_K1CJ_HUMAN	Keratin_gi|4557697/Keratin_K1CJ_HUMAN	(NM_000421)/(P13645)	keratin/Keratin,	10;/type	Keratin-10/I		CID	1	0	1	1	113	5.09538		0	7.0407	400	2	854.392	1707.78	2.52115	65.7053	4564	4564	MS2	22/36	141003_Sample_FT_02.RAW	GSLGGGFSSGGFSGGSFSR
High	cTDKLDVVEYVNHcPDLKPLAGDK	Unambiguous	1	1	comp83008_c0_seq1	comp83008_c0_seq1|m.121293	comp83008_c0_seq1|g.121293	type:complete	len:728	comp83008_c0_seq1:2664-481(-)	C1(Carbamidomethyl); C14(Carbamidomethyl)	CID	1	0	1	1	181	5.08932		1	5.28439	400	3	929.459	2786.36	4.51666	70.2485	4947	4947	MS2	35/92	141003_Sample_FT_01.RAW	CTDKLDVVEYVNHCPDLKPLAGDK
High	LGEHNIDVLEGNEQFINAAK	Unambiguous	1	1	TRYP_PIG	TRYP_PIG	Trypsin	Trypsin	Trypsin	Trypsin		CID	1	0	1	1	217	5.08668		0	1.99521	106	3	737.709	2211.11	3.90065	71.2668	5030	5030	MS2	38/76	141003_Sample_FT_01.RAW	LGEHNIDVLEGNEQFINAAK
High	IDSLGNQLGEFEGELQSLR	Unambiguous	2	1	comp78715_c1_seq3	comp78715_c1_seq1|m.46362/comp78715_c1_seq3|m.46368	comp78715_c1_seq1|g.46362/comp78715_c1_seq3|g.46368	type:complete/type:complete	len:587/len:579	comp78715_c1_seq1:488-2248(+)/comp78715_c1_seq3:488-2224(+)		CID	1	0	1	1	204	5.08203		0	6.92907	400	2	1053.03	2105.05	1.87071	105.057	7877	7877	MS2	20/36	141003_Sample_FT_03.RAW	IDSLGNQLGEFEGELQSLR
High	KQFQPQFQQccFGDPLPK	Unambiguous	1	1	comp79350_c2_seq9	comp79350_c2_seq9|m.53417	comp79350_c2_seq9|g.53417	type:5prime_partial	len:218	comp79350_c2_seq9:1589-936(-)	C10(Carbamidomethyl); C11(Carbamidomethyl)	CID	1	0	1	1	162	5.07874		1	0	400	3	751.691	2253.06	0.798605	65.5514	4676	4676	MS2	33/68	141003_Sample_FT_03.RAW	KQFQPQFQQCCFGDPLPK
High	GSYGSGGSSYGSGGGSYGSGGGGGGHGSYGSGSSSGGYR	Unambiguous	2	1	Keratin_gi	Keratin_gi|17318569/Keratin_K2C1_HUMAN	(NM_006121)/(P04264)	keratin/Keratin,	1;/type	Keratin-1;/II		CID	1	0	1	1	4	5.07761		0	4.47532	400	3	1104.78	3312.31	1.57545	37.4667	2089	2089	MS2	38/152	141003_Sample_FT_01.RAW	GSYGSGGSSYGSGGGSYGSGGGGGGHGSYGSGSSSGGYR
High	VLYDAEISQIHQSVTDTNVILSMDNSR	Unambiguous	1	1	Keratin_K22E_HUMAN	Keratin_K22E_HUMAN	(P35908)	Keratin,	type	II		CID	1	0	1	1	212	5.04499		0	0	400	3	1016.84	3048.5	0.536177	91.1953	6844	6844	MS2	34/104	141003_Sample_FT_03.RAW	VLYDAEISQIHQSVTDTNVILSMDNSR
High	cPPGQIISHIGSDYDLLLEDR	Unambiguous	1	1	comp47140_c0_seq1	comp47140_c0_seq1|m.4210	comp47140_c0_seq1|g.4210	type:complete	len:169	comp47140_c0_seq1:920-414(-)	C1(Carbamidomethyl)	CID	1	0	1	1	193	5.04266		0	5.15656	400	2	1199.59	2398.17	1.26781	94.3045	6839	6839	MS2	23/40	141003_Sample_FT_02.RAW	CPPGQIISHIGSDYDLLLEDR
High	LGEHNIDVLEGNEQFINAAK	Unambiguous	1	1	TRYP_PIG	TRYP_PIG	Trypsin	Trypsin	Trypsin	Trypsin		CID	1	0	1	1	224	5.04258		0	6.64508	400	3	737.708	2211.11	2.49286	84.5676	6053	6053	MS2	36/76	141003_Sample_FT_02.RAW	LGEHNIDVLEGNEQFINAAK
High	GGGGSFGYSYGGGSGGGFSASSLGGGFGGGSR	Unambiguous	1	1	Keratin_K1CI_HUMAN	Keratin_K1CI_HUMAN	(P35527)	Keratin,	type	I		CID	1	0	1	1	42	5.03723		0	4.39753	400	2	1353.09	2705.17	1.59829	77.791	5718	5718	MS2	25/62	141003_Sample_FT_03.RAW	GGGGSFGYSYGGGSGGGFSASSLGGGFGGGSR
High	DEIYSILQEDDNLVIAQLDLLVTK	Unambiguous	1	1	comp33626_c0_seq1	comp33626_c0_seq1|m.2338	comp33626_c0_seq1|g.2338	type:complete	len:225	comp33626_c0_seq1:1004-330(-)		CID	1	0	1	1	80	5.03698		0	3.82782	400	2	1380.74	2760.46	3.33129	129.146	8939	8939	MS2	26/46	141003_Sample_FT_01.RAW	DEIYSILQEDDNLVIAQLDLLVTK
High	GMYDMTTQVccGDIPIPRPPK	Unambiguous	1	1	comp79350_c2_seq9	comp79350_c2_seq9|m.53417	comp79350_c2_seq9|g.53417	type:5prime_partial	len:218	comp79350_c2_seq9:1589-936(-)	C10(Carbamidomethyl); C11(Carbamidomethyl)	CID	1	0	1	1	118	5.03303		0	3.53698	24	3	812.714	2436.13	4.32402	76.5263	5477	5477	MS2	34/80	141003_Sample_FT_01.RAW	GMYDMTTQVCCGDIPIPRPPK
High	LGEHNIDVLEGNEQFINAAK	Unambiguous	1	1	TRYP_PIG	TRYP_PIG	Trypsin	Trypsin	Trypsin	Trypsin		CID	1	0	1	1	218	5.033		0	42.1179	268	3	737.709	2211.11	3.98347	74.03	5270	5270	MS2	36/76	141003_Sample_FT_01.RAW	LGEHNIDVLEGNEQFINAAK
High	LGEHNIDVLEGNEQFINAAK	Unambiguous	1	1	TRYP_PIG	TRYP_PIG	Trypsin	Trypsin	Trypsin	Trypsin		CID	1	0	1	1	216	5.0248		0	0	400	3	737.709	2211.11	3.56941	78.0705	5609	5609	MS2	37/76	141003_Sample_FT_01.RAW	LGEHNIDVLEGNEQFINAAK
High	GLLPDDLDDVIETQDDLLDVADSLK	Unambiguous	1	1	comp75603_c1_seq1	comp75603_c1_seq1|m.27711	comp75603_c1_seq1|g.27711	type:complete	len:1190	comp75603_c1_seq1:4231-662(-)		CID	1	0	1	1	170	5.02263		0	10.2739	400	2	1364.18	2727.35	0.896464	121.437	8594	8594	MS2	24/48	141003_Sample_FT_02.RAW	GLLPDDLDDVIETQDDLLDVADSLK
High	LGEHNIDVLEGNEQFINAAK	Unambiguous	1	1	TRYP_PIG	TRYP_PIG	Trypsin	Trypsin	Trypsin	Trypsin		CID	1	0	1	1	213	5.01927		0	6.72978	400	3	737.709	2211.11	3.65222	111.253	7949	7949	MS2	32/76	141003_Sample_FT_01.RAW	LGEHNIDVLEGNEQFINAAK
High	THNLEPYFESFINNLR	Unambiguous	2	1	Keratin_gi	Keratin_gi|17318569/Keratin_K2C1_HUMAN	(NM_006121)/(P04264)	keratin/Keratin,	1;/type	Keratin-1;/II		CID	1	0	1	1	233	5.01308		0	10.4291	400	3	665.333	1993.98	3.70749	102.997	7416	7416	MS2	29/60	141003_Sample_FT_01.RAW	THNLEPYFESFINNLR
High	SDLEmQYETLQEELMALK	Unambiguous	1	1	Keratin_K1CI_HUMAN	Keratin_K1CI_HUMAN	(P35527)	Keratin,	type	I	M5(Oxidation)	CID	0.4711	0	1	1	150	5.01247		0	20.7541	400	2	1094.02	2187.02	1.41122	106.27	7750	7750	MS2	19/34	141003_Sample_FT_02.RAW	SDLEM*QYETLQEELMALK
High	LGEHNIDVLEGNEQFINAAK	Unambiguous	1	1	TRYP_PIG	TRYP_PIG	Trypsin	Trypsin	Trypsin	Trypsin		CID	1	0	1	1	217	5.01036		0	3.85843	400	3	737.709	2211.11	4.14909	109.114	7809	7809	MS2	32/76	141003_Sample_FT_01.RAW	LGEHNIDVLEGNEQFINAAK
High	LGEHNIDVLEGNEQFINAAK	Unambiguous	1	1	TRYP_PIG	TRYP_PIG	Trypsin	Trypsin	Trypsin	Trypsin		CID	1	0	1	1	227	5.00872		0	8.48428	400	3	737.708	2211.11	2.24443	78.5661	5784	5784	MS2	36/76	141003_Sample_FT_03.RAW	LGEHNIDVLEGNEQFINAAK
High	IDSLGNQLGEFEGELQSLR	Unambiguous	2	1	comp78715_c1_seq3	comp78715_c1_seq1|m.46362/comp78715_c1_seq3|m.46368	comp78715_c1_seq1|g.46362/comp78715_c1_seq3|g.46368	type:complete/type:complete	len:587/len:579	comp78715_c1_seq1:488-2248(+)/comp78715_c1_seq3:488-2224(+)		CID	1	0	1	1	200	5.00478		0	15.0798	400	2	1053.03	2105.05	1.40679	103.428	7562	7562	MS2	24/36	141003_Sample_FT_02.RAW	IDSLGNQLGEFEGELQSLR
High	LGEHNIDVLEGNEQFINAAK	Unambiguous	1	1	TRYP_PIG	TRYP_PIG	Trypsin	Trypsin	Trypsin	Trypsin		CID	1	0	1	1	225	4.9932		0	12.5486	400	3	737.708	2211.11	2.32724	109.012	7904	7904	MS2	36/76	141003_Sample_FT_02.RAW	LGEHNIDVLEGNEQFINAAK
High	FSScGGGGGSFGAGGGFGSR	Unambiguous	2	1	Keratin_gi	Keratin_gi|17318569/Keratin_K2C1_HUMAN	(NM_006121)/(P04264)	keratin/Keratin,	1;/type	Keratin-1;/II	C4(Carbamidomethyl)	CID	1	0	1	1	21	4.99247		0	0	400	2	883.372	1765.74	0.53806	49.7675	3220	3220	MS2	22/38	141003_Sample_FT_02.RAW	FSSCGGGGGSFGAGGGFGSR
High	EcSSGGYmPGQLccDGIVNLIPPGGAQQWAccHK	Unambiguous	1	1	comp79350_c2_seq9	comp79350_c2_seq9|m.53417	comp79350_c2_seq9|g.53417	type:5prime_partial	len:218	comp79350_c2_seq9:1589-936(-)	C2(Carbamidomethyl); M8(Oxidation); C13(Carbamidomethyl); C14(Carbamidomethyl); C31(Carbamidomethyl); C32(Carbamidomethyl)	CID	1	0	1	1	11	4.99135		0	51.83	400	3	1275.21	3823.62	0.903527	86.3791	6452	6452	MS2	33/132	141003_Sample_FT_03.RAW	ECSSGGYM*PGQLCCDGIVNLIPPGGAQQWACCHK
High	LGEHNIDVLEGNEQFINAAK	Unambiguous	1	1	TRYP_PIG	TRYP_PIG	Trypsin	Trypsin	Trypsin	Trypsin		CID	1	0	1	1	225	4.98604		0	8.70568	400	3	737.708	2211.11	2.41005	88.6092	6353	6353	MS2	33/76	141003_Sample_FT_02.RAW	LGEHNIDVLEGNEQFINAAK
High	SDLEMQYETLQEELmALK	Unambiguous	1	1	Keratin_K1CI_HUMAN	Keratin_K1CI_HUMAN	(P35527)	Keratin,	type	I	M15(Oxidation)	CID	1	0	1	1	121	4.98474		0	7.92772	400	2	1094.01	2187.01	-3.38895	102.939	7534	7534	MS2	20/34	141003_Sample_FT_02.RAW	SDLEMQYETLQEELM*ALK
High	LGPLLLHDDNPLSDEcDWDEQK	Unambiguous	1	1	comp75603_c1_seq1	comp75603_c1_seq1|m.27711	comp75603_c1_seq1|g.27711	type:complete	len:1190	comp75603_c1_seq1:4231-662(-)	C16(Carbamidomethyl)	CID	1	0	1	1	126	4.97895		0	21.3872	400	3	870.4	2609.18	0.719021	87.264	6244	6244	MS2	25/84	141003_Sample_FT_02.RAW	LGPLLLHDDNPLSDECDWDEQK
High	HMFNAITHVccDEGNPYPK	Unambiguous	1	1	comp79350_c2_seq9	comp79350_c2_seq9|m.53417	comp79350_c2_seq9|g.53417	type:5prime_partial	len:218	comp79350_c2_seq9:1589-936(-)	C10(Carbamidomethyl); C11(Carbamidomethyl)	CID	1	0	1	1	39	4.97812		0	3.02011	400	3	764	2289.99	1.15987	53.3533	3632	3632	MS2	36/72	141003_Sample_FT_03.RAW	HMFNAITHVCCDEGNPYPK
High	LGEHNIDVLEGNEQFINAAK	Unambiguous	1	1	TRYP_PIG	TRYP_PIG	Trypsin	Trypsin	Trypsin	Trypsin		CID	1	0	1	1	227	4.97206		0	3.65632	400	3	737.708	2211.11	2.24443	107.269	8014	8014	MS2	32/76	141003_Sample_FT_03.RAW	LGEHNIDVLEGNEQFINAAK
High	EIETYHNLLEGGQEDFESSGAGK	Unambiguous	1	1	Keratin_K1CI_HUMAN	Keratin_K1CI_HUMAN	(P35527)	Keratin,	type	I		CID	1	0	1	1	101	4.96849		0	5.15591	400	3	837.383	2510.14	1.45845	68.1652	4772	4772	MS2	35/88	141003_Sample_FT_02.RAW	EIETYHNLLEGGQEDFESSGAGK
High	HMFNAITHVccDEGNPYPK	Unambiguous	1	1	comp79350_c2_seq9	comp79350_c2_seq9|m.53417	comp79350_c2_seq9|g.53417	type:5prime_partial	len:218	comp79350_c2_seq9:1589-936(-)	C10(Carbamidomethyl); C11(Carbamidomethyl)	CID	1	0	1	1	40	4.95223		0	3.67931	400	3	764.001	2289.99	1.71958	55.7927	3832	3832	MS2	31/72	141003_Sample_FT_03.RAW	HMFNAITHVCCDEGNPYPK
High	GGVIPIDcSNAAGGFGGAANAVR	Unambiguous	1	1	comp83770_c0_seq1	comp83770_c0_seq1|m.121537	comp83770_c0_seq1|g.121537	type:complete	len:243	comp83770_c0_seq1:394-1122(+)	C8(Carbamidomethyl)	CID	1	0	1	1	148	4.93632		0	0	400	2	1066.02	2131.04	0.532657	71.4023	5163	5163	MS2	26/44	141003_Sample_FT_03.RAW	GGVIPIDCSNAAGGFGGAANAVR
High	HmFNAITHVccDEGNPYPK	Unambiguous	1	1	comp79350_c2_seq9	comp79350_c2_seq9|m.53417	comp79350_c2_seq9|g.53417	type:5prime_partial	len:218	comp79350_c2_seq9:1589-936(-)	M2(Oxidation); C10(Carbamidomethyl); C11(Carbamidomethyl)	CID	1	0	1	1	37	4.9314		0	6.74619	400	2	1153.49	2305.98	1.69529	46.9891	2954	2954	MS2	24/36	141003_Sample_FT_02.RAW	HM*FNAITHVCCDEGNPYPK
High	TIHScVPDVTPVDQcGGcPSGQK	Unambiguous	1	1	comp77254_c0_seq1	comp77254_c0_seq1|m.35779	comp77254_c0_seq1|g.35779	type:complete	len:578	comp77254_c0_seq1:133-1866(+)	C5(Carbamidomethyl); C15(Carbamidomethyl); C18(Carbamidomethyl)	CID	1	0	1	1	83	4.92954		0	13.0762	400	3	833.707	2499.11	0.497268	45.1263	2920	2920	MS2	37/88	141003_Sample_FT_03.RAW	TIHSCVPDVTPVDQCGGCPSGQK
High	ScAAAGTEcLISGWGNTK	Unambiguous	1	1	TRYP_PIG	TRYP_PIG	Trypsin	Trypsin	Trypsin	Trypsin	C2(Carbamidomethyl); C9(Carbamidomethyl)	CID	1	0	1	1	92	4.92576		0	21.4638	400	2	941.926	1882.85	1.44409	68.3793	4792	4792	MS2	24/34	141003_Sample_FT_02.RAW	SCAAAGTECLISGWGNTK
High	LGEHNIDVLEGNEQFINAAK	Unambiguous	1	1	TRYP_PIG	TRYP_PIG	Trypsin	Trypsin	Trypsin	Trypsin		CID	1	0	1	1	226	4.9219		0	7.75611	400	3	737.708	2211.11	2.90692	98.5308	7146	7146	MS2	34/76	141003_Sample_FT_01.RAW	LGEHNIDVLEGNEQFINAAK
High	FSScGGGGGSFGAGGGFGSR	Unambiguous	2	1	Keratin_gi	Keratin_gi|17318569/Keratin_K2C1_HUMAN	(NM_006121)/(P04264)	keratin/Keratin,	1;/type	Keratin-1;/II	C4(Carbamidomethyl)	CID	1	0	1	1	19	4.91872		0	7.45744	400	2	883.371	1765.73	-0.291534	49.117	3274	3274	MS2	23/38	141003_Sample_FT_03.RAW	FSSCGGGGGSFGAGGGFGSR
High	HmFNAITHVccDEGNPYPK	Unambiguous	1	1	comp79350_c2_seq9	comp79350_c2_seq9|m.53417	comp79350_c2_seq9|g.53417	type:5prime_partial	len:218	comp79350_c2_seq9:1589-936(-)	M2(Oxidation); C10(Carbamidomethyl); C11(Carbamidomethyl)	CID	1	0	1	1	37	4.91848		0	0	400	2	1153.49	2305.98	0.00132888	44.7759	2888	2888	MS2	23/36	141003_Sample_FT_03.RAW	HM*FNAITHVCCDEGNPYPK
High	GGVIPIDcSNAAGGFGGAANAVR	Unambiguous	1	1	comp83770_c0_seq1	comp83770_c0_seq1|m.121537	comp83770_c0_seq1|g.121537	type:complete	len:243	comp83770_c0_seq1:394-1122(+)	C8(Carbamidomethyl)	CID	1	0	1	1	177	4.91759		0	7.96702	400	2	1066.02	2131.04	2.13655	70.8966	5001	5001	MS2	26/44	141003_Sample_FT_01.RAW	GGVIPIDCSNAAGGFGGAANAVR
High	QQQQQNAAAQAAYQR	Unambiguous	5	1	comp70251_c0_seq2	comp70251_c0_seq1|m.15561/comp70251_c0_seq2|m.15566/comp70251_c0_seq3|m.15569/comp70251_c0_seq4|m.15574/comp70251_c0_seq5|m.15579	comp70251_c0_seq1|g.15561/comp70251_c0_seq2|g.15566/comp70251_c0_seq3|g.15569/comp70251_c0_seq4|g.15574/comp70251_c0_seq5|g.15579	type:complete/type:complete/type:complete/type:complete/type:complete	len:860/len:638/len:926/len:1293/len:669	comp70251_c0_seq1:280-2859(+)/comp70251_c0_seq2:280-2193(+)/comp70251_c0_seq3:280-3057(+)/comp70251_c0_seq4:280-4158(+)/comp70251_c0_seq5:280-2286(+)		CID	1	0	1	1	167	4.90586		0	28.8319	400	2	852.415	1703.82	0.702998	24.0388	1178	1178	MS2	21/28	141003_Sample_FT_03.RAW	QQQQQNAAAQAAYQR
High	LGEHNIDVLEGNEQFINAAK	Unambiguous	1	1	TRYP_PIG	TRYP_PIG	Trypsin	Trypsin	Trypsin	Trypsin		CID	1	0	1	1	227	4.90138		0	6.05977	400	3	737.708	2211.11	1.74756	113.651	8403	8403	MS2	31/76	141003_Sample_FT_03.RAW	LGEHNIDVLEGNEQFINAAK
High	HMFNAITHVccDEGNPYPK	Unambiguous	1	1	comp79350_c2_seq9	comp79350_c2_seq9|m.53417	comp79350_c2_seq9|g.53417	type:5prime_partial	len:218	comp79350_c2_seq9:1589-936(-)	C10(Carbamidomethyl); C11(Carbamidomethyl)	CID	1	0	1	1	40	4.89925		0	0	400	3	764.001	2289.99	1.71958	51.3297	3466	3466	MS2	32/72	141003_Sample_FT_03.RAW	HMFNAITHVCCDEGNPYPK
High	DILGPALIAEVGDTIR	Unambiguous	4	1	comp79782_c1_seq3	comp79782_c1_seq2|m.58152/comp79782_c1_seq3|m.58155/comp79782_c1_seq4|m.58157/comp79782_c1_seq5|m.58158	comp79782_c1_seq2|g.58152/comp79782_c1_seq3|g.58155/comp79782_c1_seq4|g.58157/comp79782_c1_seq5|g.58158	type:5prime_partial/type:5prime_partial/type:5prime_partial/type:complete	len:728/len:724/len:834/len:1105	comp79782_c1_seq2:1-2184(+)/comp79782_c1_seq3:1-2172(+)/comp79782_c1_seq4:2-2503(+)/comp79782_c1_seq5:52-3366(+)		CID	1	0	1	1	84	4.89861		0	36.0746	400	2	826.967	1652.93	2.40032	106.117	7738	7738	MS2	21/30	141003_Sample_FT_02.RAW	DILGPALIAEVGDTIR
High	GLLPDDLDDVIETQDDLLDVADSLK	Unambiguous	1	1	comp75603_c1_seq1	comp75603_c1_seq1|m.27711	comp75603_c1_seq1|g.27711	type:complete	len:1190	comp75603_c1_seq1:4231-662(-)		CID	1	0	1	1	175	4.89778		0	10.7323	400	2	1364.18	2727.35	1.88114	121.54	8567	8567	MS2	25/48	141003_Sample_FT_01.RAW	GLLPDDLDDVIETQDDLLDVADSLK
High	LGEHNIDVLEGNEQFINAAK	Unambiguous	1	1	TRYP_PIG	TRYP_PIG	Trypsin	Trypsin	Trypsin	Trypsin		CID	1	0	1	1	224	4.89593		0	0	400	3	737.708	2211.11	2.57567	77.6789	5609	5609	MS2	37/76	141003_Sample_FT_02.RAW	LGEHNIDVLEGNEQFINAAK
High	LGPLLLHDDNPLSDEcDWDEQK	Unambiguous	1	1	comp75603_c1_seq1	comp75603_c1_seq1|m.27711	comp75603_c1_seq1|g.27711	type:complete	len:1190	comp75603_c1_seq1:4231-662(-)	C16(Carbamidomethyl)	CID	1	0	1	1	125	4.89586		0	19.1817	400	3	870.401	2609.19	2.3331	82.7678	6148	6148	MS2	31/84	141003_Sample_FT_03.RAW	LGPLLLHDDNPLSDECDWDEQK
High	DEIYSILQEDDNLVIAQLDLLVTK	Unambiguous	1	1	comp33626_c0_seq1	comp33626_c0_seq1|m.2338	comp33626_c0_seq1|g.2338	type:complete	len:225	comp33626_c0_seq1:1004-330(-)		CID	1	0	1	1	86	4.88771		0	8.20879	400	2	1380.73	2760.46	1.73934	129.993	9277	9277	MS2	24/46	141003_Sample_FT_03.RAW	DEIYSILQEDDNLVIAQLDLLVTK
High	ELTTEIDNNIEQISSYK	Unambiguous	2	2	Keratin_gi;Keratin_K1CJ_HUMAN	Keratin_gi|4557697/Keratin_K1CJ_HUMAN	(NM_000421)/(P13645)	keratin/Keratin,	10;/type	Keratin-10/I		CID	1	0	1	1	202	4.88425		0	8.18255	400	2	998.992	1996.98	3.10427	81.5527	5904	5904	MS2	24/32	141003_Sample_FT_01.RAW	ELTTEIDNNIEQISSYK
High	HMFNAITHVccDEGNPYPK	Unambiguous	1	1	comp79350_c2_seq9	comp79350_c2_seq9|m.53417	comp79350_c2_seq9|g.53417	type:5prime_partial	len:218	comp79350_c2_seq9:1589-936(-)	C10(Carbamidomethyl); C11(Carbamidomethyl)	CID	1	0	1	1	31	4.88381		0	4.26889	400	2	1145.5	2289.99	1.08578	51.3601	3362	3362	MS2	25/36	141003_Sample_FT_02.RAW	HMFNAITHVCCDEGNPYPK
High	VAADTYLQALQNLQR	Unambiguous	1	1	comp79350_c2_seq1	comp79350_c2_seq1|m.53415	comp79350_c2_seq1|g.53415	type:3prime_partial	len:156	comp79350_c2_seq1:467-3(-)		CID	1	0	1	1	192	4.88105		0	9.65632	400	3	568.642	1703.91	2.00278	86.4343	6457	6457	MS2	30/56	141003_Sample_FT_03.RAW	VAADTYLQALQNLQR
High	VLYDAEISQIHQSVTDTNVILSmDNSR	Unambiguous	1	1	Keratin_K22E_HUMAN	Keratin_K22E_HUMAN	(P35908)	Keratin,	type	II	M23(Oxidation)	CID	1	0	1	1	222	4.879		0	15.4794	400	3	1022.17	3064.49	1.51553	90.4519	6509	6509	MS2	38/104	141003_Sample_FT_02.RAW	VLYDAEISQIHQSVTDTNVILSM*DNSR
High	HMFNAITHVccDEGNPYPK	Unambiguous	1	1	comp79350_c2_seq9	comp79350_c2_seq9|m.53417	comp79350_c2_seq9|g.53417	type:5prime_partial	len:218	comp79350_c2_seq9:1589-936(-)	C10(Carbamidomethyl); C11(Carbamidomethyl)	CID	1	0	1	1	40	4.87434		0	2.3102	400	4	573.253	2289.99	1.87363	51.4456	3370	3370	MS2	43/108	141003_Sample_FT_02.RAW	HMFNAITHVCCDEGNPYPK
High	LGEHNIDVLEGNEQFINAAK	Unambiguous	1	1	TRYP_PIG	TRYP_PIG	Trypsin	Trypsin	Trypsin	Trypsin		CID	1	0	1	1	220	4.87192		0	30.8921	400	3	737.709	2211.11	3.23816	76.0388	5436	5436	MS2	37/76	141003_Sample_FT_01.RAW	LGEHNIDVLEGNEQFINAAK
High	GGVIPIDcSNAAGGFGGAANAVR	Unambiguous	1	1	comp83770_c0_seq1	comp83770_c0_seq1|m.121537	comp83770_c0_seq1|g.121537	type:complete	len:243	comp83770_c0_seq1:394-1122(+)	C8(Carbamidomethyl)	CID	1	0	1	1	163	4.86064		0	19.9725	400	2	1066.02	2131.04	0.761785	70.0398	4942	4942	MS2	25/44	141003_Sample_FT_02.RAW	GGVIPIDCSNAAGGFGGAANAVR
High	IITHPNFNGNTLDNDIMLIK	Unambiguous	1	1	TRYP_PIG	TRYP_PIG	Trypsin	Trypsin	Trypsin	Trypsin		CID	1	0	1	1	148	4.85397		0	10.4067	400	2	1142.09	2283.18	0.509282	82.7056	6142	6142	MS2	23/38	141003_Sample_FT_03.RAW	IITHPNFNGNTLDNDIMLIK
High	IITHPNFNGNTLDNDIMLIK	Unambiguous	1	1	TRYP_PIG	TRYP_PIG	Trypsin	Trypsin	Trypsin	Trypsin		CID	1	0	1	1	153	4.84798		0	16.9365	400	2	1142.1	2283.19	3.50331	81.8899	5932	5932	MS2	22/38	141003_Sample_FT_01.RAW	IITHPNFNGNTLDNDIMLIK
High	LGEHNIDVLEGNEQFINAAK	Unambiguous	1	1	TRYP_PIG	TRYP_PIG	Trypsin	Trypsin	Trypsin	Trypsin		CID	1	0	1	1	229	4.84484		0	13.4411	400	3	737.707	2211.11	1.66475	104.452	7628	7628	MS2	32/76	141003_Sample_FT_02.RAW	LGEHNIDVLEGNEQFINAAK
High	GGGGSFGYSYGGGSGGGFSASSLGGGFGGGSR	Unambiguous	1	1	Keratin_K1CI_HUMAN	Keratin_K1CI_HUMAN	(P35527)	Keratin,	type	I		CID	1	0	1	1	42	4.84068		0	0	400	2	1353.08	2705.16	0.515294	75.8045	5463	5463	MS2	24/62	141003_Sample_FT_02.RAW	GGGGSFGYSYGGGSGGGFSASSLGGGFGGGSR
High	TSDWTDLGNTPTDIFSIAGESSLNK	Unambiguous	1	1	comp79270_c0_seq3	comp79270_c0_seq3|m.52305	comp79270_c0_seq3|g.52305	type:5prime_partial	len:207	comp79270_c0_seq3:1-621(+)		CID	1	0	1	1	151	4.83747		0	6.07573	400	2	1335.13	2669.26	1.57316	101.164	7406	7406	MS2	23/48	141003_Sample_FT_02.RAW	TSDWTDLGNTPTDIFSIAGESSLNK
High	LPVDSAAASVLMFGDcR	Unambiguous	1	1	comp78084_c0_seq1	comp78084_c0_seq1|m.41468	comp78084_c0_seq1|g.41468	type:complete	len:243	comp78084_c0_seq1:426-1154(+)	C16(Carbamidomethyl)	CID	1	0	1	1	188	4.82383		0	17.739	400	2	904.939	1808.87	1.64048	90.7483	6806	6806	MS2	25/32	141003_Sample_FT_03.RAW	LPVDSAAASVLMFGDCR
High	EKLEIPDFESDFDDLFENLESLSVR	Unambiguous	3	2	comp75603_c1_seq1;comp75603_c1_seq3	comp75603_c1_seq1|m.27711/comp75603_c1_seq2|m.27714/comp75603_c1_seq3|m.27715	comp75603_c1_seq1|g.27711/comp75603_c1_seq2|g.27714/comp75603_c1_seq3|g.27715	type:complete/type:3prime_partial/type:3prime_partial	len:1190/len:616/len:404	comp75603_c1_seq1:4231-662(-)/comp75603_c1_seq2:1845-1(-)/comp75603_c1_seq3:1209-1(-)		CID	1	0	1	1	210	4.82357		1	7.43563	400	3	996.146	2986.42	1.27218	126.928	9131	9131	MS2	30/96	141003_Sample_FT_03.RAW	EKLEIPDFESDFDDLFENLESLSVR
High	LPVDSAAASVLmFGDcR	Unambiguous	1	1	comp78084_c0_seq1	comp78084_c0_seq1|m.41468	comp78084_c0_seq1|g.41468	type:complete	len:243	comp78084_c0_seq1:426-1154(+)	M12(Oxidation); C16(Carbamidomethyl)	CID	1	0	1	1	161	4.81954		0	29.0732	400	2	912.938	1824.87	3.14164	84.798	6183	6183	MS2	25/32	141003_Sample_FT_01.RAW	LPVDSAAASVLM*FGDCR
High	mVSFSHTQTVGDYVFTHYDR	Unambiguous	1	1	comp16079_c0_seq1	comp16079_c0_seq1|m.938	comp16079_c0_seq1|g.938	type:complete	len:149	comp16079_c0_seq1:550-104(-)	M1(Oxidation)	CID	1	0	1	1	108	4.81455		0	18.5019	400	3	802.702	2406.09	3.43205	67.6629	4729	4729	MS2	27/76	141003_Sample_FT_02.RAW	M*VSFSHTQTVGDYVFTHYDR
High	LGEHNIDVLEGNEQFINAAK	Unambiguous	1	1	TRYP_PIG	TRYP_PIG	Trypsin	Trypsin	Trypsin	Trypsin		CID	1	0	1	1	229	4.81294		0	23.6175	400	3	737.707	2211.11	1.66475	99.033	7439	7439	MS2	31/76	141003_Sample_FT_03.RAW	LGEHNIDVLEGNEQFINAAK
High	LGEHNIDVLEGNEQFINAAK	Unambiguous	1	1	TRYP_PIG	TRYP_PIG	Trypsin	Trypsin	Trypsin	Trypsin		CID	1	0	1	1	217	4.80983		0	8.43182	400	3	737.709	2211.11	4.2319	102.806	7405	7405	MS2	36/76	141003_Sample_FT_01.RAW	LGEHNIDVLEGNEQFINAAK
High	LTVHPPVSGADIQIAR	Unambiguous	1	1	comp33702_c0_seq1	comp33702_c0_seq1|m.2385	comp33702_c0_seq1|g.2385	type:complete	len:124	comp33702_c0_seq1:136-507(+)		CID	1	0	1	1	124	4.80054		0	19.3569	400	3	558.651	1673.94	3.22867	61.8896	4219	4219	MS2	31/60	141003_Sample_FT_01.RAW	LTVHPPVSGADIQIAR
High	GMYDMTTQVccGDIPIPRPPK	Unambiguous	1	1	comp79350_c2_seq9	comp79350_c2_seq9|m.53417	comp79350_c2_seq9|g.53417	type:5prime_partial	len:218	comp79350_c2_seq9:1589-936(-)	C10(Carbamidomethyl); C11(Carbamidomethyl)	CID	1	0	1	1	96	4.79895		0	3.66537	400	2	1218.56	2436.12	1.69885	72.8505	5205	5205	MS2	19/40	141003_Sample_FT_02.RAW	GMYDMTTQVCCGDIPIPRPPK
High	SDLEmQYETLQEELmALK	Unambiguous	1	1	Keratin_K1CI_HUMAN	Keratin_K1CI_HUMAN	(P35527)	Keratin,	type	I	M5(Oxidation); M15(Oxidation)	CID	1	0	1	1	130	4.79739		0	19.7217	400	2	1102.01	2203.02	1.60358	104.302	7834	7834	MS2	21/34	141003_Sample_FT_03.RAW	SDLEM*QYETLQEELM*ALK
High	TMQDNEYAcAQLGAGETSADLGK	Unambiguous	1	1	comp63937_c0_seq1	comp63937_c0_seq1|m.10086	comp63937_c0_seq1|g.10086	type:complete	len:443	comp63937_c0_seq1:340-1668(+)	C9(Carbamidomethyl)	CID	1	0	1	1	74	4.79263		0	18.3654	400	2	1215.53	2430.06	2.04388	60.2932	4081	4081	MS2	24/44	141003_Sample_FT_01.RAW	TMQDNEYACAQLGAGETSADLGK
High	LGEHNIDVLEGNEQFINAAK	Unambiguous	1	1	TRYP_PIG	TRYP_PIG	Trypsin	Trypsin	Trypsin	Trypsin		CID	1	0	1	1	216	4.79232		0	0	400	3	737.709	2211.11	3.4866	113.418	8084	8084	MS2	32/76	141003_Sample_FT_01.RAW	LGEHNIDVLEGNEQFINAAK
High	HMFNAITHVccDEGNPYPK	Unambiguous	1	1	comp79350_c2_seq9	comp79350_c2_seq9|m.53417	comp79350_c2_seq9|g.53417	type:5prime_partial	len:218	comp79350_c2_seq9:1589-936(-)	C10(Carbamidomethyl); C11(Carbamidomethyl)	CID	1	0	1	1	36	4.78949		0	29.0489	400	2	1145.5	2289.99	1.29901	52.4042	3422	3422	MS2	23/36	141003_Sample_FT_01.RAW	HMFNAITHVCCDEGNPYPK
High	LGEHNIDVLEGNEQFINAAK	Unambiguous	1	1	TRYP_PIG	TRYP_PIG	Trypsin	Trypsin	Trypsin	Trypsin		CID	1	0	1	1	229	4.78668		0	9.46721	400	3	737.708	2211.11	2.16162	75.6601	5450	5450	MS2	36/76	141003_Sample_FT_02.RAW	LGEHNIDVLEGNEQFINAAK
High	VNRPVDQWANTER	Unambiguous	2	1	comp64164_c0_seq1	comp64164_c0_seq1|m.10277/comp64164_c0_seq2|m.10278	comp64164_c0_seq1|g.10277/comp64164_c0_seq2|g.10278	type:complete/type:complete	len:244/len:256	comp64164_c0_seq1:332-1063(+)/comp64164_c0_seq2:375-1142(+)		CID	1	0	1	1	212	4.77808		0	8.47519	400	3	528.935	1584.79	1.54911	36.3088	2078	2078	MS2	28/48	141003_Sample_FT_02.RAW	VNRPVDQWANTER
High	IITHPNFNGNTLDNDIMLIK	Unambiguous	1	1	TRYP_PIG	TRYP_PIG	Trypsin	Trypsin	Trypsin	Trypsin		CID	1	0	1	1	150	4.76979		0	7.48087	400	2	1142.1	2283.18	1.47165	87.3405	6251	6251	MS2	23/38	141003_Sample_FT_02.RAW	IITHPNFNGNTLDNDIMLIK
High	TFGYSDEPTEGSPTFEYK	Unambiguous	2	1	comp47722_c0_seq2	comp47722_c0_seq1|m.4432/comp47722_c0_seq2|m.4434	comp47722_c0_seq1|g.4432/comp47722_c0_seq2|g.4434	type:complete/type:complete	len:333/len:329	comp47722_c0_seq1:3467-2469(-)/comp47722_c0_seq2:3455-2469(-)		CID	1	0	1	1	50	4.76678		0	0	400	2	1027.95	2054.89	1.85273	64.4417	4586	4586	MS2	18/34	141003_Sample_FT_03.RAW	TFGYSDEPTEGSPTFEYK
High	LEIPDFESDFDDLFENLESLSVR	Unambiguous	3	2	comp75603_c1_seq1;comp75603_c1_seq3	comp75603_c1_seq1|m.27711/comp75603_c1_seq2|m.27714/comp75603_c1_seq3|m.27715	comp75603_c1_seq1|g.27711/comp75603_c1_seq2|g.27714/comp75603_c1_seq3|g.27715	type:complete/type:3prime_partial/type:3prime_partial	len:1190/len:616/len:404	comp75603_c1_seq1:4231-662(-)/comp75603_c1_seq2:1845-1(-)/comp75603_c1_seq3:1209-1(-)		CID	1	0	1	1	180	4.75759		0	4.96367	400	3	910.434	2729.29	1.99465	129.403	8972	8972	MS2	35/88	141003_Sample_FT_02.RAW	LEIPDFESDFDDLFENLESLSVR
High	VQALEEANNDLENK	Unambiguous	1	1	Keratin_K1CI_HUMAN	Keratin_K1CI_HUMAN	(P35527)	Keratin,	type	I		CID	1	0	1	1	177	4.75596		0	4.44174	400	2	793.887	1586.77	0.886168	47.7398	3026	3026	MS2	21/26	141003_Sample_FT_02.RAW	VQALEEANNDLENK
High	IDSLGNQLGEFEGELQSLR	Unambiguous	2	1	comp78715_c1_seq3	comp78715_c1_seq1|m.46362/comp78715_c1_seq3|m.46368	comp78715_c1_seq1|g.46362/comp78715_c1_seq3|g.46368	type:complete/type:complete	len:587/len:579	comp78715_c1_seq1:488-2248(+)/comp78715_c1_seq3:488-2224(+)		CID	1	0	1	1	206	4.74721		0	6.41759	400	2	1053.03	2105.06	3.95831	109.021	7801	7801	MS2	23/36	141003_Sample_FT_01.RAW	IDSLGNQLGEFEGELQSLR
High	LGEHNIDVLEGNEQFINAAK	Unambiguous	1	1	TRYP_PIG	TRYP_PIG	Trypsin	Trypsin	Trypsin	Trypsin		CID	1	0	1	1	217	4.7471		0	4.64292	400	3	737.709	2211.11	4.2319	80.1082	5775	5775	MS2	35/76	141003_Sample_FT_01.RAW	LGEHNIDVLEGNEQFINAAK
High	GGGGSFGYSYGGGSGGGFSASSLGGGFGGGSR	Unambiguous	1	1	Keratin_K1CI_HUMAN	Keratin_K1CI_HUMAN	(P35527)	Keratin,	type	I		CID	1	0	1	1	53	4.7442		0	0	400	2	1353.09	2705.17	3.22278	77.5474	5563	5563	MS2	20/62	141003_Sample_FT_01.RAW	GGGGSFGYSYGGGSGGGFSASSLGGGFGGGSR
High	GPNPIQLNQFLAQPmAPK	Unambiguous	5	1	comp70251_c0_seq2	comp70251_c0_seq1|m.15561/comp70251_c0_seq2|m.15566/comp70251_c0_seq3|m.15569/comp70251_c0_seq4|m.15574/comp70251_c0_seq5|m.15579	comp70251_c0_seq1|g.15561/comp70251_c0_seq2|g.15566/comp70251_c0_seq3|g.15569/comp70251_c0_seq4|g.15574/comp70251_c0_seq5|g.15579	type:complete/type:complete/type:complete/type:complete/type:complete	len:860/len:638/len:926/len:1293/len:669	comp70251_c0_seq1:280-2859(+)/comp70251_c0_seq2:280-2193(+)/comp70251_c0_seq3:280-3057(+)/comp70251_c0_seq4:280-4158(+)/comp70251_c0_seq5:280-2286(+)	M15(Oxidation)	CID	1	0	1	1	162	4.74306		0	0	400	2	990.525	1980.04	2.5442	80.852	5840	5840	MS2	16/34	141003_Sample_FT_01.RAW	GPNPIQLNQFLAQPM*APK
High	ITNEEEcNTVDGR	Unambiguous	1	1	comp27321_c0_seq1	comp27321_c0_seq1|m.1527	comp27321_c0_seq1|g.1527	type:5prime_partial	len:139	comp27321_c0_seq1:460-44(-)	C7(Carbamidomethyl)	CID	1	0	1	1	53	4.73711		0	1.42152	400	2	768.835	1536.66	2.65284	28.5781	1344	1344	MS2	20/24	141003_Sample_FT_01.RAW	ITNEEECNTVDGR
High	GGSGGSYGGGGSGGGYGGGSGSR	Unambiguous	1	1	Keratin_K1CI_HUMAN	Keratin_K1CI_HUMAN	(P35527)	Keratin,	type	I		CID	1	0	1	1	23	4.73366		0	14.1261	400	2	896.368	1791.73	0.425245	20.6156	938	938	MS2	22/44	141003_Sample_FT_03.RAW	GGSGGSYGGGGSGGGYGGGSGSR
High	LGEHNIDVLEGNEQFINAAK	Unambiguous	1	1	TRYP_PIG	TRYP_PIG	Trypsin	Trypsin	Trypsin	Trypsin		CID	1	0	1	1	233	4.72048		0	11.8828	400	3	737.708	2211.11	1.83037	80.6452	5958	5958	MS2	41/76	141003_Sample_FT_03.RAW	LGEHNIDVLEGNEQFINAAK
High	SIDPDDLLEALEDIR	Unambiguous	1	1	comp75603_c1_seq1	comp75603_c1_seq1|m.27711	comp75603_c1_seq1|g.27711	type:complete	len:1190	comp75603_c1_seq1:4231-662(-)		CID	1	0	1	1	212	4.70892		0	10.0531	400	2	857.434	1713.86	4.23984	117.71	8354	8354	MS2	22/28	141003_Sample_FT_01.RAW	SIDPDDLLEALEDIR
High	LGEHNIDVLEGNEQFINAAK	Unambiguous	1	1	TRYP_PIG	TRYP_PIG	Trypsin	Trypsin	Trypsin	Trypsin		CID	1	0	1	1	225	4.70685		0	21.5296	400	3	737.707	2211.11	1.41631	74.5234	5431	5431	MS2	38/76	141003_Sample_FT_03.RAW	LGEHNIDVLEGNEQFINAAK
High	cPPGQIISHIGSDYDLLLEDR	Unambiguous	1	1	comp47140_c0_seq1	comp47140_c0_seq1|m.4210	comp47140_c0_seq1|g.4210	type:complete	len:169	comp47140_c0_seq1:920-414(-)	C1(Carbamidomethyl)	CID	1	0	1	1	219	4.69254		0	3.48818	400	3	800.063	2398.17	1.2622	90.8114	6812	6812	MS2	35/80	141003_Sample_FT_03.RAW	CPPGQIISHIGSDYDLLLEDR
High	AWQEcAETEHEYFGK	Unambiguous	1	1	comp77372_c2_seq1	comp77372_c2_seq1|m.36646	comp77372_c2_seq1|g.36646	type:complete	len:120	comp77372_c2_seq1:93-452(+)	C5(Carbamidomethyl)	CID	1	0	1	1	28	4.6894		0	0	400	2	942.898	1884.79	1.10575	51.5117	3482	3482	MS2	21/28	141003_Sample_FT_03.RAW	AWQECAETEHEYFGK
High	VAADTYLQALQNLQR	Unambiguous	1	1	comp79350_c2_seq1	comp79350_c2_seq1|m.53415	comp79350_c2_seq1|g.53415	type:3prime_partial	len:156	comp79350_c2_seq1:467-3(-)		CID	1	0	1	1	190	4.68911		0	0	400	3	568.642	1703.91	2.32517	90.6522	6527	6527	MS2	31/56	141003_Sample_FT_02.RAW	VAADTYLQALQNLQR
High	cTDKLDVVEYVNHcPDLKPLAGDK	Unambiguous	1	1	comp83008_c0_seq1	comp83008_c0_seq1|m.121293	comp83008_c0_seq1|g.121293	type:complete	len:728	comp83008_c0_seq1:2664-481(-)	C1(Carbamidomethyl); C14(Carbamidomethyl)	CID	1	0	1	1	171	4.67301		1	3.05982	400	3	929.455	2786.35	0.508053	70.8913	5124	5124	MS2	34/92	141003_Sample_FT_03.RAW	CTDKLDVVEYVNHCPDLKPLAGDK
High	LGEHNIDVLEGNEQFINAAK	Unambiguous	1	1	TRYP_PIG	TRYP_PIG	Trypsin	Trypsin	Trypsin	Trypsin		CID	1	0	1	1	229	4.67119		0	10.0229	400	3	737.708	2211.11	1.99599	82.8	6151	6151	MS2	33/76	141003_Sample_FT_03.RAW	LGEHNIDVLEGNEQFINAAK
High	LPVDSAAASVLMFGDcR	Unambiguous	1	1	comp78084_c0_seq1	comp78084_c0_seq1|m.41468	comp78084_c0_seq1|g.41468	type:complete	len:243	comp78084_c0_seq1:426-1154(+)	C16(Carbamidomethyl)	CID	1	0	1	1	200	4.66277		0	19.9451	400	2	904.941	1808.87	4.06991	89.2113	6541	6541	MS2	23/32	141003_Sample_FT_01.RAW	LPVDSAAASVLMFGDCR
High	LTVHPPVSGADIQIAR	Unambiguous	1	1	comp33702_c0_seq1	comp33702_c0_seq1|m.2385	comp33702_c0_seq1|g.2385	type:complete	len:124	comp33702_c0_seq1:136-507(+)		CID	1	0	1	1	134	4.65545		0	9.51176	400	3	558.65	1673.94	1.15034	60.284	4220	4220	MS2	32/60	141003_Sample_FT_03.RAW	LTVHPPVSGADIQIAR
High	IITHPNFNGNTLDNDIMLIK	Unambiguous	1	1	TRYP_PIG	TRYP_PIG	Trypsin	Trypsin	Trypsin	Trypsin		CID	1	0	1	1	172	4.64942		0	18.6725	400	3	761.733	2283.18	2.02714	82.5726	6129	6129	MS2	31/76	141003_Sample_FT_03.RAW	IITHPNFNGNTLDNDIMLIK
High	VLYDAEISQIHQSVTDTNVILSMDNSR	Unambiguous	1	1	Keratin_K22E_HUMAN	Keratin_K22E_HUMAN	(P35908)	Keratin,	type	II		CID	1	0	1	1	209	4.64781		0	18.8506	400	3	1016.84	3048.5	2.75855	89.7723	6583	6583	MS2	35/104	141003_Sample_FT_01.RAW	VLYDAEISQIHQSVTDTNVILSMDNSR
High	GPNPIQLNQFLAQPMAPK	Unambiguous	5	1	comp70251_c0_seq2	comp70251_c0_seq1|m.15561/comp70251_c0_seq2|m.15566/comp70251_c0_seq3|m.15569/comp70251_c0_seq4|m.15574/comp70251_c0_seq5|m.15579	comp70251_c0_seq1|g.15561/comp70251_c0_seq2|g.15566/comp70251_c0_seq3|g.15569/comp70251_c0_seq4|g.15574/comp70251_c0_seq5|g.15579	type:complete/type:complete/type:complete/type:complete/type:complete	len:860/len:638/len:926/len:1293/len:669	comp70251_c0_seq1:280-2859(+)/comp70251_c0_seq2:280-2193(+)/comp70251_c0_seq3:280-3057(+)/comp70251_c0_seq4:280-4158(+)/comp70251_c0_seq5:280-2286(+)		CID	1	0	1	1	140	4.64494		0	2.95759	400	2	982.529	1964.05	3.95363	86.0938	6296	6296	MS2	21/34	141003_Sample_FT_01.RAW	GPNPIQLNQFLAQPMAPK
High	cPPGQIISHIGSDYDLLLEDR	Unambiguous	1	1	comp47140_c0_seq1	comp47140_c0_seq1|m.4210	comp47140_c0_seq1|g.4210	type:complete	len:169	comp47140_c0_seq1:920-414(-)	C1(Carbamidomethyl)	CID	1	0	1	1	224	4.64452		0	1.39862	400	3	800.063	2398.18	1.87302	93.986	6812	6812	MS2	34/80	141003_Sample_FT_02.RAW	CPPGQIISHIGSDYDLLLEDR
High	LGEHNIDVLEGNEQFINAAK	Unambiguous	1	1	TRYP_PIG	TRYP_PIG	Trypsin	Trypsin	Trypsin	Trypsin		CID	1	0	1	1	229	4.64253		0	24.7138	400	3	737.708	2211.11	2.07881	107.167	7798	7798	MS2	32/76	141003_Sample_FT_02.RAW	LGEHNIDVLEGNEQFINAAK
High	LPVDSAAASVLmFGDcR	Unambiguous	1	1	comp78084_c0_seq1	comp78084_c0_seq1|m.41468	comp78084_c0_seq1|g.41468	type:complete	len:243	comp78084_c0_seq1:426-1154(+)	M12(Oxidation); C16(Carbamidomethyl)	CID	1	0	1	1	156	4.642		0	25.3336	400	2	912.936	1824.86	1.20176	89.6819	6446	6446	MS2	24/32	141003_Sample_FT_02.RAW	LPVDSAAASVLM*FGDCR
High	VAADTYLQALQNLQR	Unambiguous	1	1	comp79350_c2_seq1	comp79350_c2_seq1|m.53415	comp79350_c2_seq1|g.53415	type:3prime_partial	len:156	comp79350_c2_seq1:467-3(-)		CID	1	0	1	1	178	4.64185		0	0	400	2	852.459	1703.91	2.33306	90.4742	6511	6511	MS2	21/28	141003_Sample_FT_02.RAW	VAADTYLQALQNLQR
High	LGEHNIDVLEGNEQFINAAK	Unambiguous	1	1	TRYP_PIG	TRYP_PIG	Trypsin	Trypsin	Trypsin	Trypsin		CID	1	0	1	1	226	4.63814		0	0	400	3	737.707	2211.11	1.00226	96.9209	7286	7286	MS2	30/76	141003_Sample_FT_03.RAW	LGEHNIDVLEGNEQFINAAK
High	GSSGGGcFGGSSGGYGGLGGFGGGSFR	Unambiguous	1	1	Keratin_gi	Keratin_gi|4557697	(NM_000421)	keratin	10;	Keratin-10	C7(Carbamidomethyl)	CID	1	0	1	1	30	4.63048		0	24.396	400	2	1172	2342.99	2.27419	74.0085	5268	5268	MS2	24/52	141003_Sample_FT_01.RAW	GSSGGGCFGGSSGGYGGLGGFGGGSFR
High	YSESQIPTLIVYGTK	Unambiguous	1	1	comp68428_c0_seq2	comp68428_c0_seq2|m.13214	comp68428_c0_seq2|g.13214	type:complete	len:268	comp68428_c0_seq2:3788-2985(-)		CID	1	0	1	1	175	4.62626		0	27.2962	400	2	849.952	1698.9	1.37919	79.1445	5828	5828	MS2	21/28	141003_Sample_FT_03.RAW	YSESQIPTLIVYGTK
High	MPSDFTFNVAQFGPK	Unambiguous	3	2	comp75603_c1_seq1;comp75603_c1_seq3	comp75603_c1_seq1|m.27711/comp75603_c1_seq2|m.27714/comp75603_c1_seq3|m.27715	comp75603_c1_seq1|g.27711/comp75603_c1_seq2|g.27714/comp75603_c1_seq3|g.27715	type:complete/type:3prime_partial/type:3prime_partial	len:1190/len:616/len:404	comp75603_c1_seq1:4231-662(-)/comp75603_c1_seq2:1845-1(-)/comp75603_c1_seq3:1209-1(-)		CID	1	0	1	1	162	4.62177		0	41.0019	400	2	843.401	1685.8	-2.1292	88.538	6626	6626	MS2	20/28	141003_Sample_FT_03.RAW	MPSDFTFNVAQFGPK
High	LGPLLLHDDNPLSDEcDWDEQK	Unambiguous	1	1	comp75603_c1_seq1	comp75603_c1_seq1|m.27711	comp75603_c1_seq1|g.27711	type:complete	len:1190	comp75603_c1_seq1:4231-662(-)	C16(Carbamidomethyl)	CID	1	0	1	1	108	4.61953		0	16.5957	400	2	1305.1	2609.18	0.607213	87.4878	6265	6265	MS2	21/42	141003_Sample_FT_02.RAW	LGPLLLHDDNPLSDECDWDEQK
High	SGGGGGGGGcGGGGGVSSLR	Unambiguous	1	1	Keratin_K1CJ_HUMAN	Keratin_K1CJ_HUMAN	(P13645)	Keratin,	type	I	C10(Carbamidomethyl)	CID	1	0	1	1	41	4.61646		0	5.21064	400	2	775.343	1549.68	0.701452	24.8101	1240	1240	MS2	21/38	141003_Sample_FT_03.RAW	SGGGGGGGGCGGGGGVSSLR
High	LGEHNIDVLEGNEQFINAAK	Unambiguous	1	1	TRYP_PIG	TRYP_PIG	Trypsin	Trypsin	Trypsin	Trypsin		CID	1	0	1	1	228	4.61448		0	11.1318	400	3	737.708	2211.11	1.91318	79.7876	5750	5750	MS2	29/76	141003_Sample_FT_02.RAW	LGEHNIDVLEGNEQFINAAK
High	TIDPVLEDATILPEFTLcK	Unambiguous	1	1	comp82997_c0_seq1	comp82997_c0_seq1|m.121288	comp82997_c0_seq1|g.121288	type:complete	len:256	comp82997_c0_seq1:1154-387(-)	C18(Carbamidomethyl)	CID	1	0	1	1	204	4.61012		0	2.28773	400	3	725.715	2175.13	1.9951	106.726	7977	7977	MS2	36/72	141003_Sample_FT_03.RAW	TIDPVLEDATILPEFTLCK
High	VLYDAEISQIHQSVTDTNVILSMDNSR	Unambiguous	1	1	Keratin_K22E_HUMAN	Keratin_K22E_HUMAN	(P35908)	Keratin,	type	II		CID	1	0	1	1	210	4.60637		0	2.50478	400	3	1016.84	3048.5	0.776433	94.2303	6832	6832	MS2	35/104	141003_Sample_FT_02.RAW	VLYDAEISQIHQSVTDTNVILSMDNSR
High	LGEHNIDVLEGNEQFINAAK	Unambiguous	1	1	TRYP_PIG	TRYP_PIG	Trypsin	Trypsin	Trypsin	Trypsin		CID	1	0	1	1	218	4.6045		0	10.6737	400	3	737.709	2211.11	3.98347	92.4128	6764	6764	MS2	35/76	141003_Sample_FT_01.RAW	LGEHNIDVLEGNEQFINAAK
High	TIHScVPDVTPVDQcGGcPSGQK	Unambiguous	1	1	comp77254_c0_seq1	comp77254_c0_seq1|m.35779	comp77254_c0_seq1|g.35779	type:complete	len:578	comp77254_c0_seq1:133-1866(+)	C5(Carbamidomethyl); C15(Carbamidomethyl); C18(Carbamidomethyl)	CID	1	0	1	1	82	4.60318		0	3.4042	400	3	833.709	2499.11	2.84185	47.0231	2943	2943	MS2	34/88	141003_Sample_FT_01.RAW	TIHSCVPDVTPVDQCGGCPSGQK
High	TAPVELMNQVDDLDVK	Unambiguous	1	1	comp71538_c3_seq2	comp71538_c3_seq2|m.17221	comp71538_c3_seq2|g.17221	type:complete	len:411	comp71538_c3_seq2:1280-48(-)		CID	1	0	1	1	188	4.60231		0	4.40382	400	2	893.95	1786.89	1.68908	84.1125	6020	6020	MS2	20/30	141003_Sample_FT_02.RAW	TAPVELMNQVDDLDVK
High	TIDPVLEDATILPEFTLcK	Unambiguous	1	1	comp82997_c0_seq1	comp82997_c0_seq1|m.121288	comp82997_c0_seq1|g.121288	type:complete	len:256	comp82997_c0_seq1:1154-387(-)	C18(Carbamidomethyl)	CID	1	0	1	1	170	4.5989		0	14.091	400	2	1088.07	2175.13	3.17981	109.912	7855	7855	MS2	21/36	141003_Sample_FT_01.RAW	TIDPVLEDATILPEFTLCK
High	IcADTVTDQPScPGGcPK	Unambiguous	1	1	comp77254_c0_seq1	comp77254_c0_seq1|m.35779	comp77254_c0_seq1|g.35779	type:complete	len:578	comp77254_c0_seq1:133-1866(+)	C2(Carbamidomethyl); C12(Carbamidomethyl); C16(Carbamidomethyl)	CID	1	0	1	1	35	4.59873		0	14.3026	400	2	981.923	1962.84	1.3027	38.8443	2274	2274	MS2	21/34	141003_Sample_FT_02.RAW	ICADTVTDQPSCPGGCPK
High	cPGDQVITGVNSYHSNK	Unambiguous	1	1	comp84310_c0_seq1	comp84310_c0_seq1|m.121635	comp84310_c0_seq1|g.121635	type:complete	len:170	comp84310_c0_seq1:2008-1499(-)	C1(Carbamidomethyl)	CID	1	0	1	1	151	4.59691		0	15.7952	400	3	625.962	1875.87	3.45229	44.8996	2745	2745	MS2	33/64	141003_Sample_FT_01.RAW	CPGDQVITGVNSYHSNK
High	SDLEmQYETLQEELmALK	Unambiguous	1	1	Keratin_K1CI_HUMAN	Keratin_K1CI_HUMAN	(P35527)	Keratin,	type	I	M5(Oxidation); M15(Oxidation)	CID	1	0	1	1	118	4.58725		0	5.2336	400	2	1102.01	2203.01	-0.0587397	102.641	7518	7518	MS2	21/34	141003_Sample_FT_02.RAW	SDLEM*QYETLQEELM*ALK
High	LGETYDSTNIDGSPLK	Unambiguous	1	1	comp81158_c1_seq2	comp81158_c1_seq2|m.79380	comp81158_c1_seq2|g.79380	type:5prime_partial	len:230	comp81158_c1_seq2:789-100(-)		CID	1	0	1	1	198	4.58555		0	13.9959	400	2	855.416	1709.83	1.4409	55.8358	3735	3735	MS2	21/30	141003_Sample_FT_02.RAW	LGETYDSTNIDGSPLK
High	SLQLLLSDVHSDIYTGSNK	Unambiguous	1	1	comp76716_c1_seq1	comp76716_c1_seq1|m.33273	comp76716_c1_seq1|g.33273	type:internal	len:281	comp76716_c1_seq1:840-1(-)		CID	1	0	1	1	225	4.58485		0	0	400	3	697.365	2090.08	1.87847	84.0103	6247	6247	MS2	35/72	141003_Sample_FT_03.RAW	SLQLLLSDVHSDIYTGSNK
High	LGEHNIDVLEGNEQFINAAK	Unambiguous	1	1	TRYP_PIG	TRYP_PIG	Trypsin	Trypsin	Trypsin	Trypsin		CID	1	0	1	1	225	4.58417		0	17.3911	400	3	737.708	2211.11	2.41005	94.7668	7122	7122	MS2	31/76	141003_Sample_FT_03.RAW	LGEHNIDVLEGNEQFINAAK
High	LGEHNIDVLEGNEQFINAAK	Unambiguous	1	1	TRYP_PIG	TRYP_PIG	Trypsin	Trypsin	Trypsin	Trypsin		CID	1	0	1	1	221	4.57315		0	39.0354	400	3	737.709	2211.11	3.32098	88.2218	6461	6461	MS2	31/76	141003_Sample_FT_01.RAW	LGEHNIDVLEGNEQFINAAK
High	TIHScVPDVTPVDQcGGcPSGQK	Unambiguous	1	1	comp77254_c0_seq1	comp77254_c0_seq1|m.35779	comp77254_c0_seq1|g.35779	type:complete	len:578	comp77254_c0_seq1:133-1866(+)	C5(Carbamidomethyl); C15(Carbamidomethyl); C18(Carbamidomethyl)	CID	1	0	1	1	82	4.5722		0	2.47836	400	3	833.708	2499.11	1.08341	47.2865	2982	2982	MS2	37/88	141003_Sample_FT_02.RAW	TIHSCVPDVTPVDQCGGCPSGQK
High	TQIQSYEHALSEcR	Unambiguous	1	1	comp85644_c0_seq1	comp85644_c0_seq1|m.121785	comp85644_c0_seq1|g.121785	type:3prime_partial	len:305	comp85644_c0_seq1:913-2(-)	C13(Carbamidomethyl)	CID	1	0	1	1	119	4.57125		0	6.36068	400	2	861.402	1721.8	3.60413	52.1829	3402	3402	MS2	20/26	141003_Sample_FT_01.RAW	TQIQSYEHALSECR
High	HMFNAITHVccDEGNPYPK	Unambiguous	1	1	comp79350_c2_seq9	comp79350_c2_seq9|m.53417	comp79350_c2_seq9|g.53417	type:5prime_partial	len:218	comp79350_c2_seq9:1589-936(-)	C10(Carbamidomethyl); C11(Carbamidomethyl)	CID	1	0	1	1	40	4.56938		0	11.3697	400	3	764.001	2289.99	1.63962	56.9474	3823	3823	MS2	31/72	141003_Sample_FT_02.RAW	HMFNAITHVCCDEGNPYPK
High	GGHHVPGELPPGGPSEGPPGEQPAPR	Unambiguous	1	1	comp83173_c0_seq1	comp83173_c0_seq1|m.121370	comp83173_c0_seq1|g.121370	type:complete	len:306	comp83173_c0_seq1:1350-433(-)		CID	1	0	1	1	226	4.56696		0	9.57179	400	3	837.411	2510.22	0.562016	40.1841	2385	2385	MS2	38/100	141003_Sample_FT_02.RAW	GGHHVPGELPPGGPSEGPPGEQPAPR
High	HmFNAITHVccDEGNPYPK	Unambiguous	1	1	comp79350_c2_seq9	comp79350_c2_seq9|m.53417	comp79350_c2_seq9|g.53417	type:5prime_partial	len:218	comp79350_c2_seq9:1589-936(-)	M2(Oxidation); C10(Carbamidomethyl); C11(Carbamidomethyl)	CID	1	0	1	1	48	4.56436		0	0	333	3	769.333	2305.99	2.93346	46.576	2899	2899	MS2	34/72	141003_Sample_FT_01.RAW	HM*FNAITHVCCDEGNPYPK
High	NVSTGDVNVEMNAAPGVDLTQLLNNMR	Unambiguous	2	2	Keratin_gi;Keratin_K1CJ_HUMAN	Keratin_gi|4557697/Keratin_K1CJ_HUMAN	(NM_000421)/(P13645)	keratin/Keratin,	10;/type	Keratin-10/I		CID	1	0	1	1	150	4.56351		0	9.5794	400	2	1436.7	2872.4	1.42702	111.775	7977	7977	MS2	24/52	141003_Sample_FT_01.RAW	NVSTGDVNVEMNAAPGVDLTQLLNNMR
High	AIADTGTSLLAGPSSEIEK	Unambiguous	1	1	comp83933_c0_seq1	comp83933_c0_seq1|m.121559	comp83933_c0_seq1|g.121559	type:complete	len:432	comp83933_c0_seq1:1965-670(-)		CID	1	0	1	1	221	4.56049		0	5.13505	400	2	930.485	1859.96	1.18301	70.0024	5042	5042	MS2	21/36	141003_Sample_FT_03.RAW	AIADTGTSLLAGPSSEIEK
High	VATSATDEDSAAQSVR	Unambiguous	1	1	comp81198_c1_seq2	comp81198_c1_seq2|m.80227	comp81198_c1_seq2|g.80227	type:complete	len:543	comp81198_c1_seq2:348-1976(+)		CID	1	0	1	1	153	4.55701		0	34.3249	400	2	804.38	1607.75	0.891658	29.0835	1575	1575	MS2	22/30	141003_Sample_FT_03.RAW	VATSATDEDSAAQSVR
High	SYHYcPPGPTTSDHcK	Unambiguous	2	1	comp33682_c0_seq1	comp33682_c0_seq1|m.2376/comp33682_c0_seq2|m.2377	comp33682_c0_seq1|g.2376/comp33682_c0_seq2|g.2377	type:complete/type:complete	len:225/len:184	comp33682_c0_seq1:195-869(+)/comp33682_c0_seq2:195-746(+)	C5(Carbamidomethyl); C15(Carbamidomethyl)	CID	1	0	1	1	12	4.55513		0	1.22963	400	3	636.267	1906.79	1.04206	30.0457	1646	1646	MS2	28/60	141003_Sample_FT_03.RAW	SYHYCPPGPTTSDHCK
High	LGEHNIDVLEGNEQFINAAK	Unambiguous	1	1	TRYP_PIG	TRYP_PIG	Trypsin	Trypsin	Trypsin	Trypsin		CID	1	0	1	1	233	4.55508		0	20.8371	400	3	737.708	2211.11	1.83037	90.6517	6797	6797	MS2	32/76	141003_Sample_FT_03.RAW	LGEHNIDVLEGNEQFINAAK
High	TMQDNEYAcAQLGAGETSADLGK	Unambiguous	1	1	comp63937_c0_seq1	comp63937_c0_seq1|m.10086	comp63937_c0_seq1|g.10086	type:complete	len:443	comp63937_c0_seq1:340-1668(+)	C9(Carbamidomethyl)	CID	1	0	1	1	70	4.55042		0	6.75285	400	2	1215.53	2430.06	0.838278	59.3798	4024	4024	MS2	22/44	141003_Sample_FT_02.RAW	TMQDNEYACAQLGAGETSADLGK
High	LPVDSAAASVLMFGDcR	Unambiguous	1	1	comp78084_c0_seq1	comp78084_c0_seq1|m.41468	comp78084_c0_seq1|g.41468	type:complete	len:243	comp78084_c0_seq1:426-1154(+)	C16(Carbamidomethyl)	CID	1	0	1	1	194	4.54437		0	2.87817	400	2	904.938	1808.87	1.23558	93.9308	6807	6807	MS2	26/32	141003_Sample_FT_02.RAW	LPVDSAAASVLMFGDCR
High	GSPPmLccGFSLYDPTTHLccDSFPVPNPTR	Unambiguous	1	1	comp79350_c2_seq9	comp79350_c2_seq9|m.53417	comp79350_c2_seq9|g.53417	type:5prime_partial	len:218	comp79350_c2_seq9:1589-936(-)	M5(Oxidation); C7(Carbamidomethyl); C8(Carbamidomethyl); C20(Carbamidomethyl); C21(Carbamidomethyl)	CID	1	0	1	1	36	4.53649		0	5.89247	400	3	1200.52	3599.56	1.18886	93.6148	6780	6780	MS2	33/120	141003_Sample_FT_02.RAW	GSPPM*LCCGFSLYDPTTHLCCDSFPVPNPTR
High	THNLEPYFESFINNLR	Unambiguous	2	1	Keratin_gi	Keratin_gi|17318569/Keratin_K2C1_HUMAN	(NM_006121)/(P04264)	keratin/Keratin,	1;/type	Keratin-1;/II		CID	1	0	1	1	227	4.53361		0	26.9315	400	3	665.332	1993.98	1.96274	98.891	7229	7229	MS2	28/60	141003_Sample_FT_02.RAW	THNLEPYFESFINNLR
High	GGSGGSYGGGGSGGGYGGGSGSR	Unambiguous	1	1	Keratin_K1CI_HUMAN	Keratin_K1CI_HUMAN	(P35527)	Keratin,	type	I		CID	1	0	1	1	24	4.53345		0	3.07355	400	2	896.369	1791.73	2.12849	22.142	962	962	MS2	25/44	141003_Sample_FT_01.RAW	GGSGGSYGGGGSGGGYGGGSGSR
High	SDLEMQYETLQEELmALK	Unambiguous	1	1	Keratin_K1CI_HUMAN	Keratin_K1CI_HUMAN	(P35527)	Keratin,	type	I	M15(Oxidation)	CID	1	0	1	1	133	4.51793		0	15.5462	400	2	1094.02	2187.02	2.30427	104.691	7855	7855	MS2	21/34	141003_Sample_FT_03.RAW	SDLEMQYETLQEELM*ALK
High	DVAEGVFYSQDEmGEK	Unambiguous	3	2	comp75603_c1_seq1;comp75603_c1_seq3	comp75603_c1_seq1|m.27711/comp75603_c1_seq2|m.27714/comp75603_c1_seq3|m.27715	comp75603_c1_seq1|g.27711/comp75603_c1_seq2|g.27714/comp75603_c1_seq3|g.27715	type:complete/type:3prime_partial/type:3prime_partial	len:1190/len:616/len:404	comp75603_c1_seq1:4231-662(-)/comp75603_c1_seq2:1845-1(-)/comp75603_c1_seq3:1209-1(-)	M13(Oxidation)	CID	1	0	1	1	48	4.51106		0	0	400	2	910.391	1819.78	3.2398	56.4252	3757	3757	MS2	22/30	141003_Sample_FT_01.RAW	DVAEGVFYSQDEM*GEK
High	GMYDMTTQVccGDIPIPRPPK	Unambiguous	1	1	comp79350_c2_seq9	comp79350_c2_seq9|m.53417	comp79350_c2_seq9|g.53417	type:5prime_partial	len:218	comp79350_c2_seq9:1589-936(-)	C10(Carbamidomethyl); C11(Carbamidomethyl)	CID	1	0	1	1	116	4.50848		0	2.90245	25	3	812.713	2436.12	2.21947	76.6051	5612	5612	MS2	35/80	141003_Sample_FT_03.RAW	GMYDMTTQVCCGDIPIPRPPK
High	IITHPNFNGNTLDNDImLIK	Unambiguous	1	1	TRYP_PIG	TRYP_PIG	Trypsin	Trypsin	Trypsin	Trypsin	M17(Oxidation)	CID	1	0	1	1	171	4.50826		0	11.7328	400	2	1150.09	2299.18	1.76172	79.5859	5864	5864	MS2	21/38	141003_Sample_FT_03.RAW	IITHPNFNGNTLDNDIM*LIK
High	cNDPcDEGNPLNVcDK	Unambiguous	1	1	comp267192_c0_seq1	comp267192_c0_seq1|m.123471	comp267192_c0_seq1|g.123471	type:5prime_partial	len:477	comp267192_c0_seq1:1461-31(-)	C1(Carbamidomethyl); C5(Carbamidomethyl); C14(Carbamidomethyl)	CID	1	0	1	1	5	4.50536		0	0	400	2	953.872	1906.74	0.632073	48.091	3058	3058	MS2	20/30	141003_Sample_FT_02.RAW	CNDPCDEGNPLNVCDK
High	TITLEVEPSDTIENVK	Unambiguous	1	1	comp80161_c5_seq1	comp80161_c5_seq1|m.63161	comp80161_c5_seq1|g.63161	type:5prime_partial	len:194	comp80161_c5_seq1:638-57(-)		CID	1	0	1	1	191	4.49461		0	13.6935	400	2	894.468	1787.93	0.975121	70.6788	5104	5104	MS2	22/30	141003_Sample_FT_03.RAW	TITLEVEPSDTIENVK
High	SDLEMQYETLQEELmALK	Unambiguous	1	1	Keratin_K1CI_HUMAN	Keratin_K1CI_HUMAN	(P35527)	Keratin,	type	I	M15(Oxidation)	CID	0.4076	0	1	1	149	4.49275		0	18.5241	400	2	1094.02	2187.03	3.53221	109.01	7800	7800	MS2	21/34	141003_Sample_FT_01.RAW	SDLEMQYETLQEELM*ALK
High	NVSTGDVNVEmNAAPGVDLTQLLNNMR	Unambiguous	2	2	Keratin_gi;Keratin_K1CJ_HUMAN	Keratin_gi|4557697/Keratin_K1CJ_HUMAN	(NM_000421)/(P13645)	keratin/Keratin,	10;/type	Keratin-10/I	M11(Oxidation)	CID	1	0	1	1	187	4.49004		0	8.80643	400	3	963.469	2888.39	1.39993	103.465	7772	7772	MS2	38/104	141003_Sample_FT_03.RAW	NVSTGDVNVEM*NAAPGVDLTQLLNNMR
High	mPSDFTFNVAQFGPK	Unambiguous	3	2	comp75603_c1_seq1;comp75603_c1_seq3	comp75603_c1_seq1|m.27711/comp75603_c1_seq2|m.27714/comp75603_c1_seq3|m.27715	comp75603_c1_seq1|g.27711/comp75603_c1_seq2|g.27714/comp75603_c1_seq3|g.27715	type:complete/type:3prime_partial/type:3prime_partial	len:1190/len:616/len:404	comp75603_c1_seq1:4231-662(-)/comp75603_c1_seq2:1845-1(-)/comp75603_c1_seq3:1209-1(-)	M1(Oxidation)	CID	1	0	1	1	134	4.48431		0	3.44668	400	2	851.402	1701.8	1.30922	83.4611	6205	6205	MS2	23/28	141003_Sample_FT_03.RAW	M*PSDFTFNVAQFGPK
High	GVGNTHScSDSGYVNTFDNPLVFK	Unambiguous	1	1	comp84310_c0_seq1	comp84310_c0_seq1|m.121635	comp84310_c0_seq1|g.121635	type:complete	len:170	comp84310_c0_seq1:2008-1499(-)	C8(Carbamidomethyl)	CID	1	0	1	1	107	4.48259		0	23.5866	400	3	872.402	2615.19	3.69338	75.4307	5384	5384	MS2	32/92	141003_Sample_FT_01.RAW	GVGNTHSCSDSGYVNTFDNPLVFK
High	HMFNAITHVccDEGNPYPK	Unambiguous	1	1	comp79350_c2_seq9	comp79350_c2_seq9|m.53417	comp79350_c2_seq9|g.53417	type:5prime_partial	len:218	comp79350_c2_seq9:1589-936(-)	C10(Carbamidomethyl); C11(Carbamidomethyl)	CID	1	0	1	1	36	4.46918		0	2.69585	400	2	1145.5	2289.99	1.40562	51.4798	3479	3479	MS2	21/36	141003_Sample_FT_03.RAW	HMFNAITHVCCDEGNPYPK
High	LGESYQISILNQMR	Unambiguous	2	1	comp75603_c1_seq3	comp75603_c1_seq2|m.27714/comp75603_c1_seq3|m.27715	comp75603_c1_seq2|g.27714/comp75603_c1_seq3|g.27715	type:3prime_partial/type:3prime_partial	len:616/len:404	comp75603_c1_seq2:1845-1(-)/comp75603_c1_seq3:1209-1(-)		CID	1	0	1	1	197	4.46774		0	25.1327	400	2	826.43	1651.85	3.58126	80.5346	5811	5811	MS2	20/26	141003_Sample_FT_01.RAW	LGESYQISILNQMR
High	SYHYcPPGPTTSDHcK	Unambiguous	2	1	comp33682_c0_seq1	comp33682_c0_seq1|m.2376/comp33682_c0_seq2|m.2377	comp33682_c0_seq1|g.2376/comp33682_c0_seq2|g.2377	type:complete/type:complete	len:225/len:184	comp33682_c0_seq1:195-869(+)/comp33682_c0_seq2:195-746(+)	C5(Carbamidomethyl); C15(Carbamidomethyl)	CID	1	0	1	1	16	4.46736		0	2.94025	229	3	636.267	1906.79	1.61823	27.9586	1487	1487	MS2	28/60	141003_Sample_FT_03.RAW	SYHYCPPGPTTSDHCK
High	SLQLLLSDVHSDIYTGSNK	Unambiguous	1	1	comp76716_c1_seq1	comp76716_c1_seq1|m.33273	comp76716_c1_seq1|g.33273	type:internal	len:281	comp76716_c1_seq1:840-1(-)		CID	1	0	1	1	226	4.46717		0	6.88689	400	3	697.367	2090.09	4.15624	83.0807	6034	6034	MS2	36/72	141003_Sample_FT_01.RAW	SLQLLLSDVHSDIYTGSNK
High	GSLGGGFSSGGFSGGSFSR	Unambiguous	2	2	Keratin_gi;Keratin_K1CJ_HUMAN	Keratin_gi|4557697/Keratin_K1CJ_HUMAN	(NM_000421)/(P13645)	keratin/Keratin,	10;/type	Keratin-10/I		CID	1	0	1	1	99	4.45704		0	19.856	400	2	854.391	1707.78	1.87784	65.2336	4649	4649	MS2	20/36	141003_Sample_FT_03.RAW	GSLGGGFSSGGFSGGSFSR
High	GGGGGGYGSGGSSYGSGGGSYGSGGGGGGGR	Unambiguous	2	1	Keratin_gi	Keratin_gi|17318569/Keratin_K2C1_HUMAN	(NM_006121)/(P04264)	keratin/Keratin,	1;/type	Keratin-1;/II		CID	1	0	1	1	26	4.45481		0	0	400	2	1192.48	2383.95	0.60632	29.2206	1586	1586	MS2	24/60	141003_Sample_FT_03.RAW	GGGGGGYGSGGSSYGSGGGSYGSGGGGGGGR
High	LFDTDTSScASFHDVR	Unambiguous	1	1	comp82027_c0_seq1	comp82027_c0_seq1|m.96969	comp82027_c0_seq1|g.96969	type:complete	len:1357	comp82027_c0_seq1:408-4478(+)	C9(Carbamidomethyl)	CID	1	0	1	1	58	4.45191		0	18.1579	400	2	929.406	1857.8	-1.43302	52.9982	3604	3604	MS2	22/30	141003_Sample_FT_03.RAW	LFDTDTSSCASFHDVR
High	LGEHNIDVLEGNEQFINAAK	Unambiguous	1	1	TRYP_PIG	TRYP_PIG	Trypsin	Trypsin	Trypsin	Trypsin		CID	1	0	1	1	229	4.45122		0	11.8149	400	3	737.708	2211.11	2.07881	111.624	8278	8278	MS2	36/76	141003_Sample_FT_03.RAW	LGEHNIDVLEGNEQFINAAK
High	ATSSFAQTLYDELAAK	Unambiguous	1	1	comp71538_c3_seq2	comp71538_c3_seq2|m.17221	comp71538_c3_seq2|g.17221	type:complete	len:411	comp71538_c3_seq2:1280-48(-)		CID	1	0	1	1	189	4.44892		0	12.1023	400	2	858.431	1715.85	3.0353	98.2547	7178	7178	MS2	20/30	141003_Sample_FT_02.RAW	ATSSFAQTLYDELAAK
High	GSPPMLccGFSLYDPTTHLccDSFPVPNPTR	Unambiguous	1	1	comp79350_c2_seq9	comp79350_c2_seq9|m.53417	comp79350_c2_seq9|g.53417	type:5prime_partial	len:218	comp79350_c2_seq9:1589-936(-)	C7(Carbamidomethyl); C8(Carbamidomethyl); C20(Carbamidomethyl); C21(Carbamidomethyl)	CID	1	0	1	1	39	4.44627		0	1.7153	400	3	1195.19	3583.56	0.865235	95.8073	6968	6968	MS2	35/120	141003_Sample_FT_02.RAW	GSPPMLCCGFSLYDPTTHLCCDSFPVPNPTR
High	mVSFSHTQTVGDYVFTHYDR	Unambiguous	1	1	comp16079_c0_seq1	comp16079_c0_seq1|m.938	comp16079_c0_seq1|g.938	type:complete	len:149	comp16079_c0_seq1:550-104(-)	M1(Oxidation)	CID	1	0	1	1	97	4.43871		0	81.49	400	3	802.7	2406.08	1.14902	68.2154	4893	4893	MS2	28/76	141003_Sample_FT_03.RAW	M*VSFSHTQTVGDYVFTHYDR
High	TAGTTLAcEDSGYVNSFDNPLDFK	Unambiguous	1	1	comp82333_c1_seq1	comp82333_c1_seq1|m.104822	comp82333_c1_seq1|g.104822	type:complete	len:169	comp82333_c1_seq1:2112-1606(-)	C8(Carbamidomethyl)	CID	1	0	1	1	65	4.43688		0	20.6965	400	2	1311.59	2622.16	-1.02181	91.8196	6621	6621	MS2	20/46	141003_Sample_FT_02.RAW	TAGTTLACEDSGYVNSFDNPLDFK
High	LGEHNIDVLEGNEQFINAAK	Unambiguous	1	1	TRYP_PIG	TRYP_PIG	Trypsin	Trypsin	Trypsin	Trypsin		CID	1	0	1	1	227	4.43487		0	5.03099	400	3	737.708	2211.11	1.74756	109.52	8151	8151	MS2	32/76	141003_Sample_FT_03.RAW	LGEHNIDVLEGNEQFINAAK
High	HFcDYSSIcPSQR	Unambiguous	1	1	comp82027_c0_seq1	comp82027_c0_seq1|m.96969	comp82027_c0_seq1|g.96969	type:complete	len:1357	comp82027_c0_seq1:408-4478(+)	C3(Carbamidomethyl); C9(Carbamidomethyl)	CID	1	0	1	1	49	4.43135		0	0	400	2	828.851	1656.7	3.68376	43.9588	2657	2657	MS2	20/24	141003_Sample_FT_01.RAW	HFCDYSSICPSQR
High	LNDLEDALQQAK	Unambiguous	2	1	Keratin_gi	Keratin_gi|17318569/Keratin_K2C1_HUMAN	(NM_006121)/(P04264)	keratin/Keratin,	1;/type	Keratin-1;/II		CID	1	0	1	1	182	4.43077		0	15.4356	400	2	679.353	1357.7	1.52632	63.7147	4389	4389	MS2	20/22	141003_Sample_FT_02.RAW	LNDLEDALQQAK
High	LPPAQTQANPSYTLR	Unambiguous	5	1	comp70251_c0_seq2	comp70251_c0_seq1|m.15561/comp70251_c0_seq2|m.15566/comp70251_c0_seq3|m.15569/comp70251_c0_seq4|m.15574/comp70251_c0_seq5|m.15579	comp70251_c0_seq1|g.15561/comp70251_c0_seq2|g.15566/comp70251_c0_seq3|g.15569/comp70251_c0_seq4|g.15574/comp70251_c0_seq5|g.15579	type:complete/type:complete/type:complete/type:complete/type:complete	len:860/len:638/len:926/len:1293/len:669	comp70251_c0_seq1:280-2859(+)/comp70251_c0_seq2:280-2193(+)/comp70251_c0_seq3:280-3057(+)/comp70251_c0_seq4:280-4158(+)/comp70251_c0_seq5:280-2286(+)		CID	1	0	1	1	190	4.42522		0	18.7488	400	2	828.942	1656.88	4.24757	47.7413	3013	3013	MS2	21/28	141003_Sample_FT_01.RAW	LPPAQTQANPSYTLR
High	SYHYcPPGPTTSDHcK	Unambiguous	2	1	comp33682_c0_seq1	comp33682_c0_seq1|m.2376/comp33682_c0_seq2|m.2377	comp33682_c0_seq1|g.2376/comp33682_c0_seq2|g.2377	type:complete/type:complete	len:225/len:184	comp33682_c0_seq1:195-869(+)/comp33682_c0_seq2:195-746(+)	C5(Carbamidomethyl); C15(Carbamidomethyl)	CID	1	0	1	1	17	4.42265		0	7.18011	400	3	636.268	1906.79	3.05865	31.9038	1616	1616	MS2	31/60	141003_Sample_FT_01.RAW	SYHYCPPGPTTSDHCK
High	QFQPQFQQccFGDPLPK	Unambiguous	1	1	comp79350_c2_seq9	comp79350_c2_seq9|m.53417	comp79350_c2_seq9|g.53417	type:5prime_partial	len:218	comp79350_c2_seq9:1589-936(-)	C9(Carbamidomethyl); C10(Carbamidomethyl)	CID	1	0	1	1	117	4.41889		0	1.97336	400	2	1062.99	2124.97	1.08253	72.6417	5186	5186	MS2	21/32	141003_Sample_FT_02.RAW	QFQPQFQQCCFGDPLPK
High	VNRPVDQWANTER	Unambiguous	2	1	comp64164_c0_seq1	comp64164_c0_seq1|m.10277/comp64164_c0_seq2|m.10278	comp64164_c0_seq1|g.10277/comp64164_c0_seq2|g.10278	type:complete/type:complete	len:244/len:256	comp64164_c0_seq1:332-1063(+)/comp64164_c0_seq2:375-1142(+)		CID	1	0	1	1	205	4.41428		0	17.4609	291	3	528.935	1584.79	1.08696	38.1626	2277	2277	MS2	27/48	141003_Sample_FT_03.RAW	VNRPVDQWANTER
High	LNDLEDALQQAK	Unambiguous	2	1	Keratin_gi	Keratin_gi|17318569/Keratin_K2C1_HUMAN	(NM_006121)/(P04264)	keratin/Keratin,	1;/type	Keratin-1;/II		CID	1	0	1	1	185	4.40514		0	12.1638	400	2	679.353	1357.7	2.06577	62.8817	4446	4446	MS2	20/22	141003_Sample_FT_03.RAW	LNDLEDALQQAK
High	AWQEcAETEHEYFGK	Unambiguous	1	1	comp77372_c2_seq1	comp77372_c2_seq1|m.36646	comp77372_c2_seq1|g.36646	type:complete	len:120	comp77372_c2_seq1:93-452(+)	C5(Carbamidomethyl)	CID	1	0	1	1	28	4.40239		0	0	400	2	942.9	1884.79	4.02021	52.7856	3454	3454	MS2	21/28	141003_Sample_FT_01.RAW	AWQECAETEHEYFGK
High	ADLEMQIESLTEELAYLK	Unambiguous	1	1	Keratin_K1CJ_HUMAN	Keratin_K1CJ_HUMAN	(P13645)	Keratin,	type	I		CID	1	0	1	1	234	4.3984		0	13.9977	400	3	699.355	2096.05	1.07112	119.364	8483	8483	MS2	30/68	141003_Sample_FT_02.RAW	ADLEMQIESLTEELAYLK
High	AVVPTNVDWTQVIAQR	Unambiguous	1	1	comp85644_c0_seq1	comp85644_c0_seq1|m.121785	comp85644_c0_seq1|g.121785	type:3prime_partial	len:305	comp85644_c0_seq1:913-2(-)		CID	1	0	1	1	141	4.39745		0	19.5317	400	2	898.988	1796.97	1.66396	89.2442	6410	6410	MS2	21/30	141003_Sample_FT_02.RAW	AVVPTNVDWTQVIAQR
High	LGEHNIDVLEGNEQFINAAK	Unambiguous	1	1	TRYP_PIG	TRYP_PIG	Trypsin	Trypsin	Trypsin	Trypsin		CID	1	0	1	1	226	4.3955		0	11.2479	400	3	737.707	2211.11	1.08507	126.812	9125	9125	MS2	28/76	141003_Sample_FT_03.RAW	LGEHNIDVLEGNEQFINAAK
High	VQALEEANNDLENK	Unambiguous	1	1	Keratin_K1CI_HUMAN	Keratin_K1CI_HUMAN	(P35527)	Keratin,	type	I		CID	1	0	1	1	180	4.39364		0	13.5423	400	2	793.887	1586.77	1.19389	45.7514	2979	2979	MS2	22/26	141003_Sample_FT_03.RAW	VQALEEANNDLENK
High	LGEHNIDVLEGNEQFINAAK	Unambiguous	1	1	TRYP_PIG	TRYP_PIG	Trypsin	Trypsin	Trypsin	Trypsin		CID	1	0	1	1	229	4.39351		0	37.2057	400	3	737.707	2211.11	1.66475	92.6732	6955	6955	MS2	35/76	141003_Sample_FT_03.RAW	LGEHNIDVLEGNEQFINAAK
High	QQQQQNAAAQAAYQR	Unambiguous	5	1	comp70251_c0_seq2	comp70251_c0_seq1|m.15561/comp70251_c0_seq2|m.15566/comp70251_c0_seq3|m.15569/comp70251_c0_seq4|m.15574/comp70251_c0_seq5|m.15579	comp70251_c0_seq1|g.15561/comp70251_c0_seq2|g.15566/comp70251_c0_seq3|g.15569/comp70251_c0_seq4|g.15574/comp70251_c0_seq5|g.15579	type:complete/type:complete/type:complete/type:complete/type:complete	len:860/len:638/len:926/len:1293/len:669	comp70251_c0_seq1:280-2859(+)/comp70251_c0_seq2:280-2193(+)/comp70251_c0_seq3:280-3057(+)/comp70251_c0_seq4:280-4158(+)/comp70251_c0_seq5:280-2286(+)		CID	1	0	1	1	167	4.3917		0	12.5666	400	2	852.417	1703.83	3.06728	28.0141	1303	1303	MS2	21/28	141003_Sample_FT_01.RAW	QQQQQNAAAQAAYQR
High	ILTQYQAMQSNMR	Unambiguous	2	1	comp64164_c0_seq1	comp64164_c0_seq1|m.10277/comp64164_c0_seq2|m.10278	comp64164_c0_seq1|g.10277/comp64164_c0_seq2|g.10278	type:complete/type:complete	len:244/len:256	comp64164_c0_seq1:332-1063(+)/comp64164_c0_seq2:375-1142(+)		CID	1	0	1	1	158	4.385		0	31.6966	400	2	792.388	1583.77	0.907232	51.9192	3516	3516	MS2	19/24	141003_Sample_FT_03.RAW	ILTQYQAMQSNMR
High	TAGTTLAcEDSGYVNSFDNPLDFK	Unambiguous	1	1	comp82333_c1_seq1	comp82333_c1_seq1|m.104822	comp82333_c1_seq1|g.104822	type:complete	len:169	comp82333_c1_seq1:2112-1606(-)	C8(Carbamidomethyl)	CID	1	0	1	1	71	4.38403		0	3.62739	400	2	1311.59	2622.17	-0.556273	87.8655	6571	6571	MS2	19/46	141003_Sample_FT_03.RAW	TAGTTLACEDSGYVNSFDNPLDFK
High	GPNPIQLNQFLAQPmAPK	Unambiguous	5	1	comp70251_c0_seq2	comp70251_c0_seq1|m.15561/comp70251_c0_seq2|m.15566/comp70251_c0_seq3|m.15569/comp70251_c0_seq4|m.15574/comp70251_c0_seq5|m.15579	comp70251_c0_seq1|g.15561/comp70251_c0_seq2|g.15566/comp70251_c0_seq3|g.15569/comp70251_c0_seq4|g.15574/comp70251_c0_seq5|g.15579	type:complete/type:complete/type:complete/type:complete/type:complete	len:860/len:638/len:926/len:1293/len:669	comp70251_c0_seq1:280-2859(+)/comp70251_c0_seq2:280-2193(+)/comp70251_c0_seq3:280-3057(+)/comp70251_c0_seq4:280-4158(+)/comp70251_c0_seq5:280-2286(+)	M15(Oxidation)	CID	1	0	1	1	168	4.38305		0	10.0977	400	2	990.523	1980.04	0.571391	81.6863	6050	6050	MS2	22/34	141003_Sample_FT_03.RAW	GPNPIQLNQFLAQPM*APK
High	IcADTVTDQPScPGGcPK	Unambiguous	1	1	comp77254_c0_seq1	comp77254_c0_seq1|m.35779	comp77254_c0_seq1|g.35779	type:complete	len:578	comp77254_c0_seq1:133-1866(+)	C2(Carbamidomethyl); C12(Carbamidomethyl); C16(Carbamidomethyl)	CID	1	0	1	1	33	4.38177		0	7.43006	400	2	981.922	1962.84	0.369842	39.3054	2382	2382	MS2	20/34	141003_Sample_FT_03.RAW	ICADTVTDQPSCPGGCPK
High	LGEHNIDVLEGNEQFINAAK	Unambiguous	1	1	TRYP_PIG	TRYP_PIG	Trypsin	Trypsin	Trypsin	Trypsin		CID	1	0	1	1	228	4.38061		0	34.8563	400	3	737.707	2211.11	1.49913	93.7919	6796	6796	MS2	32/76	141003_Sample_FT_02.RAW	LGEHNIDVLEGNEQFINAAK
High	GVAVDHVQTVQDSLAR	Unambiguous	1	1	comp33618_c0_seq1	comp33618_c0_seq1|m.2329	comp33618_c0_seq1|g.2329	type:5prime_partial	len:160	comp33618_c0_seq1:723-244(-)		CID	1	0	1	1	218	4.37926		0	17.195	400	2	847.946	1694.89	1.74411	48.0801	3057	3057	MS2	19/30	141003_Sample_FT_02.RAW	GVAVDHVQTVQDSLAR
High	SIDPDDLLEALEDIR	Unambiguous	1	1	comp75603_c1_seq1	comp75603_c1_seq1|m.27711	comp75603_c1_seq1|g.27711	type:complete	len:1190	comp75603_c1_seq1:4231-662(-)		CID	1	0	1	1	204	4.37503		0	12.1569	400	2	857.432	1713.86	1.74696	118.194	8665	8665	MS2	22/28	141003_Sample_FT_03.RAW	SIDPDDLLEALEDIR
High	GGSGGSYGGGGSGGGYGGGSGSR	Unambiguous	1	1	Keratin_K1CI_HUMAN	Keratin_K1CI_HUMAN	(P35527)	Keratin,	type	I		CID	1	0	1	1	24	4.37431		0	19.3505	400	2	896.368	1791.73	0.765894	17.1661	781	781	MS2	23/44	141003_Sample_FT_02.RAW	GGSGGSYGGGGSGGGYGGGSGSR
High	TPTPKEWELIGLLGDPK	Unambiguous	2	1	comp33682_c0_seq1	comp33682_c0_seq1|m.2376/comp33682_c0_seq2|m.2377	comp33682_c0_seq1|g.2376/comp33682_c0_seq2|g.2377	type:complete/type:complete	len:225/len:184	comp33682_c0_seq1:195-869(+)/comp33682_c0_seq2:195-746(+)		CID	1	0	1	1	139	4.37413		1	10.6485	400	3	632.017	1894.04	2.02877	94.4007	6847	6847	MS2	30/64	141003_Sample_FT_02.RAW	TPTPKEWELIGLLGDPK
High	GFSSGSAVVSGGSR	Unambiguous	1	1	Keratin_K22E_HUMAN	Keratin_K22E_HUMAN	(P35908)	Keratin,	type	II		CID	1	0	1	1	148	4.3673		0	3.71749	400	2	627.809	1254.61	2.21879	33.2725	1811	1811	MS2	19/26	141003_Sample_FT_02.RAW	GFSSGSAVVSGGSR
High	VLVDAGFTEFDAISPK	Unambiguous	1	1	comp64036_c0_seq1	comp64036_c0_seq1|m.10145	comp64036_c0_seq1|g.10145	type:complete	len:229	comp64036_c0_seq1:1129-443(-)		CID	1	0	1	1	221	4.36592		0	4.35054	400	2	854.945	1708.88	1.85653	91.9608	6633	6633	MS2	21/30	141003_Sample_FT_02.RAW	VLVDAGFTEFDAISPK
High	GTccYGRPPPGLPATNR	Unambiguous	1	1	comp69764_c0_seq1	comp69764_c0_seq1|m.14912	comp69764_c0_seq1|g.14912	type:complete	len:189	comp69764_c0_seq1:162-728(+)	C3(Carbamidomethyl); C4(Carbamidomethyl)	CID	1	0	1	1	172	4.36274		0	25.2886	290	3	625.299	1873.88	1.78798	42.7043	2594	2594	MS2	34/64	141003_Sample_FT_02.RAW	GTCCYGRPPPGLPATNR
High	YPGVVYPDILKPVGGVIIAGEDDGK	Unambiguous	1	1	comp74896_c1_seq1	comp74896_c1_seq1|m.25036	comp74896_c1_seq1|g.25036	type:5prime_partial	len:161	comp74896_c1_seq1:937-455(-)		CID	1	0	1	1	129	4.36161		0	26.2876	400	3	857.796	2571.37	1.62509	94.1106	7071	7071	MS2	31/96	141003_Sample_FT_03.RAW	YPGVVYPDILKPVGGVIIAGEDDGK
High	KQFQPQFQQccFGDPLPK	Unambiguous	1	1	comp79350_c2_seq9	comp79350_c2_seq9|m.53417	comp79350_c2_seq9|g.53417	type:5prime_partial	len:218	comp79350_c2_seq9:1589-936(-)	C10(Carbamidomethyl); C11(Carbamidomethyl)	CID	1	0	1	1	164	4.36018		1	10.1154	400	3	751.692	2253.06	1.77384	65.5974	4554	4554	MS2	33/68	141003_Sample_FT_02.RAW	KQFQPQFQQCCFGDPLPK
High	GVGNTHScSDSGYVNTFDNPLVFK	Unambiguous	1	1	comp84310_c0_seq1	comp84310_c0_seq1|m.121635	comp84310_c0_seq1|g.121635	type:complete	len:170	comp84310_c0_seq1:2008-1499(-)	C8(Carbamidomethyl)	CID	1	0	1	1	98	4.35615		0	14.066	400	3	872.4	2615.19	1.24283	73.5071	5265	5265	MS2	29/92	141003_Sample_FT_02.RAW	GVGNTHSCSDSGYVNTFDNPLVFK
High	NVSTGDVNVEMNAAPGVDLTQLLNNMR	Unambiguous	2	2	Keratin_gi;Keratin_K1CJ_HUMAN	Keratin_gi|4557697/Keratin_K1CJ_HUMAN	(NM_000421)/(P13645)	keratin/Keratin,	10;/type	Keratin-10/I		CID	1	0	1	1	147	4.3527		0	16.6775	400	2	1436.7	2872.39	-0.0179069	106.906	7784	7784	MS2	24/52	141003_Sample_FT_02.RAW	NVSTGDVNVEMNAAPGVDLTQLLNNMR
High	cNPFFPGDcPFNSVcAQDGSGR	Unambiguous	1	1	comp69764_c0_seq1	comp69764_c0_seq1|m.14912	comp69764_c0_seq1|g.14912	type:complete	len:189	comp69764_c0_seq1:162-728(+)	C1(Carbamidomethyl); C9(Carbamidomethyl); C15(Carbamidomethyl)	CID	1	0	1	1	15	4.35144		0	2.21378	400	2	1245.01	2489.01	0.212341	81.064	5992	5992	MS2	25/42	141003_Sample_FT_03.RAW	CNPFFPGDCPFNSVCAQDGSGR
High	ITNEEEcNTVDGR	Unambiguous	1	1	comp27321_c0_seq1	comp27321_c0_seq1|m.1527	comp27321_c0_seq1|g.1527	type:5prime_partial	len:139	comp27321_c0_seq1:460-44(-)	C7(Carbamidomethyl)	CID	1	0	1	1	47	4.3495		0	3.78407	400	2	768.835	1536.66	1.5407	25.1334	1265	1265	MS2	19/24	141003_Sample_FT_03.RAW	ITNEEECNTVDGR
High	HGVQELEIELQSQLSK	Unambiguous	1	1	Keratin_K1CI_HUMAN	Keratin_K1CI_HUMAN	(P35527)	Keratin,	type	I		CID	1	0	1	1	202	4.34946		0	12.154	400	3	613.329	1837.97	3.85046	79.7956	5750	5750	MS2	28/60	141003_Sample_FT_01.RAW	HGVQELEIELQSQLSK
High	TQIQSYEHALSEcR	Unambiguous	1	1	comp85644_c0_seq1	comp85644_c0_seq1|m.121785	comp85644_c0_seq1|g.121785	type:3prime_partial	len:305	comp85644_c0_seq1:913-2(-)	C13(Carbamidomethyl)	CID	1	0	1	1	116	4.34768		0	0	400	2	861.4	1721.79	1.12274	50.8259	3424	3424	MS2	19/26	141003_Sample_FT_03.RAW	TQIQSYEHALSECR
High	LDVVEYVNHcPDLKPLAGDK	Unambiguous	1	1	comp83008_c0_seq1	comp83008_c0_seq1|m.121293	comp83008_c0_seq1|g.121293	type:complete	len:728	comp83008_c0_seq1:2664-481(-)	C10(Carbamidomethyl)	CID	1	0	1	1	203	4.34735		0	4.54634	400	3	761.39	2282.15	2.35766	72.1182	5141	5141	MS2	30/76	141003_Sample_FT_02.RAW	LDVVEYVNHCPDLKPLAGDK
High	LGEHNIDVLEGNEQFINAAK	Unambiguous	1	1	TRYP_PIG	TRYP_PIG	Trypsin	Trypsin	Trypsin	Trypsin		CID	1	0	1	1	215	4.34693		0	10.3138	400	3	737.71	2211.12	4.9772	106.915	7666	7666	MS2	32/76	141003_Sample_FT_01.RAW	LGEHNIDVLEGNEQFINAAK
High	LGEHNIDVLEGNEQFINAAK	Unambiguous	1	1	TRYP_PIG	TRYP_PIG	Trypsin	Trypsin	Trypsin	Trypsin		CID	1	0	1	1	216	4.34691		0	10.4626	400	3	737.709	2211.11	3.90065	85.6116	6254	6254	MS2	27/76	141003_Sample_FT_01.RAW	LGEHNIDVLEGNEQFINAAK
High	VGEEKDEScDELKEK	Unambiguous	1	1	comp77372_c2_seq1	comp77372_c2_seq1|m.36646	comp77372_c2_seq1|g.36646	type:complete	len:120	comp77372_c2_seq1:93-452(+)	C9(Carbamidomethyl)	CID	1	0	1	1	88	4.34662		2	19.364	400	3	598.941	1794.81	1.16361	21.1854	970	970	MS2	27/56	141003_Sample_FT_03.RAW	VGEEKDESCDELKEK
High	AFFENSQSELSYQR	Unambiguous	1	1	comp81158_c1_seq2	comp81158_c1_seq2|m.79380	comp81158_c1_seq2|g.79380	type:5prime_partial	len:230	comp81158_c1_seq2:789-100(-)		CID	1	0	1	1	132	4.34544		0	18.3923	400	2	853.395	1705.78	0.985761	60.1542	4208	4208	MS2	16/26	141003_Sample_FT_03.RAW	AFFENSQSELSYQR
High	DVAEGVFYSQDEMGEK	Unambiguous	3	2	comp75603_c1_seq1;comp75603_c1_seq3	comp75603_c1_seq1|m.27711/comp75603_c1_seq2|m.27714/comp75603_c1_seq3|m.27715	comp75603_c1_seq1|g.27711/comp75603_c1_seq2|g.27714/comp75603_c1_seq3|g.27715	type:complete/type:3prime_partial/type:3prime_partial	len:1190/len:616/len:404	comp75603_c1_seq1:4231-662(-)/comp75603_c1_seq2:1845-1(-)/comp75603_c1_seq3:1209-1(-)		CID	1	0	1	1	70	4.34436		0	17.0413	400	2	902.393	1803.78	2.88574	64.5361	4451	4451	MS2	18/30	141003_Sample_FT_01.RAW	DVAEGVFYSQDEMGEK
High	LEIPDFESDFDDLFENLESLSVR	Unambiguous	3	2	comp75603_c1_seq1;comp75603_c1_seq3	comp75603_c1_seq1|m.27711/comp75603_c1_seq2|m.27714/comp75603_c1_seq3|m.27715	comp75603_c1_seq1|g.27711/comp75603_c1_seq2|g.27714/comp75603_c1_seq3|g.27715	type:complete/type:3prime_partial/type:3prime_partial	len:1190/len:616/len:404	comp75603_c1_seq1:4231-662(-)/comp75603_c1_seq2:1845-1(-)/comp75603_c1_seq3:1209-1(-)		CID	1	0	1	1	181	4.33811		0	0	400	3	910.435	2729.29	2.33009	130.004	9278	9278	MS2	30/88	141003_Sample_FT_03.RAW	LEIPDFESDFDDLFENLESLSVR
High	cPGDQVITGVNSYHSNK	Unambiguous	1	1	comp84310_c0_seq1	comp84310_c0_seq1|m.121635	comp84310_c0_seq1|g.121635	type:complete	len:170	comp84310_c0_seq1:2008-1499(-)	C1(Carbamidomethyl)	CID	1	0	1	1	132	4.33791		0	27.7435	400	3	625.961	1875.87	1.01202	42.2063	2657	2657	MS2	27/64	141003_Sample_FT_03.RAW	CPGDQVITGVNSYHSNK
High	ADLEMQIESLTEELAYLK	Unambiguous	1	1	Keratin_K1CJ_HUMAN	Keratin_K1CJ_HUMAN	(P13645)	Keratin,	type	I		CID	1	0	1	1	228	4.3355		0	0	400	3	699.356	2096.05	3.60448	119.826	8468	8468	MS2	31/68	141003_Sample_FT_01.RAW	ADLEMQIESLTEELAYLK
High	THNLEPYFESFINNLR	Unambiguous	2	1	Keratin_gi	Keratin_gi|17318569/Keratin_K2C1_HUMAN	(NM_006121)/(P04264)	keratin/Keratin,	1;/type	Keratin-1;/II		CID	1	0	1	1	200	4.33462		0	2.33834	400	2	997.495	1993.98	2.6429	98.9998	7238	7238	MS2	18/30	141003_Sample_FT_02.RAW	THNLEPYFESFINNLR
High	FSGQAIIDNLAIIR	Unambiguous	1	1	comp75603_c1_seq1	comp75603_c1_seq1|m.27711	comp75603_c1_seq1|g.27711	type:complete	len:1190	comp75603_c1_seq1:4231-662(-)		CID	1	0	1	1	123	4.33376		0	25.3325	400	2	765.937	1530.87	1.52021	97.5702	7121	7121	MS2	20/26	141003_Sample_FT_02.RAW	FSGQAIIDNLAIIR
High	DVAEGVFYSQDEMGEK	Unambiguous	3	2	comp75603_c1_seq1;comp75603_c1_seq3	comp75603_c1_seq1|m.27711/comp75603_c1_seq2|m.27714/comp75603_c1_seq3|m.27715	comp75603_c1_seq1|g.27711/comp75603_c1_seq2|g.27714/comp75603_c1_seq3|g.27715	type:complete/type:3prime_partial/type:3prime_partial	len:1190/len:616/len:404	comp75603_c1_seq1:4231-662(-)/comp75603_c1_seq2:1845-1(-)/comp75603_c1_seq3:1209-1(-)		CID	1	0	1	1	67	4.31718		0	15.5577	400	2	902.392	1803.78	1.26155	64.2034	4430	4430	MS2	21/30	141003_Sample_FT_02.RAW	DVAEGVFYSQDEMGEK
High	IITHPNFNGNTLDNDImLIK	Unambiguous	1	1	TRYP_PIG	TRYP_PIG	Trypsin	Trypsin	Trypsin	Trypsin	M17(Oxidation)	CID	1	0	1	1	161	4.31519		0	5.19751	400	2	1150.1	2299.18	3.67306	79.2746	5707	5707	MS2	17/38	141003_Sample_FT_01.RAW	IITHPNFNGNTLDNDIM*LIK
High	AWQEcAETEHEYFGK	Unambiguous	1	1	comp77372_c2_seq1	comp77372_c2_seq1|m.36646	comp77372_c2_seq1|g.36646	type:complete	len:120	comp77372_c2_seq1:93-452(+)	C5(Carbamidomethyl)	CID	1	0	1	1	31	4.31043		0	0	400	2	942.898	1884.79	1.88294	51.8203	3403	3403	MS2	18/28	141003_Sample_FT_02.RAW	AWQECAETEHEYFGK
High	GMYDMTTQVccGDIPIPRPPK	Unambiguous	1	1	comp79350_c2_seq9	comp79350_c2_seq9|m.53417	comp79350_c2_seq9|g.53417	type:5prime_partial	len:218	comp79350_c2_seq9:1589-936(-)	C10(Carbamidomethyl); C11(Carbamidomethyl)	CID	1	0	1	1	115	4.30934		0	0	400	3	812.713	2436.12	2.44496	72.6305	5185	5185	MS2	32/80	141003_Sample_FT_02.RAW	GMYDMTTQVCCGDIPIPRPPK
High	LGEHNIDVLEGNEQFINAAK	Unambiguous	1	1	TRYP_PIG	TRYP_PIG	Trypsin	Trypsin	Trypsin	Trypsin		CID	1	0	1	1	221	4.30614		0	10.1824	400	3	737.709	2211.11	3.40379	100.788	7289	7289	MS2	34/76	141003_Sample_FT_01.RAW	LGEHNIDVLEGNEQFINAAK
High	LYTADTcPDKPETTcIPcEK	Unambiguous	1	1	comp82027_c0_seq1	comp82027_c0_seq1|m.96969	comp82027_c0_seq1|g.96969	type:complete	len:1357	comp82027_c0_seq1:408-4478(+)	C7(Carbamidomethyl); C15(Carbamidomethyl); C18(Carbamidomethyl)	CID	1	0	1	1	77	4.30144		0	22.1391	400	3	800.357	2399.06	0.372173	44.9912	2909	2909	MS2	30/76	141003_Sample_FT_03.RAW	LYTADTCPDKPETTCIPCEK
High	HGNNVGLLcQEANVYVR	Unambiguous	1	1	comp76617_c0_seq1	comp76617_c0_seq1|m.32887	comp76617_c0_seq1|g.32887	type:5prime_partial	len:134	comp76617_c0_seq1:803-402(-)	C9(Carbamidomethyl)	CID	1	0	1	1	198	4.2995		0	0	400	3	648.325	1942.96	1.92656	62.6848	4302	4302	MS2	25/64	141003_Sample_FT_02.RAW	HGNNVGLLCQEANVYVR
High	GVAVDHVQTVQDSLAR	Unambiguous	1	1	comp33618_c0_seq1	comp33618_c0_seq1|m.2329	comp33618_c0_seq1|g.2329	type:5prime_partial	len:160	comp33618_c0_seq1:723-244(-)		CID	1	0	1	1	209	4.29923		0	22.8712	400	2	847.945	1694.88	0.807814	46.4883	3044	3044	MS2	22/30	141003_Sample_FT_03.RAW	GVAVDHVQTVQDSLAR
High	HEAAPPHENVAASDK	Unambiguous	1	1	comp46993_c0_seq1	comp46993_c0_seq1|m.4157	comp46993_c0_seq1|g.4157	type:5prime_partial	len:160	comp46993_c0_seq1:953-474(-)		CID	1	0	1	1	145	4.2958		0	3.27909	130	3	524.92	1572.74	2.50037	15.0395	643	643	MS2	35/56	141003_Sample_FT_01.RAW	HEAAPPHENVAASDK
High	GmYDmTTQVccGDIPIPRPPK	Unambiguous	1	1	comp79350_c2_seq9	comp79350_c2_seq9|m.53417	comp79350_c2_seq9|g.53417	type:5prime_partial	len:218	comp79350_c2_seq9:1589-936(-)	M2(Oxidation); M5(Oxidation); C10(Carbamidomethyl); C11(Carbamidomethyl)	CID	1	0	1	1	87	4.28877		0	36.3415	400	3	823.379	2468.12	6.03921	62.9258	4307	4307	MS2	26/80	141003_Sample_FT_01.RAW	GM*YDM*TTQVCCGDIPIPRPPK
High	HMFNAITHVccDEGNPYPK	Unambiguous	1	1	comp79350_c2_seq9	comp79350_c2_seq9|m.53417	comp79350_c2_seq9|g.53417	type:5prime_partial	len:218	comp79350_c2_seq9:1589-936(-)	C10(Carbamidomethyl); C11(Carbamidomethyl)	CID	1	0	1	1	54	4.28708		0	33.6816	400	3	764.003	2289.99	4.27826	56.5386	3767	3767	MS2	31/72	141003_Sample_FT_01.RAW	HMFNAITHVCCDEGNPYPK
High	TAGRPTPQNmEMYR	Unambiguous	1	1	comp78084_c0_seq1	comp78084_c0_seq1|m.41468	comp78084_c0_seq1|g.41468	type:complete	len:243	comp78084_c0_seq1:426-1154(+)	M10(Oxidation)	CID	0.1282	0	1	1	118	4.28657		0	6.50779	400	3	556.594	1667.77	1.82761	24.7444	1234	1234	MS2	28/52	141003_Sample_FT_03.RAW	TAGRPTPQNM*EMYR
High	VLYDAEISQIHQSVTDTNVILSmDNSR	Unambiguous	1	1	Keratin_K22E_HUMAN	Keratin_K22E_HUMAN	(P35908)	Keratin,	type	II	M23(Oxidation)	CID	1	0	1	1	213	4.28616		0	5.93124	400	3	1022.17	3064.5	4.26405	84.31	6140	6140	MS2	38/104	141003_Sample_FT_01.RAW	VLYDAEISQIHQSVTDTNVILSM*DNSR
High	LGEHNIDVLEGNEQFINAAK	Unambiguous	1	1	TRYP_PIG	TRYP_PIG	Trypsin	Trypsin	Trypsin	Trypsin		CID	1	0	1	1	229	4.2852		0	0	400	3	737.708	2211.11	1.99599	113.147	8136	8136	MS2	32/76	141003_Sample_FT_02.RAW	LGEHNIDVLEGNEQFINAAK
High	GMYDMTTQVccGDIPIPRPPK	Unambiguous	1	1	comp79350_c2_seq9	comp79350_c2_seq9|m.53417	comp79350_c2_seq9|g.53417	type:5prime_partial	len:218	comp79350_c2_seq9:1589-936(-)	C10(Carbamidomethyl); C11(Carbamidomethyl)	CID	1	0	1	1	103	4.2846		0	0	400	2	1218.57	2436.12	2.09972	74.8734	5382	5382	MS2	20/40	141003_Sample_FT_02.RAW	GMYDMTTQVCCGDIPIPRPPK
High	VcNYVNWIQQTIAAN	Unambiguous	1	1	TRYP_PIG	TRYP_PIG	Trypsin	Trypsin	Trypsin	Trypsin	C2(Carbamidomethyl)	CID	1	0	1	1	203	4.27925		0	13.9934	400	2	897.438	1793.87	2.15186	103.969	7595	7595	MS2	21/28	141003_Sample_FT_02.RAW	VCNYVNWIQQTIAAN
High	LNDLEEALQQAK	Unambiguous	1	1	Keratin_K22E_HUMAN	Keratin_K22E_HUMAN	(P35908)	Keratin,	type	II		CID	1	0	1	1	181	4.27916		0	15.116	400	2	686.36	1371.71	0.958549	67.4344	4826	4826	MS2	19/22	141003_Sample_FT_03.RAW	LNDLEEALQQAK
High	VcNYVNWIQQTIAAN	Unambiguous	1	1	TRYP_PIG	TRYP_PIG	Trypsin	Trypsin	Trypsin	Trypsin	C2(Carbamidomethyl)	CID	1	0	1	1	209	4.27842		0	26.0098	400	2	897.439	1793.87	3.78502	109.103	7808	7808	MS2	20/28	141003_Sample_FT_01.RAW	VCNYVNWIQQTIAAN
High	SFDPQVAYVDLLAALHK	Unambiguous	4	1	comp72631_c0_seq4	comp72631_c0_seq1|m.19107/comp72631_c0_seq2|m.19110/comp72631_c0_seq3|m.19112/comp72631_c0_seq4|m.19114	comp72631_c0_seq1|g.19107/comp72631_c0_seq2|g.19110/comp72631_c0_seq3|g.19112/comp72631_c0_seq4|g.19114	type:complete/type:complete/type:complete/type:complete	len:576/len:495/len:480/len:470	comp72631_c0_seq1:1902-175(-)/comp72631_c0_seq2:1659-175(-)/comp72631_c0_seq3:1614-175(-)/comp72631_c0_seq4:1584-175(-)		CID	1	0	1	1	166	4.27324		0	6.15055	400	2	944.008	1887.01	4.07277	110.354	7886	7886	MS2	23/32	141003_Sample_FT_01.RAW	SFDPQVAYVDLLAALHK
High	VYYPILINNEWQLR	Unambiguous	1	1	comp63937_c0_seq1	comp63937_c0_seq1|m.10086	comp63937_c0_seq1|g.10086	type:complete	len:443	comp63937_c0_seq1:340-1668(+)		CID	1	0	1	1	187	4.27005		0	11.8681	400	2	910.99	1820.97	1.529	96.5674	7035	7035	MS2	20/26	141003_Sample_FT_02.RAW	VYYPILINNEWQLR
High	ITNEEEcNTVDGR	Unambiguous	1	1	comp27321_c0_seq1	comp27321_c0_seq1|m.1527	comp27321_c0_seq1|g.1527	type:5prime_partial	len:139	comp27321_c0_seq1:460-44(-)	C7(Carbamidomethyl)	CID	1	0	1	1	47	4.27002		0	32.2117	400	2	768.835	1536.66	1.93789	26.7143	1260	1260	MS2	18/24	141003_Sample_FT_02.RAW	ITNEEECNTVDGR
High	GMYDMTTQVccGDIPIPRPPK	Unambiguous	1	1	comp79350_c2_seq9	comp79350_c2_seq9|m.53417	comp79350_c2_seq9|g.53417	type:5prime_partial	len:218	comp79350_c2_seq9:1589-936(-)	C10(Carbamidomethyl); C11(Carbamidomethyl)	CID	1	0	1	1	100	4.269		0	0	400	2	1218.56	2436.12	0.696684	75.6043	5523	5523	MS2	18/40	141003_Sample_FT_03.RAW	GMYDMTTQVCCGDIPIPRPPK
High	EcSSGGYMPGQLccDGIVNLIPPGGAQQWAccHK	Unambiguous	1	1	comp79350_c2_seq9	comp79350_c2_seq9|m.53417	comp79350_c2_seq9|g.53417	type:5prime_partial	len:218	comp79350_c2_seq9:1589-936(-)	C2(Carbamidomethyl); C13(Carbamidomethyl); C14(Carbamidomethyl); C31(Carbamidomethyl); C32(Carbamidomethyl)	CID	1	0	1	1	17	4.26615		0	37.4097	400	3	1269.88	3807.63	1.36717	90.3242	6776	6776	MS2	37/132	141003_Sample_FT_03.RAW	ECSSGGYMPGQLCCDGIVNLIPPGGAQQWACCHK
High	cNDPcDEGNPLNVcDK	Unambiguous	1	1	comp267192_c0_seq1	comp267192_c0_seq1|m.123471	comp267192_c0_seq1|g.123471	type:5prime_partial	len:477	comp267192_c0_seq1:1461-31(-)	C1(Carbamidomethyl); C5(Carbamidomethyl); C14(Carbamidomethyl)	CID	1	0	1	1	6	4.2597		0	16.0612	400	2	953.873	1906.74	1.40032	46.1803	3017	3017	MS2	22/30	141003_Sample_FT_03.RAW	CNDPCDEGNPLNVCDK
High	AVVPTNVDWTQVIAQR	Unambiguous	1	1	comp85644_c0_seq1	comp85644_c0_seq1|m.121785	comp85644_c0_seq1|g.121785	type:3prime_partial	len:305	comp85644_c0_seq1:913-2(-)		CID	1	0	1	1	156	4.25706		0	16.5424	400	3	599.661	1796.97	1.79234	85.218	6350	6350	MS2	28/60	141003_Sample_FT_03.RAW	AVVPTNVDWTQVIAQR
High	LDVVEYVNHcPDLKPLAGDK	Unambiguous	1	1	comp83008_c0_seq1	comp83008_c0_seq1|m.121293	comp83008_c0_seq1|g.121293	type:complete	len:728	comp83008_c0_seq1:2664-481(-)	C10(Carbamidomethyl)	CID	1	0	1	1	213	4.25576		0	9.6907	400	3	761.389	2282.15	1.39486	73.9875	5385	5385	MS2	27/76	141003_Sample_FT_03.RAW	LDVVEYVNHCPDLKPLAGDK
High	FIQcSFTPDGAVNVFIK	Unambiguous	1	1	comp267192_c0_seq1	comp267192_c0_seq1|m.123471	comp267192_c0_seq1|g.123471	type:5prime_partial	len:477	comp267192_c0_seq1:1461-31(-)	C4(Carbamidomethyl)	CID	1	0	1	1	213	4.25544		0	27.5767	400	2	971.992	1942.98	1.29714	90.3039	6774	6774	MS2	21/32	141003_Sample_FT_03.RAW	FIQCSFTPDGAVNVFIK
High	FLEQQNQVLQTK	Unambiguous	3	2	Keratin_gi;Keratin_K22E_HUMAN	Keratin_gi|17318569/Keratin_K2C1_HUMAN/Keratin_K22E_HUMAN	(NM_006121)/(P04264)/(P35908)	keratin/Keratin,/Keratin,	1;/type/type	Keratin-1;/II/II		CID	1	0	1	1	200	4.25489		0	36.1991	400	2	738.397	1475.79	1.16115	47.4738	3126	3126	MS2	20/22	141003_Sample_FT_03.RAW	FLEQQNQVLQTK
High	LMEALYHPDGTPR	Unambiguous	2	1	comp33682_c0_seq1	comp33682_c0_seq1|m.2376/comp33682_c0_seq2|m.2377	comp33682_c0_seq1|g.2376/comp33682_c0_seq2|g.2377	type:complete/type:complete	len:225/len:184	comp33682_c0_seq1:195-869(+)/comp33682_c0_seq2:195-746(+)		CID	1	0	1	1	162	4.25316		0	7.0751	400	2	750.37	1499.73	1.17785	51.716	3394	3394	MS2	21/24	141003_Sample_FT_02.RAW	LMEALYHPDGTPR
High	GTccYGRPPPGLPATNR	Unambiguous	1	1	comp69764_c0_seq1	comp69764_c0_seq1|m.14912	comp69764_c0_seq1|g.14912	type:complete	len:189	comp69764_c0_seq1:162-728(+)	C3(Carbamidomethyl); C4(Carbamidomethyl)	CID	1	0	1	1	168	4.2524		0	6.17129	400	3	625.3	1873.89	3.3514	43.4003	2602	2602	MS2	29/64	141003_Sample_FT_01.RAW	GTCCYGRPPPGLPATNR
High	KPGGVSASNSAVQSDLSALNAQR	Unambiguous	1	1	comp83220_c0_seq1	comp83220_c0_seq1|m.121395	comp83220_c0_seq1|g.121395	type:complete	len:197	comp83220_c0_seq1:276-866(+)		CID	1	0	1	1	246	4.24979		0	2.83522	400	3	753.057	2257.16	1.60032	57.1291	3950	3950	MS2	31/88	141003_Sample_FT_03.RAW	KPGGVSASNSAVQSDLSALNAQR
High	LGEHNIDVLEGNEQFINAAK	Unambiguous	1	1	TRYP_PIG	TRYP_PIG	Trypsin	Trypsin	Trypsin	Trypsin		CID	1	0	1	1	225	4.24795		0	3.59595	400	3	737.707	2211.11	1.3335	102.427	7503	7503	MS2	34/76	141003_Sample_FT_02.RAW	LGEHNIDVLEGNEQFINAAK
High	ELTTEIDNNIEQISSYK	Unambiguous	2	2	Keratin_gi;Keratin_K1CJ_HUMAN	Keratin_gi|4557697/Keratin_K1CJ_HUMAN	(NM_000421)/(P13645)	keratin/Keratin,	10;/type	Keratin-10/I		CID	1	0	1	1	196	4.24394		0	18.0729	400	2	998.99	1996.97	1.08706	71.688	5189	5189	MS2	18/32	141003_Sample_FT_03.RAW	ELTTEIDNNIEQISSYK
High	VENFEGSAcSTIGVLK	Unambiguous	1	1	comp76940_c1_seq1	comp76940_c1_seq1|m.34394	comp76940_c1_seq1|g.34394	type:complete	len:234	comp76940_c1_seq1:809-108(-)	C9(Carbamidomethyl)	CID	1	0	1	1	194	4.24383		0	25.6567	400	2	855.924	1710.84	2.73723	66.8732	4666	4666	MS2	19/30	141003_Sample_FT_01.RAW	VENFEGSACSTIGVLK
High	QQQQQNAAAQAAYQR	Unambiguous	5	1	comp70251_c0_seq2	comp70251_c0_seq1|m.15561/comp70251_c0_seq2|m.15566/comp70251_c0_seq3|m.15569/comp70251_c0_seq4|m.15574/comp70251_c0_seq5|m.15579	comp70251_c0_seq1|g.15561/comp70251_c0_seq2|g.15566/comp70251_c0_seq3|g.15569/comp70251_c0_seq4|g.15574/comp70251_c0_seq5|g.15579	type:complete/type:complete/type:complete/type:complete/type:complete	len:860/len:638/len:926/len:1293/len:669	comp70251_c0_seq1:280-2859(+)/comp70251_c0_seq2:280-2193(+)/comp70251_c0_seq3:280-3057(+)/comp70251_c0_seq4:280-4158(+)/comp70251_c0_seq5:280-2286(+)		CID	1	0	1	1	159	4.24323		0	7.67055	400	2	852.415	1703.82	1.41945	26.0452	1216	1216	MS2	20/28	141003_Sample_FT_02.RAW	QQQQQNAAAQAAYQR
High	ALLVGNPADSDSLQER	Unambiguous	1	1	comp69764_c0_seq1	comp69764_c0_seq1|m.14912	comp69764_c0_seq1|g.14912	type:complete	len:189	comp69764_c0_seq1:162-728(+)		CID	1	0	1	1	210	4.23825		0	10.2273	400	3	562.289	1684.85	1.91433	58.8313	4097	4097	MS2	31/60	141003_Sample_FT_03.RAW	ALLVGNPADSDSLQER
High	cPPGQIISHIGSDYDLLLEDR	Unambiguous	1	1	comp47140_c0_seq1	comp47140_c0_seq1|m.4210	comp47140_c0_seq1|g.4210	type:complete	len:169	comp47140_c0_seq1:920-414(-)	C1(Carbamidomethyl)	CID	1	0	1	1	237	4.23754		0	3.13545	400	3	800.064	2398.18	3.01829	89.178	6538	6538	MS2	32/80	141003_Sample_FT_01.RAW	CPPGQIISHIGSDYDLLLEDR
High	SALQLSNVQDPHATYR	Unambiguous	1	1	comp71538_c3_seq2	comp71538_c3_seq2|m.17221	comp71538_c3_seq2|g.17221	type:complete	len:411	comp71538_c3_seq2:1280-48(-)		CID	1	0	1	1	188	4.23472		0	24.4513	400	2	900.456	1799.91	0.920974	48.999	3146	3146	MS2	17/30	141003_Sample_FT_02.RAW	SALQLSNVQDPHATYR
High	QSADDAAVcQEKPNTYSIGVGDR	Unambiguous	1	1	comp92120_c0_seq1	comp92120_c0_seq1|m.122172	comp92120_c0_seq1|g.122172	type:complete	len:135	comp92120_c0_seq1:1407-1003(-)	C9(Carbamidomethyl)	CID	1	0	1	1	118	4.23401		0	25.6396	400	3	827.717	2481.14	2.69483	48.253	3057	3057	MS2	25/88	141003_Sample_FT_01.RAW	QSADDAAVCQEKPNTYSIGVGDR
High	mPSDFTFNVAQFGPK	Unambiguous	3	2	comp75603_c1_seq1;comp75603_c1_seq3	comp75603_c1_seq1|m.27711/comp75603_c1_seq2|m.27714/comp75603_c1_seq3|m.27715	comp75603_c1_seq1|g.27711/comp75603_c1_seq2|g.27714/comp75603_c1_seq3|g.27715	type:complete/type:3prime_partial/type:3prime_partial	len:1190/len:616/len:404	comp75603_c1_seq1:4231-662(-)/comp75603_c1_seq2:1845-1(-)/comp75603_c1_seq3:1209-1(-)	M1(Oxidation)	CID	1	0	1	1	131	4.22877		0	4.17745	400	2	851.404	1701.8	3.89149	82.7062	6003	6003	MS2	22/28	141003_Sample_FT_01.RAW	M*PSDFTFNVAQFGPK
High	HGVQELEIELQSQLSK	Unambiguous	1	1	Keratin_K1CI_HUMAN	Keratin_K1CI_HUMAN	(P35527)	Keratin,	type	I		CID	1	0	1	1	208	4.22092		0	4.7921	400	3	613.328	1837.97	1.85799	79.9548	5899	5899	MS2	28/60	141003_Sample_FT_03.RAW	HGVQELEIELQSQLSK
High	HGGGGGGFGGGGFGSR	Unambiguous	1	1	Keratin_K22E_HUMAN	Keratin_K22E_HUMAN	(P35908)	Keratin,	type	II		CID	1	0	1	1	65	4.21875		0	23.2142	400	2	660.797	1320.59	3.43684	32.3677	1659	1659	MS2	25/30	141003_Sample_FT_01.RAW	HGGGGGGFGGGGFGSR
High	KPGGVSASNSAVQSDLSALNAQR	Unambiguous	1	1	comp83220_c0_seq1	comp83220_c0_seq1|m.121395	comp83220_c0_seq1|g.121395	type:complete	len:197	comp83220_c0_seq1:276-866(+)		CID	1	0	1	1	246	4.21812		0	0	400	3	753.058	2257.16	3.30388	58.9221	3963	3963	MS2	32/88	141003_Sample_FT_01.RAW	KPGGVSASNSAVQSDLSALNAQR
High	SLQLLLSDVHSDIYTGSNK	Unambiguous	1	1	comp76716_c1_seq1	comp76716_c1_seq1|m.33273	comp76716_c1_seq1|g.33273	type:internal	len:281	comp76716_c1_seq1:840-1(-)		CID	1	0	1	1	227	4.21812		0	21.9576	400	3	697.365	2090.08	2.14129	90.9608	6555	6555	MS2	30/72	141003_Sample_FT_02.RAW	SLQLLLSDVHSDIYTGSNK
High	LGEHNIDVLEGNEQFINAAK	Unambiguous	1	1	TRYP_PIG	TRYP_PIG	Trypsin	Trypsin	Trypsin	Trypsin		CID	1	0	1	1	233	4.21782		0	22.3419	400	3	737.708	2211.11	1.83037	99.9079	7317	7317	MS2	28/76	141003_Sample_FT_02.RAW	LGEHNIDVLEGNEQFINAAK
High	LGEHNIDVLEGNEQFINAAK	Unambiguous	1	1	TRYP_PIG	TRYP_PIG	Trypsin	Trypsin	Trypsin	Trypsin		CID	1	0	1	1	216	4.20894		0	2.96429	400	3	737.709	2211.11	4.31471	94.4263	6898	6898	MS2	34/76	141003_Sample_FT_01.RAW	LGEHNIDVLEGNEQFINAAK
High	EIETYHNLLEGGQEDFESSGAGK	Unambiguous	1	1	Keratin_K1CI_HUMAN	Keratin_K1CI_HUMAN	(P35527)	Keratin,	type	I		CID	1	0	1	1	93	4.20834		0	5.52114	400	2	1255.57	2510.14	2.63094	68.3584	4790	4790	MS2	20/44	141003_Sample_FT_01.RAW	EIETYHNLLEGGQEDFESSGAGK
High	AVVPTNVDWTQVIAQR	Unambiguous	1	1	comp85644_c0_seq1	comp85644_c0_seq1|m.121785	comp85644_c0_seq1|g.121785	type:3prime_partial	len:305	comp85644_c0_seq1:913-2(-)		CID	1	0	1	1	146	4.2082		0	16.2358	400	3	599.663	1796.97	4.23786	83.9616	6107	6107	MS2	28/60	141003_Sample_FT_01.RAW	AVVPTNVDWTQVIAQR
High	QEIEcQNQEYSLLLSIK	Unambiguous	1	1	Keratin_K1CI_HUMAN	Keratin_K1CI_HUMAN	(P35527)	Keratin,	type	I	C5(Carbamidomethyl)	CID	1	0	1	1	185	4.20559		0	0	400	2	1048.03	2095.04	3.13681	85.3243	6357	6357	MS2	18/32	141003_Sample_FT_03.RAW	QEIECQNQEYSLLLSIK
High	GVAVDHVQTVQDSLAR	Unambiguous	1	1	comp33618_c0_seq1	comp33618_c0_seq1|m.2329	comp33618_c0_seq1|g.2329	type:5prime_partial	len:160	comp33618_c0_seq1:723-244(-)		CID	1	0	1	1	214	4.20269		0	6.79559	400	3	565.634	1694.89	2.34837	48.1221	3061	3061	MS2	26/60	141003_Sample_FT_02.RAW	GVAVDHVQTVQDSLAR
High	YSESQIPTLIVYGTK	Unambiguous	1	1	comp68428_c0_seq2	comp68428_c0_seq2|m.13214	comp68428_c0_seq2|g.13214	type:complete	len:268	comp68428_c0_seq2:3788-2985(-)		CID	1	0	1	1	169	4.19968		0	22.3142	400	2	849.954	1698.9	2.95994	78.7748	5667	5667	MS2	18/28	141003_Sample_FT_01.RAW	YSESQIPTLIVYGTK
High	VLVDAGFTEFDAISPK	Unambiguous	1	1	comp64036_c0_seq1	comp64036_c0_seq1|m.10145	comp64036_c0_seq1|g.10145	type:complete	len:229	comp64036_c0_seq1:1129-443(-)		CID	1	0	1	1	229	4.19917		0	3.4001	400	2	854.944	1708.88	1.07077	88.2615	6604	6604	MS2	20/30	141003_Sample_FT_03.RAW	VLVDAGFTEFDAISPK
High	MSGEcAPNVSVSVSTSHTTISGGGSR	Unambiguous	2	1	Keratin_gi	Keratin_gi|17318569/Keratin_K2C1_HUMAN	(NM_006121)/(P04264)	keratin/Keratin,	1;/type	Keratin-1;/II	C5(Carbamidomethyl)	CID	1	0	1	1	118	4.19505		0	15.3701	400	3	855.728	2565.17	1.30826	49.2433	3170	3170	MS2	32/100	141003_Sample_FT_02.RAW	MSGECAPNVSVSVSTSHTTISGGGSR
High	cVIVGTIGTLcGLSAEcLNK	Unambiguous	1	1	comp81022_c2_seq1	comp81022_c2_seq1|m.77406	comp81022_c2_seq1|g.77406	type:complete	len:146	comp81022_c2_seq1:617-180(-)	C1(Carbamidomethyl); C11(Carbamidomethyl); C17(Carbamidomethyl)	CID	1	0	1	1	205	4.1944		0	22.6888	400	2	1083.04	2165.08	1.03811	88.9249	6652	6652	MS2	21/38	141003_Sample_FT_03.RAW	CVIVGTIGTLCGLSAECLNK
High	QFQPQFQQccFGDPLPK	Unambiguous	1	1	comp79350_c2_seq9	comp79350_c2_seq9|m.53417	comp79350_c2_seq9|g.53417	type:5prime_partial	len:218	comp79350_c2_seq9:1589-936(-)	C9(Carbamidomethyl); C10(Carbamidomethyl)	CID	1	0	1	1	140	4.19297		0	5.18937	400	3	708.995	2124.97	3.28785	74.393	5299	5299	MS2	33/64	141003_Sample_FT_01.RAW	QFQPQFQQCCFGDPLPK
High	DcYITGNVNDWDGK	Unambiguous	1	1	comp84310_c0_seq1	comp84310_c0_seq1|m.121635	comp84310_c0_seq1|g.121635	type:complete	len:170	comp84310_c0_seq1:2008-1499(-)	C2(Carbamidomethyl)	CID	1	0	1	1	49	4.18484		0	22.2016	400	2	828.853	1656.7	1.35355	63.115	4338	4338	MS2	19/26	141003_Sample_FT_02.RAW	DCYITGNVNDWDGK
High	GPNPIQLNQFLAQPMAPK	Unambiguous	5	1	comp70251_c0_seq2	comp70251_c0_seq1|m.15561/comp70251_c0_seq2|m.15566/comp70251_c0_seq3|m.15569/comp70251_c0_seq4|m.15574/comp70251_c0_seq5|m.15579	comp70251_c0_seq1|g.15561/comp70251_c0_seq2|g.15566/comp70251_c0_seq3|g.15569/comp70251_c0_seq4|g.15574/comp70251_c0_seq5|g.15579	type:complete/type:complete/type:complete/type:complete/type:complete	len:860/len:638/len:926/len:1293/len:669	comp70251_c0_seq1:280-2859(+)/comp70251_c0_seq2:280-2193(+)/comp70251_c0_seq3:280-3057(+)/comp70251_c0_seq4:280-4158(+)/comp70251_c0_seq5:280-2286(+)		CID	1	0	1	1	158	4.18412		0	9.43915	400	3	655.354	1964.05	3.26311	91.8947	6627	6627	MS2	25/68	141003_Sample_FT_02.RAW	GPNPIQLNQFLAQPMAPK
High	HMFNAITHVccDEGNPYPK	Unambiguous	1	1	comp79350_c2_seq9	comp79350_c2_seq9|m.53417	comp79350_c2_seq9|g.53417	type:5prime_partial	len:218	comp79350_c2_seq9:1589-936(-)	C10(Carbamidomethyl); C11(Carbamidomethyl)	CID	1	0	1	1	53	4.18339		0	2.92506	400	4	573.254	2289.99	3.89925	52.4679	3428	3428	MS2	41/108	141003_Sample_FT_01.RAW	HMFNAITHVCCDEGNPYPK
High	AFFENSQSELSYQR	Unambiguous	1	1	comp81158_c1_seq2	comp81158_c1_seq2|m.79380	comp81158_c1_seq2|g.79380	type:5prime_partial	len:230	comp81158_c1_seq2:789-100(-)		CID	1	0	1	1	134	4.18161		0	17.1395	400	2	853.397	1705.79	2.91795	62.0581	4233	4233	MS2	18/26	141003_Sample_FT_01.RAW	AFFENSQSELSYQR
High	ELTTEIDNNIEQISSYK	Unambiguous	2	2	Keratin_gi;Keratin_K1CJ_HUMAN	Keratin_gi|4557697/Keratin_K1CJ_HUMAN	(NM_000421)/(P13645)	keratin/Keratin,	10;/type	Keratin-10/I		CID	1	0	1	1	210	4.18142		0	3.61096	400	2	998.99	1996.97	0.964805	82.246	6101	6101	MS2	22/32	141003_Sample_FT_03.RAW	ELTTEIDNNIEQISSYK
High	LGEHNIDVLEGNEQFINAAK	Unambiguous	1	1	TRYP_PIG	TRYP_PIG	Trypsin	Trypsin	Trypsin	Trypsin		CID	1	0	1	1	217	4.1796		0	15.0429	400	3	737.709	2211.11	4.2319	104.815	7533	7533	MS2	29/76	141003_Sample_FT_01.RAW	LGEHNIDVLEGNEQFINAAK
High	GPNPIQLNQFLAQPMAPK	Unambiguous	5	1	comp70251_c0_seq2	comp70251_c0_seq1|m.15561/comp70251_c0_seq2|m.15566/comp70251_c0_seq3|m.15569/comp70251_c0_seq4|m.15574/comp70251_c0_seq5|m.15579	comp70251_c0_seq1|g.15561/comp70251_c0_seq2|g.15566/comp70251_c0_seq3|g.15569/comp70251_c0_seq4|g.15574/comp70251_c0_seq5|g.15579	type:complete/type:complete/type:complete/type:complete/type:complete	len:860/len:638/len:926/len:1293/len:669	comp70251_c0_seq1:280-2859(+)/comp70251_c0_seq2:280-2193(+)/comp70251_c0_seq3:280-3057(+)/comp70251_c0_seq4:280-4158(+)/comp70251_c0_seq5:280-2286(+)		CID	1	0	1	1	165	4.17521		0	18.6161	400	2	982.525	1964.04	0.286643	91.4891	6598	6598	MS2	19/34	141003_Sample_FT_02.RAW	GPNPIQLNQFLAQPMAPK
High	KQAYDPVHQMccGEQVKPRPLGQPNMDccGK	Unambiguous	1	1	comp79350_c2_seq9	comp79350_c2_seq9|m.53417	comp79350_c2_seq9|g.53417	type:5prime_partial	len:218	comp79350_c2_seq9:1589-936(-)	C11(Carbamidomethyl); C12(Carbamidomethyl); C28(Carbamidomethyl); C29(Carbamidomethyl)	CID	1	0	1	1	63	4.17372		1	0.622258	171	4	922.916	3688.64	1.28965	47.8332	3035	3035	MS2	41/180	141003_Sample_FT_02.RAW	KQAYDPVHQMCCGEQVKPRPLGQPNMDCCGK
High	YNIMASADQMIDccTENK	Unambiguous	1	1	comp82030_c0_seq1	comp82030_c0_seq1|m.97089	comp82030_c0_seq1|g.97089	type:complete	len:243	comp82030_c0_seq1:202-930(+)	C13(Carbamidomethyl); C14(Carbamidomethyl)	CID	1	0	1	1	20	4.17351		0	11.7979	400	2	1082.45	2163.89	3.46335	81.6061	5909	5909	MS2	19/34	141003_Sample_FT_01.RAW	YNIMASADQMIDCCTENK
High	THNLEPYFESFINNLR	Unambiguous	2	1	Keratin_gi	Keratin_gi|17318569/Keratin_K2C1_HUMAN	(NM_006121)/(P04264)	keratin/Keratin,	1;/type	Keratin-1;/II		CID	1	0	1	1	192	4.1731		0	0	400	2	997.493	1993.98	0.7451	99.0772	7443	7443	MS2	20/30	141003_Sample_FT_03.RAW	THNLEPYFESFINNLR
High	HMFNAITHVccDEGNPYPK	Unambiguous	1	1	comp79350_c2_seq9	comp79350_c2_seq9|m.53417	comp79350_c2_seq9|g.53417	type:5prime_partial	len:218	comp79350_c2_seq9:1589-936(-)	C10(Carbamidomethyl); C11(Carbamidomethyl)	CID	1	0	1	1	40	4.17169		0	9.83976	400	4	573.252	2289.99	1.44718	53.4198	3638	3638	MS2	40/108	141003_Sample_FT_03.RAW	HMFNAITHVCCDEGNPYPK
High	NQILNLTTDNANILLQIDNAR	Unambiguous	2	2	Keratin_gi;Keratin_K1CJ_HUMAN	Keratin_gi|4557697/Keratin_K1CJ_HUMAN	(NM_000421)/(P13645)	keratin/Keratin,	10;/type	Keratin-10/I		CID	1	0	1	1	125	4.17025		0	26.6333	400	3	789.763	2367.27	5.01421	104.629	7521	7521	MS2	31/80	141003_Sample_FT_01.RAW	NQILNLTTDNANILLQIDNAR
High	GGHHVPGELPPGGPSEGPPGEQPAPR	Unambiguous	1	1	comp83173_c0_seq1	comp83173_c0_seq1|m.121370	comp83173_c0_seq1|g.121370	type:complete	len:306	comp83173_c0_seq1:1350-433(-)		CID	1	0	1	1	233	4.16937		0	2.45318	400	4	628.311	2510.22	1.43199	39.3913	2390	2390	MS2	42/150	141003_Sample_FT_03.RAW	GGHHVPGELPPGGPSEGPPGEQPAPR
High	QFQPQFQQccFGDPLPK	Unambiguous	1	1	comp79350_c2_seq9	comp79350_c2_seq9|m.53417	comp79350_c2_seq9|g.53417	type:5prime_partial	len:218	comp79350_c2_seq9:1589-936(-)	C9(Carbamidomethyl); C10(Carbamidomethyl)	CID	1	0	1	1	121	4.16936		0	1.68571	400	2	1062.99	2124.97	1.4272	76.7024	5622	5622	MS2	22/32	141003_Sample_FT_03.RAW	QFQPQFQQCCFGDPLPK
High	SYHYcPPGPTTSDHcK	Unambiguous	2	1	comp33682_c0_seq1	comp33682_c0_seq1|m.2376/comp33682_c0_seq2|m.2377	comp33682_c0_seq1|g.2376/comp33682_c0_seq2|g.2377	type:complete/type:complete	len:225/len:184	comp33682_c0_seq1:195-869(+)/comp33682_c0_seq2:195-746(+)	C5(Carbamidomethyl); C15(Carbamidomethyl)	CID	1	0	1	1	12	4.16758		0	2.28241	400	3	636.267	1906.79	0.946029	32.0821	1795	1795	MS2	26/60	141003_Sample_FT_03.RAW	SYHYCPPGPTTSDHCK
High	LPVDSAAASVLmFGDcR	Unambiguous	1	1	comp78084_c0_seq1	comp78084_c0_seq1|m.41468	comp78084_c0_seq1|g.41468	type:complete	len:243	comp78084_c0_seq1:426-1154(+)	M12(Oxidation); C16(Carbamidomethyl)	CID	1	0	1	1	170	4.16408		0	7.49875	400	3	608.962	1824.87	4.43867	84.6605	6173	6173	MS2	29/64	141003_Sample_FT_01.RAW	LPVDSAAASVLM*FGDCR
High	GSPPMLccGFSLYDPTTHLccDSFPVPNPTR	Unambiguous	1	1	comp79350_c2_seq9	comp79350_c2_seq9|m.53417	comp79350_c2_seq9|g.53417	type:5prime_partial	len:218	comp79350_c2_seq9:1589-936(-)	C7(Carbamidomethyl); C8(Carbamidomethyl); C20(Carbamidomethyl); C21(Carbamidomethyl)	CID	1	0	1	1	37	4.15798		0	7.62162	400	3	1195.19	3583.56	1.37619	94.0699	7067	7067	MS2	34/120	141003_Sample_FT_03.RAW	GSPPMLCCGFSLYDPTTHLCCDSFPVPNPTR
High	cPPGQIISHIGSDYDLLLEDR	Unambiguous	1	1	comp47140_c0_seq1	comp47140_c0_seq1|m.4210	comp47140_c0_seq1|g.4210	type:complete	len:169	comp47140_c0_seq1:920-414(-)	C1(Carbamidomethyl)	CID	1	0	1	1	218	4.15575		0	5.27623	400	2	1199.59	2398.18	3.91467	89.739	6580	6580	MS2	21/40	141003_Sample_FT_01.RAW	CPPGQIISHIGSDYDLLLEDR
High	ALLVGNPADSDSLQER	Unambiguous	1	1	comp69764_c0_seq1	comp69764_c0_seq1|m.14912	comp69764_c0_seq1|g.14912	type:complete	len:189	comp69764_c0_seq1:162-728(+)		CID	1	0	1	1	187	4.1555		0	23.2188	400	2	842.929	1684.85	0.509509	60.608	4248	4248	MS2	23/30	141003_Sample_FT_03.RAW	ALLVGNPADSDSLQER
High	VESVDLVSQQSGSPcTK	Unambiguous	1	1	comp79882_c3_seq2	comp79882_c3_seq2|m.59726	comp79882_c3_seq2|g.59726	type:complete	len:165	comp79882_c3_seq2:132-626(+)	C15(Carbamidomethyl)	CID	1	0	1	1	173	4.1545		0	14.6301	400	2	910.94	1820.87	1.81508	46.6526	2922	2922	MS2	19/32	141003_Sample_FT_02.RAW	VESVDLVSQQSGSPCTK
High	VKDVAEGVFYSQDEMGEK	Unambiguous	3	2	comp75603_c1_seq1;comp75603_c1_seq3	comp75603_c1_seq1|m.27711/comp75603_c1_seq2|m.27714/comp75603_c1_seq3|m.27715	comp75603_c1_seq1|g.27711/comp75603_c1_seq2|g.27714/comp75603_c1_seq3|g.27715	type:complete/type:3prime_partial/type:3prime_partial	len:1190/len:616/len:404	comp75603_c1_seq1:4231-662(-)/comp75603_c1_seq2:1845-1(-)/comp75603_c1_seq3:1209-1(-)		CID	1	0	1	1	156	4.15289		1	0	400	3	677.651	2030.94	1.02421	56.6615	3797	3797	MS2	24/68	141003_Sample_FT_02.RAW	VKDVAEGVFYSQDEMGEK
High	LMEALYHPDGTPR	Unambiguous	2	1	comp33682_c0_seq1	comp33682_c0_seq1|m.2376/comp33682_c0_seq2|m.2377	comp33682_c0_seq1|g.2376/comp33682_c0_seq2|g.2377	type:complete/type:complete	len:225/len:184	comp33682_c0_seq1:195-869(+)/comp33682_c0_seq2:195-746(+)		CID	1	0	1	1	160	4.15099		0	2.04515	400	2	750.37	1499.73	0.3639	51.1995	3457	3457	MS2	20/24	141003_Sample_FT_03.RAW	LMEALYHPDGTPR
High	KQFQPQFQQccFGDPLPK	Unambiguous	1	1	comp79350_c2_seq9	comp79350_c2_seq9|m.53417	comp79350_c2_seq9|g.53417	type:5prime_partial	len:218	comp79350_c2_seq9:1589-936(-)	C10(Carbamidomethyl); C11(Carbamidomethyl)	CID	1	0	1	1	176	4.14935		1	17.9933	400	3	751.693	2253.06	3.07415	65.7455	4566	4566	MS2	30/68	141003_Sample_FT_01.RAW	KQFQPQFQQCCFGDPLPK
High	QSADDAAVcQEKPNTYSIGVGDR	Unambiguous	1	1	comp92120_c0_seq1	comp92120_c0_seq1|m.122172	comp92120_c0_seq1|g.122172	type:complete	len:135	comp92120_c0_seq1:1407-1003(-)	C9(Carbamidomethyl)	CID	1	0	1	1	113	4.14799		0	11.5542	319	3	827.717	2481.14	1.95684	48.1697	3066	3066	MS2	28/88	141003_Sample_FT_02.RAW	QSADDAAVCQEKPNTYSIGVGDR
High	GmYDMTTQVccGDIPIPRPPK	Unambiguous	1	1	comp79350_c2_seq9	comp79350_c2_seq9|m.53417	comp79350_c2_seq9|g.53417	type:5prime_partial	len:218	comp79350_c2_seq9:1589-936(-)	M2(Oxidation); C10(Carbamidomethyl); C11(Carbamidomethyl)	CID	0.2458	0	1	1	84	4.14719		0	16.8158	330	3	818.044	2452.12	1.3416	70.8163	5117	5117	MS2	27/80	141003_Sample_FT_03.RAW	GM*YDMTTQVCCGDIPIPRPPK
High	LGEHNIDVLEGNEQFINAAK	Unambiguous	1	1	TRYP_PIG	TRYP_PIG	Trypsin	Trypsin	Trypsin	Trypsin		CID	1	0	1	1	226	4.14447		0	12.7354	400	3	737.708	2211.11	2.98973	82.5807	5991	5991	MS2	30/76	141003_Sample_FT_01.RAW	LGEHNIDVLEGNEQFINAAK
High	NYSPYYNTIDDLKDQIVDLTVGNNK	Unambiguous	1	1	Keratin_K1CI_HUMAN	Keratin_K1CI_HUMAN	(P35527)	Keratin,	type	I		CID	1	0	1	1	204	4.14405		1	2.92579	400	3	968.146	2902.42	4.23591	111.056	7935	7935	MS2	33/96	141003_Sample_FT_01.RAW	NYSPYYNTIDDLKDQIVDLTVGNNK
High	VATSATDEDSAAQSVR	Unambiguous	1	1	comp81198_c1_seq2	comp81198_c1_seq2|m.80227	comp81198_c1_seq2|g.80227	type:complete	len:543	comp81198_c1_seq2:348-1976(+)		CID	1	0	1	1	167	4.13388		0	27.2674	400	2	804.38	1607.75	1.72684	30.186	1540	1540	MS2	21/30	141003_Sample_FT_02.RAW	VATSATDEDSAAQSVR
High	LNDLEDALQQAK	Unambiguous	2	1	Keratin_gi	Keratin_gi|17318569/Keratin_K2C1_HUMAN	(NM_006121)/(P04264)	keratin/Keratin,	1;/type	Keratin-1;/II		CID	1	0	1	1	166	4.13162		0	8.92238	400	2	679.354	1357.7	3.41441	64.1642	4420	4420	MS2	19/22	141003_Sample_FT_01.RAW	LNDLEDALQQAK
High	GSPPmLccGFSLYDPTTHLccDSFPVPNPTR	Unambiguous	1	1	comp79350_c2_seq9	comp79350_c2_seq9|m.53417	comp79350_c2_seq9|g.53417	type:5prime_partial	len:218	comp79350_c2_seq9:1589-936(-)	M5(Oxidation); C7(Carbamidomethyl); C8(Carbamidomethyl); C20(Carbamidomethyl); C21(Carbamidomethyl)	CID	1	0	1	1	36	4.12648		0	4.75242	400	3	1200.53	3599.56	3.42708	88.6587	6497	6497	MS2	30/120	141003_Sample_FT_01.RAW	GSPPM*LCCGFSLYDPTTHLCCDSFPVPNPTR
High	GLLPDDLDDVIETQDDLLDVADSLK	Unambiguous	1	1	comp75603_c1_seq1	comp75603_c1_seq1|m.27711	comp75603_c1_seq1|g.27711	type:complete	len:1190	comp75603_c1_seq1:4231-662(-)		CID	1	0	1	1	205	4.11886		0	26.317	400	3	909.788	2727.35	1.5629	123.101	8941	8941	MS2	24/96	141003_Sample_FT_03.RAW	GLLPDDLDDVIETQDDLLDVADSLK
High	HEAAPPHENVAASDK	Unambiguous	1	1	comp46993_c0_seq1	comp46993_c0_seq1|m.4157	comp46993_c0_seq1|g.4157	type:5prime_partial	len:160	comp46993_c0_seq1:953-474(-)		CID	1	0	1	1	135	4.11858		0	2.76432	400	3	524.919	1572.74	0.870433	17.1632	742	742	MS2	33/56	141003_Sample_FT_03.RAW	HEAAPPHENVAASDK
High	VAGSAPLTVDNFSFWR	Unambiguous	1	1	comp92120_c0_seq1	comp92120_c0_seq1|m.122172	comp92120_c0_seq1|g.122172	type:complete	len:135	comp92120_c0_seq1:1407-1003(-)		CID	1	0	1	1	209	4.11504		0	5.69061	400	2	883.948	1766.89	1.603	95.6927	6957	6957	MS2	24/30	141003_Sample_FT_02.RAW	VAGSAPLTVDNFSFWR
High	GMYDMTTQVccGDIPIPRPPK	Unambiguous	1	1	comp79350_c2_seq9	comp79350_c2_seq9|m.53417	comp79350_c2_seq9|g.53417	type:5prime_partial	len:218	comp79350_c2_seq9:1589-936(-)	C10(Carbamidomethyl); C11(Carbamidomethyl)	CID	1	0	1	1	109	4.11169		0	17.5128	400	3	812.712	2436.12	1.01687	78.6257	5655	5655	MS2	28/80	141003_Sample_FT_01.RAW	GMYDMTTQVCCGDIPIPRPPK
High	LGEHNIDVLEGNEQFINAAK	Unambiguous	1	1	TRYP_PIG	TRYP_PIG	Trypsin	Trypsin	Trypsin	Trypsin		CID	1	0	1	1	233	4.1114		0	37.4622	400	3	737.708	2211.11	1.83037	82.5582	5914	5914	MS2	36/76	141003_Sample_FT_02.RAW	LGEHNIDVLEGNEQFINAAK
High	FLPELLELDLLPTAPIDcLGK	Unambiguous	1	1	comp46635_c1_seq1	comp46635_c1_seq1|m.4038	comp46635_c1_seq1|g.4038	type:complete	len:505	comp46635_c1_seq1:234-1748(+)	C18(Carbamidomethyl)	CID	1	0	1	1	74	4.09872		0	15.9322	400	2	1184.15	2367.29	1.34418	119.942	8515	8515	MS2	22/40	141003_Sample_FT_02.RAW	FLPELLELDLLPTAPIDCLGK
High	cNPFFPGDcPFNSVcAQDGSGR	Unambiguous	1	1	comp69764_c0_seq1	comp69764_c0_seq1|m.14912	comp69764_c0_seq1|g.14912	type:complete	len:189	comp69764_c0_seq1:162-728(+)	C1(Carbamidomethyl); C9(Carbamidomethyl); C15(Carbamidomethyl)	CID	1	0	1	1	15	4.09721		0	3.50518	400	2	1245.01	2489.02	3.35113	80.6071	5818	5818	MS2	24/42	141003_Sample_FT_01.RAW	CNPFFPGDCPFNSVCAQDGSGR
High	SYHYcPPGPTTSDHcK	Unambiguous	2	1	comp33682_c0_seq1	comp33682_c0_seq1|m.2376/comp33682_c0_seq2|m.2377	comp33682_c0_seq1|g.2376/comp33682_c0_seq2|g.2377	type:complete/type:complete	len:225/len:184	comp33682_c0_seq1:195-869(+)/comp33682_c0_seq2:195-746(+)	C5(Carbamidomethyl); C15(Carbamidomethyl)	CID	1	0	1	1	15	4.08741		0	7.8467	400	3	636.268	1906.79	2.67453	29.8903	1445	1445	MS2	30/60	141003_Sample_FT_01.RAW	SYHYCPPGPTTSDHCK
High	cNPFFPGDcPFNSVcAQDGSGR	Unambiguous	1	1	comp69764_c0_seq1	comp69764_c0_seq1|m.14912	comp69764_c0_seq1|g.14912	type:complete	len:189	comp69764_c0_seq1:162-728(+)	C1(Carbamidomethyl); C9(Carbamidomethyl); C15(Carbamidomethyl)	CID	1	0	1	1	15	4.08737		0	2.95558	400	2	1245.01	2489.01	1.58556	84.3025	6034	6034	MS2	24/42	141003_Sample_FT_02.RAW	CNPFFPGDCPFNSVCAQDGSGR
High	SFDPQVAYVDLLAALHK	Unambiguous	4	1	comp72631_c0_seq4	comp72631_c0_seq1|m.19107/comp72631_c0_seq2|m.19110/comp72631_c0_seq3|m.19112/comp72631_c0_seq4|m.19114	comp72631_c0_seq1|g.19107/comp72631_c0_seq2|g.19110/comp72631_c0_seq3|g.19112/comp72631_c0_seq4|g.19114	type:complete/type:complete/type:complete/type:complete	len:576/len:495/len:480/len:470	comp72631_c0_seq1:1902-175(-)/comp72631_c0_seq2:1659-175(-)/comp72631_c0_seq3:1614-175(-)/comp72631_c0_seq4:1584-175(-)		CID	1	0	1	1	173	4.08717		0	7.87572	400	2	944.005	1887	0.902975	106.942	7993	7993	MS2	21/32	141003_Sample_FT_03.RAW	SFDPQVAYVDLLAALHK
High	FSSVISVADLDDYDDDDVK	Unambiguous	1	1	comp75603_c1_seq1	comp75603_c1_seq1|m.27711	comp75603_c1_seq1|g.27711	type:complete	len:1190	comp75603_c1_seq1:4231-662(-)		CID	1	0	1	1	74	4.08679		0	26.001	400	2	1059.48	2117.94	2.15881	84.3647	6145	6145	MS2	18/36	141003_Sample_FT_01.RAW	FSSVISVADLDDYDDDDVK
High	KcNPFFPGDcPFNSVcAQDGSGR	Unambiguous	1	1	comp69764_c0_seq1	comp69764_c0_seq1|m.14912	comp69764_c0_seq1|g.14912	type:complete	len:189	comp69764_c0_seq1:162-728(+)	C2(Carbamidomethyl); C10(Carbamidomethyl); C16(Carbamidomethyl)	CID	1	0	1	1	31	4.08578		1	8.09846	400	2	1309.06	2617.12	5.14638	70.4597	4965	4965	MS2	21/44	141003_Sample_FT_01.RAW	KCNPFFPGDCPFNSVCAQDGSGR
High	QFQPQFQQccFGDPLPK	Unambiguous	1	1	comp79350_c2_seq9	comp79350_c2_seq9|m.53417	comp79350_c2_seq9|g.53417	type:5prime_partial	len:218	comp79350_c2_seq9:1589-936(-)	C9(Carbamidomethyl); C10(Carbamidomethyl)	CID	1	0	1	1	123	4.0849		0	6.4321	400	2	1062.99	2124.97	3.61013	78.2935	5628	5628	MS2	20/32	141003_Sample_FT_01.RAW	QFQPQFQQCCFGDPLPK
High	LGESYQISILNQMR	Unambiguous	2	1	comp75603_c1_seq3	comp75603_c1_seq2|m.27714/comp75603_c1_seq3|m.27715	comp75603_c1_seq2|g.27714/comp75603_c1_seq3|g.27715	type:3prime_partial/type:3prime_partial	len:616/len:404	comp75603_c1_seq2:1845-1(-)/comp75603_c1_seq3:1209-1(-)		CID	1	0	1	1	192	4.08416		0	38.3143	400	2	826.429	1651.85	1.51209	80.9244	5980	5980	MS2	20/26	141003_Sample_FT_03.RAW	LGESYQISILNQMR
High	SALQLSNVQDPHATYR	Unambiguous	1	1	comp71538_c3_seq2	comp71538_c3_seq2|m.17221	comp71538_c3_seq2|g.17221	type:complete	len:411	comp71538_c3_seq2:1280-48(-)		CID	1	0	1	1	198	4.08295		0	22.1463	400	2	900.458	1799.91	2.81994	49.7249	3176	3176	MS2	17/30	141003_Sample_FT_01.RAW	SALQLSNVQDPHATYR
High	FNADGSNFLNWFK	Unambiguous	1	1	comp79270_c0_seq1	comp79270_c0_seq1|m.52304	comp79270_c0_seq1|g.52304	type:complete	len:272	comp79270_c0_seq1:176-991(+)		CID	1	0	1	1	138	4.08042		0	15.822	400	2	780.371	1559.73	3.99753	106.064	7604	7604	MS2	21/24	141003_Sample_FT_01.RAW	FNADGSNFLNWFK
High	TcEEDGHVFDPQK	Unambiguous	1	1	comp82027_c0_seq1	comp82027_c0_seq1|m.96969	comp82027_c0_seq1|g.96969	type:complete	len:1357	comp82027_c0_seq1:408-4478(+)	C2(Carbamidomethyl)	CID	1	0	1	1	31	4.07861		0	18.4676	400	2	781.334	1561.66	1.82715	32.0749	1709	1709	MS2	19/24	141003_Sample_FT_02.RAW	TCEEDGHVFDPQK
High	IQcQGATSLASDGASVR	Unambiguous	1	1	comp34200_c0_seq1	comp34200_c0_seq1|m.2621	comp34200_c0_seq1|g.2621	type:complete	len:330	comp34200_c0_seq1:1014-25(-)	C3(Carbamidomethyl)	CID	1	0	1	1	198	4.07852		0	31.6853	400	2	860.919	1720.83	1.09976	45.4153	2819	2819	MS2	22/32	141003_Sample_FT_02.RAW	IQCQGATSLASDGASVR
High	GVNEVLFVVYNSER	Unambiguous	1	1	comp79270_c0_seq3	comp79270_c0_seq3|m.52305	comp79270_c0_seq3|g.52305	type:5prime_partial	len:207	comp79270_c0_seq3:1-621(+)		CID	1	0	1	1	201	4.07787		0	17.4644	400	2	812.922	1624.84	2.13073	89.4683	6697	6697	MS2	18/26	141003_Sample_FT_03.RAW	GVNEVLFVVYNSER
High	LFDTDTSScASFHDVR	Unambiguous	1	1	comp82027_c0_seq1	comp82027_c0_seq1|m.96969	comp82027_c0_seq1|g.96969	type:complete	len:1357	comp82027_c0_seq1:408-4478(+)	C9(Carbamidomethyl)	CID	1	0	1	1	75	4.07608		0	13.7492	400	2	929.41	1857.81	2.50938	54.1265	3570	3570	MS2	19/30	141003_Sample_FT_01.RAW	LFDTDTSSCASFHDVR
High	LPPAQTQANPSYTLR	Unambiguous	5	1	comp70251_c0_seq2	comp70251_c0_seq1|m.15561/comp70251_c0_seq2|m.15566/comp70251_c0_seq3|m.15569/comp70251_c0_seq4|m.15574/comp70251_c0_seq5|m.15579	comp70251_c0_seq1|g.15561/comp70251_c0_seq2|g.15566/comp70251_c0_seq3|g.15569/comp70251_c0_seq4|g.15574/comp70251_c0_seq5|g.15579	type:complete/type:complete/type:complete/type:complete/type:complete	len:860/len:638/len:926/len:1293/len:669	comp70251_c0_seq1:280-2859(+)/comp70251_c0_seq2:280-2193(+)/comp70251_c0_seq3:280-3057(+)/comp70251_c0_seq4:280-4158(+)/comp70251_c0_seq5:280-2286(+)		CID	1	0	1	1	175	4.07565		0	17.425	400	2	828.94	1656.87	1.8163	47.8029	3032	3032	MS2	21/28	141003_Sample_FT_02.RAW	LPPAQTQANPSYTLR
High	mPSDFTFNVAQFGPK	Unambiguous	3	2	comp75603_c1_seq1;comp75603_c1_seq3	comp75603_c1_seq1|m.27711/comp75603_c1_seq2|m.27714/comp75603_c1_seq3|m.27715	comp75603_c1_seq1|g.27711/comp75603_c1_seq2|g.27714/comp75603_c1_seq3|g.27715	type:complete/type:3prime_partial/type:3prime_partial	len:1190/len:616/len:404	comp75603_c1_seq1:4231-662(-)/comp75603_c1_seq2:1845-1(-)/comp75603_c1_seq3:1209-1(-)	M1(Oxidation)	CID	1	0	1	1	137	4.07533		0	11.1075	400	2	851.402	1701.8	1.02229	87.3824	6255	6255	MS2	21/28	141003_Sample_FT_02.RAW	M*PSDFTFNVAQFGPK
High	ITNEEEcNTVDGR	Unambiguous	1	1	comp27321_c0_seq1	comp27321_c0_seq1|m.1527	comp27321_c0_seq1|g.1527	type:5prime_partial	len:139	comp27321_c0_seq1:460-44(-)	C7(Carbamidomethyl)	CID	1	0	1	1	47	4.0743		0	30.1263	400	2	768.834	1536.66	0.190242	23.1489	1104	1104	MS2	20/24	141003_Sample_FT_03.RAW	ITNEEECNTVDGR
High	QFQPQFQQccFGDPLPK	Unambiguous	1	1	comp79350_c2_seq9	comp79350_c2_seq9|m.53417	comp79350_c2_seq9|g.53417	type:5prime_partial	len:218	comp79350_c2_seq9:1589-936(-)	C9(Carbamidomethyl); C10(Carbamidomethyl)	CID	1	0	1	1	126	4.07133		0	64.9552	400	3	708.993	2124.96	0.788969	77.232	5671	5671	MS2	32/64	141003_Sample_FT_03.RAW	QFQPQFQQCCFGDPLPK
High	VTGFELDDLFDKMEDDDIEcLSGFVSENHEK	Unambiguous	3	2	comp75603_c1_seq1;comp75603_c1_seq3	comp75603_c1_seq1|m.27711/comp75603_c1_seq2|m.27714/comp75603_c1_seq3|m.27715	comp75603_c1_seq1|g.27711/comp75603_c1_seq2|g.27714/comp75603_c1_seq3|g.27715	type:complete/type:3prime_partial/type:3prime_partial	len:1190/len:616/len:404	comp75603_c1_seq1:4231-662(-)/comp75603_c1_seq2:1845-1(-)/comp75603_c1_seq3:1209-1(-)	C20(Carbamidomethyl)	CID	1	0	1	1	51	4.07127		1	3.9241	400	4	909.156	3633.6	3.82606	114.778	8174	8174	MS2	40/180	141003_Sample_FT_01.RAW	VTGFELDDLFDKMEDDDIECLSGFVSENHEK
High	FSSVISVADLDDYDDDDVK	Unambiguous	1	1	comp75603_c1_seq1	comp75603_c1_seq1|m.27711	comp75603_c1_seq1|g.27711	type:complete	len:1190	comp75603_c1_seq1:4231-662(-)		CID	1	0	1	1	97	4.06738		0	32.6462	400	2	1059.48	2117.96	7.69184	85.6795	6388	6388	MS2	19/36	141003_Sample_FT_03.RAW	FSSVISVADLDDYDDDDVK
High	HMFNAITHVccDEGNPYPK	Unambiguous	1	1	comp79350_c2_seq9	comp79350_c2_seq9|m.53417	comp79350_c2_seq9|g.53417	type:5prime_partial	len:218	comp79350_c2_seq9:1589-936(-)	C10(Carbamidomethyl); C11(Carbamidomethyl)	CID	1	0	1	1	40	4.06656		0	3.89175	400	4	573.252	2289.99	1.55379	51.4043	3472	3472	MS2	37/108	141003_Sample_FT_03.RAW	HMFNAITHVCCDEGNPYPK
High	TcYGDISQLSPTGR	Unambiguous	1	1	comp83220_c0_seq1	comp83220_c0_seq1|m.121395	comp83220_c0_seq1|g.121395	type:complete	len:197	comp83220_c0_seq1:276-866(+)	C2(Carbamidomethyl)	CID	1	0	1	1	153	4.06603		0	11.4184	400	2	777.867	1554.73	2.82141	57.5099	3846	3846	MS2	19/26	141003_Sample_FT_01.RAW	TCYGDISQLSPTGR
High	TPTESAVIFLQNK	Unambiguous	1	1	comp64148_c0_seq1	comp64148_c0_seq1|m.10274	comp64148_c0_seq1|g.10274	type:complete	len:460	comp64148_c0_seq1:1892-513(-)		CID	1	0	1	1	211	4.06498		0	19.2276	400	2	724.394	1447.78	1.54607	68.0266	4877	4877	MS2	19/24	141003_Sample_FT_03.RAW	TPTESAVIFLQNK
High	FLEQQNQVLQTK	Unambiguous	3	2	Keratin_gi;Keratin_K22E_HUMAN	Keratin_gi|17318569/Keratin_K2C1_HUMAN/Keratin_K22E_HUMAN	(NM_006121)/(P04264)/(P35908)	keratin/Keratin,/Keratin,	1;/type/type	Keratin-1;/II/II		CID	1	0	1	1	210	4.0647		0	24.9991	400	2	738.398	1475.79	2.81545	49.3453	3141	3141	MS2	19/22	141003_Sample_FT_01.RAW	FLEQQNQVLQTK
High	ILTQYQAMQSNMR	Unambiguous	2	1	comp64164_c0_seq1	comp64164_c0_seq1|m.10277/comp64164_c0_seq2|m.10278	comp64164_c0_seq1|g.10277/comp64164_c0_seq2|g.10278	type:complete/type:complete	len:244/len:256	comp64164_c0_seq1:332-1063(+)/comp64164_c0_seq2:375-1142(+)		CID	1	0	1	1	156	4.06429		0	0	400	2	792.388	1583.77	0.984308	52.2408	3438	3438	MS2	19/24	141003_Sample_FT_02.RAW	ILTQYQAMQSNMR
High	GPNPIQLNQFLAQPmAPK	Unambiguous	5	1	comp70251_c0_seq2	comp70251_c0_seq1|m.15561/comp70251_c0_seq2|m.15566/comp70251_c0_seq3|m.15569/comp70251_c0_seq4|m.15574/comp70251_c0_seq5|m.15579	comp70251_c0_seq1|g.15561/comp70251_c0_seq2|g.15566/comp70251_c0_seq3|g.15569/comp70251_c0_seq4|g.15574/comp70251_c0_seq5|g.15579	type:complete/type:complete/type:complete/type:complete/type:complete	len:860/len:638/len:926/len:1293/len:669	comp70251_c0_seq1:280-2859(+)/comp70251_c0_seq2:280-2193(+)/comp70251_c0_seq3:280-3057(+)/comp70251_c0_seq4:280-4158(+)/comp70251_c0_seq5:280-2286(+)	M15(Oxidation)	CID	1	0	1	1	171	4.05837		0	6.61837	400	2	990.524	1980.04	1.5578	83.3905	5973	5973	MS2	20/34	141003_Sample_FT_02.RAW	GPNPIQLNQFLAQPM*APK
High	ScAAAGTEcLISGWGNTK	Unambiguous	1	1	TRYP_PIG	TRYP_PIG	Trypsin	Trypsin	Trypsin	Trypsin	C2(Carbamidomethyl); C9(Carbamidomethyl)	CID	1	0	1	1	99	4.0577		0	22.2277	400	2	941.929	1882.85	4.36156	68.4013	4794	4794	MS2	23/34	141003_Sample_FT_01.RAW	SCAAAGTECLISGWGNTK
High	LGEHNIDVLEGNEQFINAAK	Unambiguous	1	1	TRYP_PIG	TRYP_PIG	Trypsin	Trypsin	Trypsin	Trypsin		CID	1	0	1	1	229	4.05625		0	15.4699	400	3	737.708	2211.11	2.16162	90.7679	6537	6537	MS2	35/76	141003_Sample_FT_02.RAW	LGEHNIDVLEGNEQFINAAK
High	LGEHNIDVLEGNEQFINAAK	Unambiguous	1	1	TRYP_PIG	TRYP_PIG	Trypsin	Trypsin	Trypsin	Trypsin		CID	1	0	1	1	229	4.05486		0	6.73708	400	3	737.707	2211.11	1.66475	84.8089	6316	6316	MS2	30/76	141003_Sample_FT_03.RAW	LGEHNIDVLEGNEQFINAAK
High	LMEALYHPDGTPR	Unambiguous	2	1	comp33682_c0_seq1	comp33682_c0_seq1|m.2376/comp33682_c0_seq2|m.2377	comp33682_c0_seq1|g.2376/comp33682_c0_seq2|g.2377	type:complete/type:complete	len:225/len:184	comp33682_c0_seq1:195-869(+)/comp33682_c0_seq2:195-746(+)		CID	1	0	1	1	155	4.05387		0	5.82956	320	2	750.373	1499.74	5.24756	52.6377	3440	3440	MS2	19/24	141003_Sample_FT_01.RAW	LMEALYHPDGTPR
High	QFQPQFQQccFGDPLPK	Unambiguous	1	1	comp79350_c2_seq9	comp79350_c2_seq9|m.53417	comp79350_c2_seq9|g.53417	type:5prime_partial	len:218	comp79350_c2_seq9:1589-936(-)	C9(Carbamidomethyl); C10(Carbamidomethyl)	CID	1	0	1	1	128	4.05034		0	22.4714	400	3	708.993	2124.97	1.13364	74.7478	5450	5450	MS2	30/64	141003_Sample_FT_03.RAW	QFQPQFQQCCFGDPLPK
High	ADLEmQIESLTEELAYLK	Unambiguous	1	1	Keratin_K1CJ_HUMAN	Keratin_K1CJ_HUMAN	(P13645)	Keratin,	type	I	M5(Oxidation)	CID	1	0	1	1	230	4.05029		0	0	400	3	704.688	2112.05	4.22198	120.979	8538	8538	MS2	28/68	141003_Sample_FT_01.RAW	ADLEM*QIESLTEELAYLK
High	SFDPQVAYVDLLAALHK	Unambiguous	4	1	comp72631_c0_seq4	comp72631_c0_seq1|m.19107/comp72631_c0_seq2|m.19110/comp72631_c0_seq3|m.19112/comp72631_c0_seq4|m.19114	comp72631_c0_seq1|g.19107/comp72631_c0_seq2|g.19110/comp72631_c0_seq3|g.19112/comp72631_c0_seq4|g.19114	type:complete/type:complete/type:complete/type:complete	len:576/len:495/len:480/len:470	comp72631_c0_seq1:1902-175(-)/comp72631_c0_seq2:1659-175(-)/comp72631_c0_seq3:1614-175(-)/comp72631_c0_seq4:1584-175(-)		CID	1	0	1	1	167	4.04798		0	17.489	400	2	944.006	1887.01	2.39084	104.778	7647	7647	MS2	19/32	141003_Sample_FT_02.RAW	SFDPQVAYVDLLAALHK
High	LGEHNIDVLEGNEQFINAAK	Unambiguous	1	1	TRYP_PIG	TRYP_PIG	Trypsin	Trypsin	Trypsin	Trypsin		CID	1	0	1	1	226	4.04681		0	8.38555	400	3	737.707	2211.11	1.00226	125.826	8807	8807	MS2	30/76	141003_Sample_FT_02.RAW	LGEHNIDVLEGNEQFINAAK
High	LGPLLLHDDNPLSDEcDWDEQK	Unambiguous	1	1	comp75603_c1_seq1	comp75603_c1_seq1|m.27711	comp75603_c1_seq1|g.27711	type:complete	len:1190	comp75603_c1_seq1:4231-662(-)	C16(Carbamidomethyl)	CID	1	0	1	1	111	4.0459		0	20.2831	400	2	1305.1	2609.18	0.326504	83.1033	6179	6179	MS2	18/42	141003_Sample_FT_03.RAW	LGPLLLHDDNPLSDECDWDEQK
High	FLHDDLDFVK	Unambiguous	1	1	comp75603_c1_seq1	comp75603_c1_seq1|m.27711	comp75603_c1_seq1|g.27711	type:complete	len:1190	comp75603_c1_seq1:4231-662(-)		CID	1	0	1	1	249	4.04301		0	41.645	400	3	416.882	1248.63	3.4044	64.686	4465	4465	MS2	25/36	141003_Sample_FT_01.RAW	FLHDDLDFVK
High	HmFNAITHVccDEGNPYPK	Unambiguous	1	1	comp79350_c2_seq9	comp79350_c2_seq9|m.53417	comp79350_c2_seq9|g.53417	type:5prime_partial	len:218	comp79350_c2_seq9:1589-936(-)	M2(Oxidation); C10(Carbamidomethyl); C11(Carbamidomethyl)	CID	1	0	1	1	40	4.04218		0	0	400	2	1153.5	2305.99	2.85989	46.6235	2903	2903	MS2	21/36	141003_Sample_FT_01.RAW	HM*FNAITHVCCDEGNPYPK
High	VNRPVDQWANTER	Unambiguous	2	1	comp64164_c0_seq1	comp64164_c0_seq1|m.10277/comp64164_c0_seq2|m.10278	comp64164_c0_seq1|g.10277/comp64164_c0_seq2|g.10278	type:complete/type:complete	len:244/len:256	comp64164_c0_seq1:332-1063(+)/comp64164_c0_seq2:375-1142(+)		CID	1	0	1	1	198	4.03795		0	34.1094	400	3	528.936	1584.79	3.74435	39.0102	2214	2214	MS2	27/48	141003_Sample_FT_01.RAW	VNRPVDQWANTER
High	cNPFFPGDcPFNSVcAQDGSGR	Unambiguous	1	1	comp69764_c0_seq1	comp69764_c0_seq1|m.14912	comp69764_c0_seq1|g.14912	type:complete	len:189	comp69764_c0_seq1:162-728(+)	C1(Carbamidomethyl); C9(Carbamidomethyl); C15(Carbamidomethyl)	CID	1	0	1	1	16	4.03694		0	12.1891	253	3	830.341	2489.01	1.23686	81.2054	6005	6005	MS2	31/84	141003_Sample_FT_03.RAW	CNPFFPGDCPFNSVCAQDGSGR
High	NVSTGDVNVEMNAAPGVDLTQLLNNMR	Unambiguous	2	2	Keratin_gi;Keratin_K1CJ_HUMAN	Keratin_gi|4557697/Keratin_K1CJ_HUMAN	(NM_000421)/(P13645)	keratin/Keratin,	10;/type	Keratin-10/I		CID	1	0	1	1	164	4.03499		0	1.90642	400	2	1436.7	2872.39	0.662057	109.035	8123	8123	MS2	22/52	141003_Sample_FT_03.RAW	NVSTGDVNVEMNAAPGVDLTQLLNNMR
High	GFSSGSAVVSGGSR	Unambiguous	1	1	Keratin_K22E_HUMAN	Keratin_K22E_HUMAN	(P35908)	Keratin,	type	II		CID	1	0	1	1	158	4.03383		0	24.4062	400	2	627.809	1254.61	3.38636	35.7764	1935	1935	MS2	22/26	141003_Sample_FT_01.RAW	GFSSGSAVVSGGSR
High	LTFDGELSETVDAPLK	Unambiguous	1	1	comp71410_c1_seq1	comp71410_c1_seq1|m.17041	comp71410_c1_seq1|g.17041	type:complete	len:237	comp71410_c1_seq1:1359-649(-)		CID	1	0	1	1	230	4.02847		0	20.1966	400	2	867.944	1734.88	0.267022	81.7815	6059	6059	MS2	18/30	141003_Sample_FT_03.RAW	LTFDGELSETVDAPLK
High	ALLVGNPADSDSLQER	Unambiguous	1	1	comp69764_c0_seq1	comp69764_c0_seq1|m.14912	comp69764_c0_seq1|g.14912	type:complete	len:189	comp69764_c0_seq1:162-728(+)		CID	1	0	1	1	216	4.0283		0	43.216	400	3	562.289	1684.85	1.04492	59.346	4021	4021	MS2	30/60	141003_Sample_FT_02.RAW	ALLVGNPADSDSLQER
High	LMEALYHPDGTPR	Unambiguous	2	1	comp33682_c0_seq1	comp33682_c0_seq1|m.2376/comp33682_c0_seq2|m.2377	comp33682_c0_seq1|g.2376/comp33682_c0_seq2|g.2377	type:complete/type:complete	len:225/len:184	comp33682_c0_seq1:195-869(+)/comp33682_c0_seq2:195-746(+)		CID	1	0	1	1	164	4.02778		0	6.28371	400	2	750.37	1499.73	0.852268	49.7251	3216	3216	MS2	21/24	141003_Sample_FT_02.RAW	LMEALYHPDGTPR
High	HmFNAITHVccDEGNPYPK	Unambiguous	1	1	comp79350_c2_seq9	comp79350_c2_seq9|m.53417	comp79350_c2_seq9|g.53417	type:5prime_partial	len:218	comp79350_c2_seq9:1589-936(-)	M2(Oxidation); C10(Carbamidomethyl); C11(Carbamidomethyl)	CID	1	0	1	1	43	4.02295		0	1.75217	400	3	769.331	2305.98	0.392521	44.5986	2872	2872	MS2	36/72	141003_Sample_FT_03.RAW	HM*FNAITHVCCDEGNPYPK
High	QISNLQQSISDAEQR	Unambiguous	2	1	Keratin_gi	Keratin_gi|17318569/Keratin_K2C1_HUMAN	(NM_006121)/(P04264)	keratin/Keratin,	1;/type	Keratin-1;/II		CID	1	0	1	1	190	4.01961		0	21.1531	400	2	858.93	1716.85	0.747467	57.0722	3834	3834	MS2	19/28	141003_Sample_FT_02.RAW	QISNLQQSISDAEQR
High	SNLYLDcVNEADEGVYTcVAETPTLR	Unambiguous	1	1	comp48194_c0_seq1	comp48194_c0_seq1|m.4618	comp48194_c0_seq1|g.4618	type:complete	len:268	comp48194_c0_seq1:949-146(-)	C7(Carbamidomethyl); C18(Carbamidomethyl)	CID	1	0	1	1	76	4.0181		0	0	400	2	1495.18	2989.35	-0.725982	89.4243	6693	6693	MS2	19/50	141003_Sample_FT_03.RAW	SNLYLDCVNEADEGVYTCVAETPTLR
High	TQIQSYEHALSEcR	Unambiguous	1	1	comp85644_c0_seq1	comp85644_c0_seq1|m.121785	comp85644_c0_seq1|g.121785	type:3prime_partial	len:305	comp85644_c0_seq1:913-2(-)	C13(Carbamidomethyl)	CID	1	0	1	1	104	4.01113		0	9.4575	400	2	861.4	1721.79	0.484661	51.1885	3346	3346	MS2	19/26	141003_Sample_FT_02.RAW	TQIQSYEHALSECR
High	ALLVGNPADSDSLQER	Unambiguous	1	1	comp69764_c0_seq1	comp69764_c0_seq1|m.14912	comp69764_c0_seq1|g.14912	type:complete	len:189	comp69764_c0_seq1:162-728(+)		CID	1	0	1	1	195	4.01053		0	26.2463	400	2	842.93	1684.85	1.08912	58.6008	4076	4076	MS2	20/30	141003_Sample_FT_03.RAW	ALLVGNPADSDSLQER
High	QFQPQFQQccFGDPLPK	Unambiguous	1	1	comp79350_c2_seq9	comp79350_c2_seq9|m.53417	comp79350_c2_seq9|g.53417	type:5prime_partial	len:218	comp79350_c2_seq9:1589-936(-)	C9(Carbamidomethyl); C10(Carbamidomethyl)	CID	1	0	1	1	129	4.00527		0	8.01977	400	3	708.994	2124.97	1.47832	72.7335	5194	5194	MS2	33/64	141003_Sample_FT_02.RAW	QFQPQFQQCCFGDPLPK
High	AVVPTNVDWTQVIAQR	Unambiguous	1	1	comp85644_c0_seq1	comp85644_c0_seq1|m.121785	comp85644_c0_seq1|g.121785	type:3prime_partial	len:305	comp85644_c0_seq1:913-2(-)		CID	1	0	1	1	139	4.00516		0	18.1929	400	2	898.988	1796.97	1.46017	84.9829	6330	6330	MS2	20/30	141003_Sample_FT_03.RAW	AVVPTNVDWTQVIAQR
High	GPNPIQLNQFLAQPMAPK	Unambiguous	5	1	comp70251_c0_seq2	comp70251_c0_seq1|m.15561/comp70251_c0_seq2|m.15566/comp70251_c0_seq3|m.15569/comp70251_c0_seq4|m.15574/comp70251_c0_seq5|m.15579	comp70251_c0_seq1|g.15561/comp70251_c0_seq2|g.15566/comp70251_c0_seq3|g.15569/comp70251_c0_seq4|g.15574/comp70251_c0_seq5|g.15579	type:complete/type:complete/type:complete/type:complete/type:complete	len:860/len:638/len:926/len:1293/len:669	comp70251_c0_seq1:280-2859(+)/comp70251_c0_seq2:280-2193(+)/comp70251_c0_seq3:280-3057(+)/comp70251_c0_seq4:280-4158(+)/comp70251_c0_seq5:280-2286(+)		CID	1	0	1	1	159	4.00283		0	11.8545	400	2	982.526	1964.04	0.97032	87.7691	6563	6563	MS2	19/34	141003_Sample_FT_03.RAW	GPNPIQLNQFLAQPMAPK
High	GcLHGSDVNTWGGK	Unambiguous	1	1	comp47140_c0_seq1	comp47140_c0_seq1|m.4210	comp47140_c0_seq1|g.4210	type:complete	len:169	comp47140_c0_seq1:920-414(-)	C2(Carbamidomethyl)	CID	1	0	1	1	105	4.00263		0	0	400	2	744.339	1487.67	1.19584	33.178	1802	1802	MS2	21/26	141003_Sample_FT_02.RAW	GCLHGSDVNTWGGK
High	GSPPMLccGFSLYDPTTHLccDSFPVPNPTR	Unambiguous	1	1	comp79350_c2_seq9	comp79350_c2_seq9|m.53417	comp79350_c2_seq9|g.53417	type:5prime_partial	len:218	comp79350_c2_seq9:1589-936(-)	C7(Carbamidomethyl); C8(Carbamidomethyl); C20(Carbamidomethyl); C21(Carbamidomethyl)	CID	1	0	1	1	37	3.99926		0	6.67164	400	3	1195.19	3583.56	1.88715	93.6274	6849	6849	MS2	40/120	141003_Sample_FT_01.RAW	GSPPMLCCGFSLYDPTTHLCCDSFPVPNPTR
High	GmYDMTTQVccGDIPIPRPPK	Unambiguous	1	1	comp79350_c2_seq9	comp79350_c2_seq9|m.53417	comp79350_c2_seq9|g.53417	type:5prime_partial	len:218	comp79350_c2_seq9:1589-936(-)	M2(Oxidation); C10(Carbamidomethyl); C11(Carbamidomethyl)	CID	0.21	0	1	1	107	3.99921		0	23.5314	400	3	818.046	2452.12	3.88045	70.2802	4950	4950	MS2	26/80	141003_Sample_FT_01.RAW	GM*YDMTTQVCCGDIPIPRPPK
High	IcADTVTDQPScPGGcPK	Unambiguous	1	1	comp77254_c0_seq1	comp77254_c0_seq1|m.35779	comp77254_c0_seq1|g.35779	type:complete	len:578	comp77254_c0_seq1:133-1866(+)	C2(Carbamidomethyl); C12(Carbamidomethyl); C16(Carbamidomethyl)	CID	1	0	1	1	36	3.99857		0	14.0281	400	2	981.924	1962.84	3.04404	41.2023	2402	2402	MS2	20/34	141003_Sample_FT_01.RAW	ICADTVTDQPSCPGGCPK
High	VESVDLVSQQSGSPcTK	Unambiguous	1	1	comp79882_c3_seq2	comp79882_c3_seq2|m.59726	comp79882_c3_seq2|g.59726	type:complete	len:165	comp79882_c3_seq2:132-626(+)	C15(Carbamidomethyl)	CID	1	0	1	1	186	3.99468		0	5.65934	400	2	910.939	1820.87	0.407254	44.691	2881	2881	MS2	18/32	141003_Sample_FT_03.RAW	VESVDLVSQQSGSPCTK
High	EWELIGLLGDPK	Unambiguous	2	1	comp33682_c0_seq1	comp33682_c0_seq1|m.2376/comp33682_c0_seq2|m.2377	comp33682_c0_seq1|g.2376/comp33682_c0_seq2|g.2377	type:complete/type:complete	len:225/len:184	comp33682_c0_seq1:195-869(+)/comp33682_c0_seq2:195-746(+)		CID	1	0	1	1	161	3.99365		0	0	400	2	685.373	1369.74	1.32391	125.076	8774	8774	MS2	17/22	141003_Sample_FT_02.RAW	EWELIGLLGDPK
High	ILTQYQAmQSNmR	Unambiguous	2	1	comp64164_c0_seq1	comp64164_c0_seq1|m.10277/comp64164_c0_seq2|m.10278	comp64164_c0_seq1|g.10277/comp64164_c0_seq2|g.10278	type:complete/type:complete	len:244/len:256	comp64164_c0_seq1:332-1063(+)/comp64164_c0_seq2:375-1142(+)	M8(Oxidation); M12(Oxidation)	CID	1	0	1	1	125	3.98983		0	34.0961	400	2	808.384	1615.76	2.19723	33.0117	1786	1786	MS2	16/24	141003_Sample_FT_02.RAW	ILTQYQAM*QSNM*R
High	cNPFFPGDcPFNSVcAQDGSGR	Unambiguous	1	1	comp69764_c0_seq1	comp69764_c0_seq1|m.14912	comp69764_c0_seq1|g.14912	type:complete	len:189	comp69764_c0_seq1:162-728(+)	C1(Carbamidomethyl); C9(Carbamidomethyl); C15(Carbamidomethyl)	CID	1	0	1	1	21	3.9885		0	17.4576	400	3	830.344	2489.02	3.95877	80.6736	5824	5824	MS2	29/84	141003_Sample_FT_01.RAW	CNPFFPGDCPFNSVCAQDGSGR
High	IITHPNFNGNTLDNDIMLIK	Unambiguous	1	1	TRYP_PIG	TRYP_PIG	Trypsin	Trypsin	Trypsin	Trypsin		CID	1	0	1	1	170	3.98661		0	11.8056	151	3	761.733	2283.18	1.86675	87.4151	6258	6258	MS2	31/76	141003_Sample_FT_02.RAW	IITHPNFNGNTLDNDIMLIK
High	VAADTYLQALQNLQR	Unambiguous	1	1	comp79350_c2_seq1	comp79350_c2_seq1|m.53415	comp79350_c2_seq1|g.53415	type:3prime_partial	len:156	comp79350_c2_seq1:467-3(-)		CID	1	0	1	1	197	3.98426		0	15.9062	400	2	852.458	1703.91	1.1868	86.3043	6445	6445	MS2	19/28	141003_Sample_FT_03.RAW	VAADTYLQALQNLQR
High	EcSSGGYMPGQLccDGIVNLIPPGGAQQWAccHK	Unambiguous	1	1	comp79350_c2_seq9	comp79350_c2_seq9|m.53417	comp79350_c2_seq9|g.53417	type:5prime_partial	len:218	comp79350_c2_seq9:1589-936(-)	C2(Carbamidomethyl); C13(Carbamidomethyl); C14(Carbamidomethyl); C31(Carbamidomethyl); C32(Carbamidomethyl)	CID	1	0	1	1	18	3.98292		0	2.87181	400	3	1269.88	3807.63	0.790103	93.449	6764	6764	MS2	35/132	141003_Sample_FT_02.RAW	ECSSGGYMPGQLCCDGIVNLIPPGGAQQWACCHK
High	DAAMNIcPSKPQLK	Unambiguous	1	1	comp82027_c0_seq1	comp82027_c0_seq1|m.96969	comp82027_c0_seq1|g.96969	type:complete	len:1357	comp82027_c0_seq1:408-4478(+)	C7(Carbamidomethyl)	CID	1	0	1	1	187	3.98027		0	11.2425	400	2	786.898	1572.79	0.268329	44.3549	2851	2851	MS2	20/26	141003_Sample_FT_03.RAW	DAAMNICPSKPQLK
High	ADLEmQIESLTEELAYLK	Unambiguous	1	1	Keratin_K1CJ_HUMAN	Keratin_K1CJ_HUMAN	(P13645)	Keratin,	type	I	M5(Oxidation)	CID	1	0	1	1	236	3.97779		0	25.758	400	3	704.686	2112.04	1.18764	121.87	8872	8872	MS2	28/68	141003_Sample_FT_03.RAW	ADLEM*QIESLTEELAYLK
High	TPTESAVIFLQNK	Unambiguous	1	1	comp64148_c0_seq1	comp64148_c0_seq1|m.10274	comp64148_c0_seq1|g.10274	type:complete	len:460	comp64148_c0_seq1:1892-513(-)		CID	1	0	1	1	186	3.97508		0	24.6038	400	2	724.396	1447.78	3.31669	68.1287	4770	4770	MS2	20/24	141003_Sample_FT_01.RAW	TPTESAVIFLQNK
High	VATSATDEDSAAQSVR	Unambiguous	1	1	comp81198_c1_seq2	comp81198_c1_seq2|m.80227	comp81198_c1_seq2|g.80227	type:complete	len:543	comp81198_c1_seq2:348-1976(+)		CID	1	0	1	1	165	3.97212		0	26.5454	400	2	804.381	1607.75	2.56203	32.0432	1629	1629	MS2	20/30	141003_Sample_FT_01.RAW	VATSATDEDSAAQSVR
High	KIDEIVGANHEK	Unambiguous	1	1	comp63919_c0_seq1	comp63919_c0_seq1|m.10075	comp63919_c0_seq1|g.10075	type:complete	len:104	comp63919_c0_seq1:1741-1430(-)		CID	1	0	1	1	186	3.97193		1	16.2385	400	2	676.863	1352.72	1.11634	23.0835	1098	1098	MS2	20/22	141003_Sample_FT_03.RAW	KIDEIVGANHEK
High	VENFEGSAcSTIGVLK	Unambiguous	1	1	comp76940_c1_seq1	comp76940_c1_seq1|m.34394	comp76940_c1_seq1|g.34394	type:complete	len:234	comp76940_c1_seq1:809-108(-)	C9(Carbamidomethyl)	CID	1	0	1	1	198	3.96985		0	28.4149	400	2	855.923	1710.84	1.38156	66.922	4787	4787	MS2	21/30	141003_Sample_FT_03.RAW	VENFEGSACSTIGVLK
High	FYLQYDGSSWLK	Unambiguous	1	1	comp83008_c0_seq1	comp83008_c0_seq1|m.121293	comp83008_c0_seq1|g.121293	type:complete	len:728	comp83008_c0_seq1:2664-481(-)		CID	1	0	1	1	174	3.96376		0	4.67225	400	2	753.869	1506.73	2.25165	85.3548	6360	6360	MS2	20/22	141003_Sample_FT_03.RAW	FYLQYDGSSWLK
High	SIDPDDLLEALEDIR	Unambiguous	1	1	comp75603_c1_seq1	comp75603_c1_seq1|m.27711	comp75603_c1_seq1|g.27711	type:complete	len:1190	comp75603_c1_seq1:4231-662(-)		CID	1	0	1	1	190	3.96134		0	0	400	2	857.431	1713.86	0.821025	116.666	8332	8332	MS2	22/28	141003_Sample_FT_02.RAW	SIDPDDLLEALEDIR
High	NVSTGDVNVEmNAAPGVDLTQLLNNMR	Unambiguous	2	2	Keratin_gi;Keratin_K1CJ_HUMAN	Keratin_gi|4557697/Keratin_K1CJ_HUMAN	(NM_000421)/(P13645)	keratin/Keratin,	10;/type	Keratin-10/I	M11(Oxidation)	CID	1	0	1	1	149	3.96088		0	0	400	2	1444.7	2888.39	0.390292	102.133	7479	7479	MS2	21/52	141003_Sample_FT_02.RAW	NVSTGDVNVEM*NAAPGVDLTQLLNNMR
High	SNEAEEPHAPFHTGVcSL	Unambiguous	1	1	comp63385_c0_seq1	comp63385_c0_seq1|m.9642	comp63385_c0_seq1|g.9642	type:complete	len:207	comp63385_c0_seq1:495-1115(+)	C16(Carbamidomethyl)	CID	1	0	1	1	76	3.95864		0	12.1535	400	2	991.442	1981.88	2.99381	56.3621	3751	3751	MS2	15/34	141003_Sample_FT_01.RAW	SNEAEEPHAPFHTGVCSL
High	GSPPmLccGFSLYDPTTHLccDSFPVPNPTR	Unambiguous	1	1	comp79350_c2_seq9	comp79350_c2_seq9|m.53417	comp79350_c2_seq9|g.53417	type:5prime_partial	len:218	comp79350_c2_seq9:1589-936(-)	M5(Oxidation); C7(Carbamidomethyl); C8(Carbamidomethyl); C20(Carbamidomethyl); C21(Carbamidomethyl)	CID	1	0	1	1	33	3.95689		0	2.667	400	3	1200.52	3599.56	1.39234	90.5002	6786	6786	MS2	31/120	141003_Sample_FT_03.RAW	GSPPM*LCCGFSLYDPTTHLCCDSFPVPNPTR
High	VScPSDYTYSDVTcGcTETYQGHGNFETcNDKK	Unambiguous	1	1	comp83008_c0_seq1	comp83008_c0_seq1|m.121293	comp83008_c0_seq1|g.121293	type:complete	len:728	comp83008_c0_seq1:2664-481(-)	C3(Carbamidomethyl); C14(Carbamidomethyl); C16(Carbamidomethyl); C29(Carbamidomethyl)	CID	1	0	1	1	7	3.95524		1	2.97072	400	3	1294.19	3880.55	-0.0529291	52.3223	3445	3445	MS2	32/128	141003_Sample_FT_02.RAW	VSCPSDYTYSDVTCGCTETYQGHGNFETCNDKK
High	TAPVELmNQVDDLDVK	Unambiguous	1	1	comp71538_c3_seq2	comp71538_c3_seq2|m.17221	comp71538_c3_seq2|g.17221	type:complete	len:411	comp71538_c3_seq2:1280-48(-)	M7(Oxidation)	CID	1	0	1	1	187	3.95356		0	47.6419	400	2	901.948	1802.89	2.19249	65.459	4543	4543	MS2	17/30	141003_Sample_FT_02.RAW	TAPVELM*NQVDDLDVK
High	LMEALYHPDGTPR	Unambiguous	2	1	comp33682_c0_seq1	comp33682_c0_seq1|m.2376/comp33682_c0_seq2|m.2377	comp33682_c0_seq1|g.2376/comp33682_c0_seq2|g.2377	type:complete/type:complete	len:225/len:184	comp33682_c0_seq1:195-869(+)/comp33682_c0_seq2:195-746(+)		CID	1	0	1	1	157	3.95325		0	12.0053	400	2	750.37	1499.73	1.25924	53.7452	3572	3572	MS2	18/24	141003_Sample_FT_02.RAW	LMEALYHPDGTPR
High	DESGNNNYLQVDGVK	Unambiguous	1	1	comp267192_c0_seq1	comp267192_c0_seq1|m.123471	comp267192_c0_seq1|g.123471	type:5prime_partial	len:477	comp267192_c0_seq1:1461-31(-)		CID	1	0	1	1	133	3.95263		0	12.3822	400	2	826.382	1651.76	0.82848	52.5836	3569	3569	MS2	20/28	141003_Sample_FT_03.RAW	DESGNNNYLQVDGVK
High	LMEALYHPDGTPR	Unambiguous	2	1	comp33682_c0_seq1	comp33682_c0_seq1|m.2376/comp33682_c0_seq2|m.2377	comp33682_c0_seq1|g.2376/comp33682_c0_seq2|g.2377	type:complete/type:complete	len:225/len:184	comp33682_c0_seq1:195-869(+)/comp33682_c0_seq2:195-746(+)		CID	1	0	1	1	156	3.9508		0	17.9715	400	2	750.372	1499.74	3.53828	50.6209	3262	3262	MS2	20/24	141003_Sample_FT_01.RAW	LMEALYHPDGTPR
High	IDVDENDETAEScGISAMPTFHFYK	Unambiguous	1	1	comp63919_c0_seq1	comp63919_c0_seq1|m.10075	comp63919_c0_seq1|g.10075	type:complete	len:104	comp63919_c0_seq1:1741-1430(-)	C13(Carbamidomethyl)	CID	1	0	1	1	48	3.95004		0	3.75687	400	3	959.421	2876.25	3.53425	81.6376	5912	5912	MS2	25/96	141003_Sample_FT_01.RAW	IDVDENDETAESCGISAMPTFHFYK
High	SGGGGGGGGcGGGGGVSSLR	Unambiguous	1	1	Keratin_K1CJ_HUMAN	Keratin_K1CJ_HUMAN	(P13645)	Keratin,	type	I	C10(Carbamidomethyl)	CID	1	0	1	1	48	3.94832		0	18.3456	400	2	775.345	1549.68	3.06459	28.2681	1320	1320	MS2	22/38	141003_Sample_FT_01.RAW	SGGGGGGGGCGGGGGVSSLR
High	SYHYcPPGPTTSDHcKDQK	Unambiguous	2	1	comp33682_c0_seq1	comp33682_c0_seq1|m.2376/comp33682_c0_seq2|m.2377	comp33682_c0_seq1|g.2376/comp33682_c0_seq2|g.2377	type:complete/type:complete	len:225/len:184	comp33682_c0_seq1:195-869(+)/comp33682_c0_seq2:195-746(+)	C5(Carbamidomethyl); C15(Carbamidomethyl)	CID	1	0	1	1	38	3.94027		1	47.4624	400	2	1139.49	2277.96	-0.362707	23.5001	1133	1133	MS2	19/36	141003_Sample_FT_03.RAW	SYHYCPPGPTTSDHCKDQK
High	ALLVGNPADSDSLQER	Unambiguous	1	1	comp69764_c0_seq1	comp69764_c0_seq1|m.14912	comp69764_c0_seq1|g.14912	type:complete	len:189	comp69764_c0_seq1:162-728(+)		CID	1	0	1	1	199	3.93894		0	34.1648	400	2	842.93	1684.85	1.74119	60.5416	4123	4123	MS2	22/30	141003_Sample_FT_02.RAW	ALLVGNPADSDSLQER
High	VTGFELDDLFDKMEDDDIEcLSGFVSENHEK	Unambiguous	3	2	comp75603_c1_seq1;comp75603_c1_seq3	comp75603_c1_seq1|m.27711/comp75603_c1_seq2|m.27714/comp75603_c1_seq3|m.27715	comp75603_c1_seq1|g.27711/comp75603_c1_seq2|g.27714/comp75603_c1_seq3|g.27715	type:complete/type:3prime_partial/type:3prime_partial	len:1190/len:616/len:404	comp75603_c1_seq1:4231-662(-)/comp75603_c1_seq2:1845-1(-)/comp75603_c1_seq3:1209-1(-)	C20(Carbamidomethyl)	CID	1	0	1	1	50	3.93786		1	19.0673	400	4	909.155	3633.6	2.14633	112.87	8116	8116	MS2	47/180	141003_Sample_FT_02.RAW	VTGFELDDLFDKMEDDDIECLSGFVSENHEK
High	WSEEYDDVTFVK	Unambiguous	1	1	comp63919_c0_seq1	comp63919_c0_seq1|m.10075	comp63919_c0_seq1|g.10075	type:complete	len:104	comp63919_c0_seq1:1741-1430(-)		CID	1	0	1	1	77	3.93742		0	22.5015	400	2	759.344	1517.68	0.784329	68.4488	4912	4912	MS2	17/22	141003_Sample_FT_03.RAW	WSEEYDDVTFVK
High	IITHPNFNGNTLDNDImLIK	Unambiguous	1	1	TRYP_PIG	TRYP_PIG	Trypsin	Trypsin	Trypsin	Trypsin	M17(Oxidation)	CID	1	0	1	1	181	3.93391		0	16.3726	400	3	767.067	2299.19	4.43706	79.1253	5695	5695	MS2	26/76	141003_Sample_FT_01.RAW	IITHPNFNGNTLDNDIM*LIK
High	NVSTGDVNVEmNAAPGVDLTQLLNNMR	Unambiguous	2	2	Keratin_gi;Keratin_K1CJ_HUMAN	Keratin_gi|4557697/Keratin_K1CJ_HUMAN	(NM_000421)/(P13645)	keratin/Keratin,	10;/type	Keratin-10/I	M11(Oxidation)	CID	1	0	1	1	193	3.92556		0	0	400	3	963.471	2888.4	3.23834	107.462	7697	7697	MS2	27/104	141003_Sample_FT_01.RAW	NVSTGDVNVEM*NAAPGVDLTQLLNNMR
High	QFQPQFQQccFGDPLPK	Unambiguous	1	1	comp79350_c2_seq9	comp79350_c2_seq9|m.53417	comp79350_c2_seq9|g.53417	type:5prime_partial	len:218	comp79350_c2_seq9:1589-936(-)	C9(Carbamidomethyl); C10(Carbamidomethyl)	CID	1	0	1	1	130	3.92519		0	18.7728	400	2	1062.99	2124.97	2.00166	78.7232	5798	5798	MS2	18/32	141003_Sample_FT_03.RAW	QFQPQFQQCCFGDPLPK
High	HGGGGGGFGGGGFGSR	Unambiguous	1	1	Keratin_K22E_HUMAN	Keratin_K22E_HUMAN	(P35908)	Keratin,	type	II		CID	1	0	1	1	61	3.92106		0	11.9167	400	2	660.796	1320.58	1.3108	30.6321	1581	1581	MS2	22/30	141003_Sample_FT_02.RAW	HGGGGGGFGGGGFGSR
High	DLLDQLELLKPEPIQIK	Unambiguous	2	1	comp78715_c1_seq3	comp78715_c1_seq1|m.46362/comp78715_c1_seq3|m.46368	comp78715_c1_seq1|g.46362/comp78715_c1_seq3|g.46368	type:complete/type:complete	len:587/len:579	comp78715_c1_seq1:488-2248(+)/comp78715_c1_seq3:488-2224(+)		CID	1	0	1	1	40	3.91968		0	29.0145	400	2	1003.08	2005.16	2.03758	104.418	7625	7625	MS2	18/32	141003_Sample_FT_02.RAW	DLLDQLELLKPEPIQIK
High	SVGHccPPQHSYDATVGcVPDPR	Unambiguous	1	1	comp267192_c0_seq1	comp267192_c0_seq1|m.123471	comp267192_c0_seq1|g.123471	type:5prime_partial	len:477	comp267192_c0_seq1:1461-31(-)	C5(Carbamidomethyl); C6(Carbamidomethyl); C18(Carbamidomethyl)	CID	1	0	1	1	50	3.9189		0	3.60888	400	3	866.044	2596.12	1.34846	44.4935	2737	2737	MS2	34/88	141003_Sample_FT_02.RAW	SVGHCCPPQHSYDATVGCVPDPR
High	HMFNAITHVccDEGNPYPK	Unambiguous	1	1	comp79350_c2_seq9	comp79350_c2_seq9|m.53417	comp79350_c2_seq9|g.53417	type:5prime_partial	len:218	comp79350_c2_seq9:1589-936(-)	C10(Carbamidomethyl); C11(Carbamidomethyl)	CID	1	0	1	1	40	3.91618		0	35.1438	400	3	764.001	2289.99	1.63962	54.8516	3660	3660	MS2	28/72	141003_Sample_FT_02.RAW	HMFNAITHVCCDEGNPYPK
High	QDLALAEIGcWGYK	Unambiguous	1	1	comp81022_c2_seq1	comp81022_c2_seq1|m.77406	comp81022_c2_seq1|g.77406	type:complete	len:146	comp81022_c2_seq1:617-180(-)	C10(Carbamidomethyl)	CID	1	0	1	1	183	3.91456		0	19.9336	400	2	812.398	1623.79	2.92672	85.893	6279	6279	MS2	19/26	141003_Sample_FT_01.RAW	QDLALAEIGCWGYK
High	GMYDMTTQVccGDIPIPRPPK	Unambiguous	1	1	comp79350_c2_seq9	comp79350_c2_seq9|m.53417	comp79350_c2_seq9|g.53417	type:5prime_partial	len:218	comp79350_c2_seq9:1589-936(-)	C10(Carbamidomethyl); C11(Carbamidomethyl)	CID	1	0	1	1	123	3.91342		0	12.539	400	3	812.713	2436.13	3.19658	74.4772	5306	5306	MS2	26/80	141003_Sample_FT_01.RAW	GMYDMTTQVCCGDIPIPRPPK
High	TGFLQFNGVSWIR	Unambiguous	1	1	comp83008_c0_seq1	comp83008_c0_seq1|m.121293	comp83008_c0_seq1|g.121293	type:complete	len:728	comp83008_c0_seq1:2664-481(-)		CID	1	0	1	1	173	3.91239		0	16.1333	400	2	762.903	1524.8	2.47039	96.82	7278	7278	MS2	17/24	141003_Sample_FT_03.RAW	TGFLQFNGVSWIR
High	FEPSMYYQcINDR	Unambiguous	1	1	comp82027_c0_seq1	comp82027_c0_seq1|m.96969	comp82027_c0_seq1|g.96969	type:complete	len:1357	comp82027_c0_seq1:408-4478(+)	C9(Carbamidomethyl)	CID	1	0	1	1	28	3.91045		0	11.3508	400	2	861.868	1722.73	1.93638	65.2646	4652	4652	MS2	18/24	141003_Sample_FT_03.RAW	FEPSMYYQCINDR
High	HMFNAITHVccDEGNPYPK	Unambiguous	1	1	comp79350_c2_seq9	comp79350_c2_seq9|m.53417	comp79350_c2_seq9|g.53417	type:5prime_partial	len:218	comp79350_c2_seq9:1589-936(-)	C10(Carbamidomethyl); C11(Carbamidomethyl)	CID	1	0	1	1	39	3.90971		0	18.735	400	4	573.252	2289.99	0.48767	54.6652	3619	3619	MS2	40/108	141003_Sample_FT_01.RAW	HMFNAITHVCCDEGNPYPK
High	FLEQQNQVLQTK	Unambiguous	3	2	Keratin_gi;Keratin_K22E_HUMAN	Keratin_gi|17318569/Keratin_K2C1_HUMAN/Keratin_K22E_HUMAN	(NM_006121)/(P04264)/(P35908)	keratin/Keratin,/Keratin,	1;/type/type	Keratin-1;/II/II		CID	1	0	1	1	202	3.90889		0	19.6257	400	2	738.398	1475.79	1.90558	48.6799	3115	3115	MS2	19/22	141003_Sample_FT_02.RAW	FLEQQNQVLQTK
High	TAGRPTPQNMEMYR	Unambiguous	1	1	comp78084_c0_seq1	comp78084_c0_seq1|m.41468	comp78084_c0_seq1|g.41468	type:complete	len:243	comp78084_c0_seq1:426-1154(+)		CID	1	0	1	1	163	3.90744		0	23.9137	400	3	551.263	1651.77	4.23558	40.933	2377	2377	MS2	27/52	141003_Sample_FT_01.RAW	TAGRPTPQNMEMYR
High	GGHHVPGELPPGGPSEGPPGEQPAPR	Unambiguous	1	1	comp83173_c0_seq1	comp83173_c0_seq1|m.121370	comp83173_c0_seq1|g.121370	type:complete	len:306	comp83173_c0_seq1:1350-433(-)		CID	1	0	1	1	235	3.90578		0	7.30157	400	4	628.311	2510.22	2.21005	39.8485	2357	2357	MS2	48/150	141003_Sample_FT_02.RAW	GGHHVPGELPPGGPSEGPPGEQPAPR
High	GmYDMTTQVccGDIPIPRPPK	Unambiguous	1	1	comp79350_c2_seq9	comp79350_c2_seq9|m.53417	comp79350_c2_seq9|g.53417	type:5prime_partial	len:218	comp79350_c2_seq9:1589-936(-)	M2(Oxidation); C10(Carbamidomethyl); C11(Carbamidomethyl)	CID	0.1538	0	1	1	93	3.90463		0	8.06415	400	3	818.044	2452.12	2.01365	68.2931	4784	4784	MS2	23/80	141003_Sample_FT_02.RAW	GM*YDMTTQVCCGDIPIPRPPK
High	SYHYcPPGPTTSDHcK	Unambiguous	2	1	comp33682_c0_seq1	comp33682_c0_seq1|m.2376/comp33682_c0_seq2|m.2377	comp33682_c0_seq1|g.2376/comp33682_c0_seq2|g.2377	type:complete/type:complete	len:225/len:184	comp33682_c0_seq1:195-869(+)/comp33682_c0_seq2:195-746(+)	C5(Carbamidomethyl); C15(Carbamidomethyl)	CID	1	0	1	1	16	3.90334		0	9.25396	400	3	636.267	1906.79	1.61823	30.5662	1575	1575	MS2	24/60	141003_Sample_FT_02.RAW	SYHYCPPGPTTSDHCK
High	SLGQMVLGLTADQIK	Unambiguous	1	1	comp75603_c1_seq1	comp75603_c1_seq1|m.27711	comp75603_c1_seq1|g.27711	type:complete	len:1190	comp75603_c1_seq1:4231-662(-)		CID	1	0	1	1	197	3.90283		0	18.551	400	2	787.438	1573.87	4.24849	91.9457	6729	6729	MS2	19/28	141003_Sample_FT_01.RAW	SLGQMVLGLTADQIK
High	NDETIGAVSAYLQER	Unambiguous	1	1	comp64148_c0_seq1	comp64148_c0_seq1|m.10274	comp64148_c0_seq1|g.10274	type:complete	len:460	comp64148_c0_seq1:1892-513(-)		CID	1	0	1	1	209	3.90237		0	44.9581	400	2	833.408	1665.81	0.798651	74.3174	5334	5334	MS2	22/28	141003_Sample_FT_02.RAW	NDETIGAVSAYLQER
High	SLGQmVLGLTADQIK	Unambiguous	1	1	comp75603_c1_seq1	comp75603_c1_seq1|m.27711	comp75603_c1_seq1|g.27711	type:complete	len:1190	comp75603_c1_seq1:4231-662(-)	M5(Oxidation)	CID	1	0	1	1	199	3.90232		0	6.13896	400	2	795.434	1589.86	2.18308	82.321	5899	5899	MS2	19/28	141003_Sample_FT_02.RAW	SLGQM*VLGLTADQIK
High	SNLYLDcVNEADEGVYTcVAETPTLR	Unambiguous	1	1	comp48194_c0_seq1	comp48194_c0_seq1|m.4618	comp48194_c0_seq1|g.4618	type:complete	len:268	comp48194_c0_seq1:949-146(-)	C7(Carbamidomethyl); C18(Carbamidomethyl)	CID	1	0	1	1	80	3.90089		0	3.55592	400	2	1495.18	2989.36	1.39744	87.5517	6412	6412	MS2	17/50	141003_Sample_FT_01.RAW	SNLYLDCVNEADEGVYTCVAETPTLR
High	KQAYDPVHQMccGEQVKPRPLGQPNMDccGK	Unambiguous	1	1	comp79350_c2_seq9	comp79350_c2_seq9|m.53417	comp79350_c2_seq9|g.53417	type:5prime_partial	len:218	comp79350_c2_seq9:1589-936(-)	C11(Carbamidomethyl); C12(Carbamidomethyl); C28(Carbamidomethyl); C29(Carbamidomethyl)	CID	1	0	1	1	56	3.90012		1	0	400	3	1230.22	3688.64	-0.411029	47.8519	3037	3037	MS2	33/120	141003_Sample_FT_02.RAW	KQAYDPVHQMCCGEQVKPRPLGQPNMDCCGK
High	SGDVHQFSVATPSDIGNIR	Unambiguous	1	1	comp74556_c0_seq2	comp74556_c0_seq2|m.23947	comp74556_c0_seq2|g.23947	type:5prime_partial	len:286	comp74556_c0_seq2:1-858(+)		CID	1	0	1	1	199	3.89982		0	39.5599	400	3	667.336	1999.99	5.3552	63.8654	4392	4392	MS2	28/72	141003_Sample_FT_01.RAW	SGDVHQFSVATPSDIGNIR
High	LMEALYHPDGTPR	Unambiguous	2	1	comp33682_c0_seq1	comp33682_c0_seq1|m.2376/comp33682_c0_seq2|m.2377	comp33682_c0_seq1|g.2376/comp33682_c0_seq2|g.2377	type:complete/type:complete	len:225/len:184	comp33682_c0_seq1:195-869(+)/comp33682_c0_seq2:195-746(+)		CID	1	0	1	1	152	3.89826		0	8.71418	400	2	750.372	1499.74	3.21271	58.6693	3942	3942	MS2	20/24	141003_Sample_FT_01.RAW	LMEALYHPDGTPR
High	AGSIIAGLTPAEIQVLQLK	Unambiguous	1	1	comp75603_c1_seq1	comp75603_c1_seq1|m.27711	comp75603_c1_seq1|g.27711	type:complete	len:1190	comp75603_c1_seq1:4231-662(-)		CID	1	0	1	1	27	3.89682		0	7.01343	400	2	961.57	1922.13	-0.160116	99.055	7441	7441	MS2	23/36	141003_Sample_FT_03.RAW	AGSIIAGLTPAEIQVLQLK
High	NPWDNSLPDTVK	Unambiguous	2	1	comp33682_c0_seq1	comp33682_c0_seq1|m.2376/comp33682_c0_seq2|m.2377	comp33682_c0_seq1|g.2376/comp33682_c0_seq2|g.2377	type:complete/type:complete	len:225/len:184	comp33682_c0_seq1:195-869(+)/comp33682_c0_seq2:195-746(+)		CID	1	0	1	1	145	3.88946		0	3.07377	20	2	693.34	1385.67	2.00594	61.913	4359	4359	MS2	18/22	141003_Sample_FT_03.RAW	NPWDNSLPDTVK
High	KQAYDPVHQMccGEQVKPRPLGQPNMDccGK	Unambiguous	1	1	comp79350_c2_seq9	comp79350_c2_seq9|m.53417	comp79350_c2_seq9|g.53417	type:5prime_partial	len:218	comp79350_c2_seq9:1589-936(-)	C11(Carbamidomethyl); C12(Carbamidomethyl); C28(Carbamidomethyl); C29(Carbamidomethyl)	CID	1	0	1	1	63	3.88898		1	2.72754	400	3	1230.22	3688.65	3.26235	47.8672	3022	3022	MS2	29/120	141003_Sample_FT_01.RAW	KQAYDPVHQMCCGEQVKPRPLGQPNMDCCGK
High	NLcAVANQWTDYYR	Unambiguous	1	1	comp82270_c0_seq1	comp82270_c0_seq1|m.102694	comp82270_c0_seq1|g.102694	type:complete	len:582	comp82270_c0_seq1:1914-169(-)	C3(Carbamidomethyl)	CID	1	0	1	1	79	3.87908		0	24.567	400	2	887.408	1773.81	4.23393	79.2363	5704	5704	MS2	17/26	141003_Sample_FT_01.RAW	NLCAVANQWTDYYR
High	LGETYDSTNIDGSPLK	Unambiguous	1	1	comp81158_c1_seq2	comp81158_c1_seq2|m.79380	comp81158_c1_seq2|g.79380	type:5prime_partial	len:230	comp81158_c1_seq2:789-100(-)		CID	1	0	1	1	204	3.87737		0	23.3919	400	2	855.418	1709.83	3.65409	57.2198	3824	3824	MS2	17/30	141003_Sample_FT_01.RAW	LGETYDSTNIDGSPLK
High	NALYMAcYYYPAGNVHDQQPFIR	Unambiguous	1	1	comp82030_c0_seq1	comp82030_c0_seq1|m.97089	comp82030_c0_seq1|g.97089	type:complete	len:243	comp82030_c0_seq1:202-930(+)	C7(Carbamidomethyl)	CID	1	0	1	1	121	3.87707		0	16.0614	400	3	931.1	2791.28	3.29558	80.2254	5786	5786	MS2	30/88	141003_Sample_FT_01.RAW	NALYMACYYYPAGNVHDQQPFIR
High	KQFQPQFQQccFGDPLPK	Unambiguous	1	1	comp79350_c2_seq9	comp79350_c2_seq9|m.53417	comp79350_c2_seq9|g.53417	type:5prime_partial	len:218	comp79350_c2_seq9:1589-936(-)	C10(Carbamidomethyl); C11(Carbamidomethyl)	CID	1	0	1	1	140	3.87538		1	2.38934	400	2	1127.04	2253.06	2.10489	65.8715	4578	4578	MS2	21/34	141003_Sample_FT_01.RAW	KQFQPQFQQCCFGDPLPK
High	TSQNSELNNMQDLVEDYK	Unambiguous	1	1	Keratin_K22E_HUMAN	Keratin_K22E_HUMAN	(P35908)	Keratin,	type	II		CID	1	0	1	1	70	3.87395		0	33.8159	400	2	1064.48	2127.96	3.45011	80.0293	5769	5769	MS2	19/34	141003_Sample_FT_01.RAW	TSQNSELNNMQDLVEDYK
High	MPSDFTFNVAQFGPK	Unambiguous	3	2	comp75603_c1_seq1;comp75603_c1_seq3	comp75603_c1_seq1|m.27711/comp75603_c1_seq2|m.27714/comp75603_c1_seq3|m.27715	comp75603_c1_seq1|g.27711/comp75603_c1_seq2|g.27714/comp75603_c1_seq3|g.27715	type:complete/type:3prime_partial/type:3prime_partial	len:1190/len:616/len:404	comp75603_c1_seq1:4231-662(-)/comp75603_c1_seq2:1845-1(-)/comp75603_c1_seq3:1209-1(-)		CID	1	0	1	1	179	3.8736		0	46.9918	400	2	843.403	1685.8	0.115539	92.2907	6661	6661	MS2	20/28	141003_Sample_FT_02.RAW	MPSDFTFNVAQFGPK
High	IITHPNFNGNTLDNDIMLIK	Unambiguous	1	1	TRYP_PIG	TRYP_PIG	Trypsin	Trypsin	Trypsin	Trypsin		CID	1	0	1	1	168	3.87274		0	9.30854	359	3	761.734	2283.19	3.55089	81.816	5925	5925	MS2	24/76	141003_Sample_FT_01.RAW	IITHPNFNGNTLDNDIMLIK
High	HFcDYSSIcPSQR	Unambiguous	1	1	comp82027_c0_seq1	comp82027_c0_seq1|m.96969	comp82027_c0_seq1|g.96969	type:complete	len:1357	comp82027_c0_seq1:408-4478(+)	C3(Carbamidomethyl); C9(Carbamidomethyl)	CID	1	0	1	1	42	3.86942		0	5.6687	400	2	828.849	1656.69	0.22066	41.329	2576	2576	MS2	18/24	141003_Sample_FT_03.RAW	HFCDYSSICPSQR
High	LGESYQISILNQmR	Unambiguous	2	1	comp75603_c1_seq3	comp75603_c1_seq2|m.27714/comp75603_c1_seq3|m.27715	comp75603_c1_seq2|g.27714/comp75603_c1_seq3|g.27715	type:3prime_partial/type:3prime_partial	len:616/len:404	comp75603_c1_seq2:1845-1(-)/comp75603_c1_seq3:1209-1(-)	M13(Oxidation)	CID	1	0	1	1	201	3.86874		0	20.6732	400	2	834.426	1667.85	1.7652	68.6717	4931	4931	MS2	19/26	141003_Sample_FT_03.RAW	LGESYQISILNQM*R
High	GmGLAEISmLNK	Unambiguous	1	1	comp75603_c1_seq1	comp75603_c1_seq1|m.27711	comp75603_c1_seq1|g.27711	type:complete	len:1190	comp75603_c1_seq1:4231-662(-)	M2(Oxidation); M9(Oxidation)	CID	1	0	1	1	171	3.86822		0	29.8733	400	2	648.321	1295.63	1.03573	54.562	3636	3636	MS2	18/22	141003_Sample_FT_02.RAW	GM*GLAEISM*LNK
High	TAGRPTPQNMEmYR	Unambiguous	1	1	comp78084_c0_seq1	comp78084_c0_seq1|m.41468	comp78084_c0_seq1|g.41468	type:complete	len:243	comp78084_c0_seq1:426-1154(+)	M12(Oxidation)	CID	0.1059	0	1	1	121	3.86658		0	21.6906	400	3	556.593	1667.76	1.05908	35.7563	2065	2065	MS2	26/52	141003_Sample_FT_03.RAW	TAGRPTPQNMEM*YR
High	DcYITGNVNDWDGK	Unambiguous	1	1	comp84310_c0_seq1	comp84310_c0_seq1|m.121635	comp84310_c0_seq1|g.121635	type:complete	len:170	comp84310_c0_seq1:2008-1499(-)	C2(Carbamidomethyl)	CID	1	0	1	1	47	3.85925		0	32.5825	400	2	828.852	1656.7	0.837765	62.2175	4387	4387	MS2	18/26	141003_Sample_FT_03.RAW	DCYITGNVNDWDGK
High	FSSEQDcLNAcK	Unambiguous	1	1	comp75258_c0_seq1	comp75258_c0_seq1|m.26068	comp75258_c0_seq1|g.26068	type:complete	len:438	comp75258_c0_seq1:3316-2003(-)	C7(Carbamidomethyl); C11(Carbamidomethyl)	CID	1	0	1	1	28	3.8544		0	5.69983	400	2	729.804	1458.6	1.80908	34.1172	1887	1887	MS2	15/22	141003_Sample_FT_02.RAW	FSSEQDCLNACK
High	ANQYPNFGGSQGFPFF	Unambiguous	1	1	comp76666_c0_seq1	comp76666_c0_seq1|m.33047	comp76666_c0_seq1|g.33047	type:complete	len:303	comp76666_c0_seq1:312-1220(+)		CID	1	0	1	1	122	3.85345		0	18.5964	400	2	889.406	1777.8	4.16671	112.978	8055	8055	MS2	19/30	141003_Sample_FT_01.RAW	ANQYPNFGGSQGFPFF
High	NAFGQVQAFDVSHER	Unambiguous	1	1	comp47774_c0_seq1	comp47774_c0_seq1|m.4458	comp47774_c0_seq1|g.4458	type:complete	len:117	comp47774_c0_seq1:124-474(+)		CID	1	0	1	1	157	3.84973		0	13.1178	400	2	852.911	1704.81	2.83726	59.7401	4035	4035	MS2	18/28	141003_Sample_FT_01.RAW	NAFGQVQAFDVSHER
High	LDVVEYVNHcPDLKPLAGDK	Unambiguous	1	1	comp83008_c0_seq1	comp83008_c0_seq1|m.121293	comp83008_c0_seq1|g.121293	type:complete	len:728	comp83008_c0_seq1:2664-481(-)	C10(Carbamidomethyl)	CID	1	0	1	1	199	3.84883		0	15.8462	400	3	761.391	2282.16	3.8821	73.6514	5236	5236	MS2	27/76	141003_Sample_FT_01.RAW	LDVVEYVNHCPDLKPLAGDK
High	EWELIGLLGDPK	Unambiguous	2	1	comp33682_c0_seq1	comp33682_c0_seq1|m.2376/comp33682_c0_seq2|m.2377	comp33682_c0_seq1|g.2376/comp33682_c0_seq2|g.2377	type:complete/type:complete	len:225/len:184	comp33682_c0_seq1:195-869(+)/comp33682_c0_seq2:195-746(+)		CID	1	0	1	1	156	3.84799		0	34.4977	400	2	685.372	1369.74	-0.0128832	124.797	8759	8759	MS2	16/22	141003_Sample_FT_02.RAW	EWELIGLLGDPK
High	SLDLDSIIAEVK	Unambiguous	2	1	Keratin_gi	Keratin_gi|17318569/Keratin_K2C1_HUMAN	(NM_006121)/(P04264)	keratin/Keratin,	1;/type	Keratin-1;/II		CID	1	0	1	1	224	3.84039		0	11.9338	400	2	651.863	1302.72	2.95569	97.9741	7155	7155	MS2	18/22	141003_Sample_FT_02.RAW	SLDLDSIIAEVK
High	VScPSDYTYSDVTcGcTETYQGHGNFETcNDK	Unambiguous	1	1	comp83008_c0_seq1	comp83008_c0_seq1|m.121293	comp83008_c0_seq1|g.121293	type:complete	len:728	comp83008_c0_seq1:2664-481(-)	C3(Carbamidomethyl); C14(Carbamidomethyl); C16(Carbamidomethyl); C29(Carbamidomethyl)	CID	1	0	1	1	2	3.83705		0	2.89882	400	3	1251.49	3752.46	3.03549	58.8793	3959	3959	MS2	37/124	141003_Sample_FT_01.RAW	VSCPSDYTYSDVTCGCTETYQGHGNFETCNDK
High	KQFQPQFQQccFGDPLPK	Unambiguous	1	1	comp79350_c2_seq9	comp79350_c2_seq9|m.53417	comp79350_c2_seq9|g.53417	type:5prime_partial	len:218	comp79350_c2_seq9:1589-936(-)	C10(Carbamidomethyl); C11(Carbamidomethyl)	CID	1	0	1	1	138	3.8363		1	4.00511	400	2	1127.03	2253.06	1.77981	65.7779	4571	4571	MS2	20/34	141003_Sample_FT_02.RAW	KQFQPQFQQCCFGDPLPK
High	TAPVELMNQVDDLDVK	Unambiguous	1	1	comp71538_c3_seq2	comp71538_c3_seq2|m.17221	comp71538_c3_seq2|g.17221	type:complete	len:411	comp71538_c3_seq2:1280-48(-)		CID	1	0	1	1	189	3.8339		0	32.4334	400	2	893.949	1786.89	1.14257	81.8024	6061	6061	MS2	21/30	141003_Sample_FT_03.RAW	TAPVELMNQVDDLDVK
High	SLNNQFASFIDK	Unambiguous	2	1	Keratin_gi	Keratin_gi|17318569/Keratin_K2C1_HUMAN	(NM_006121)/(P04264)	keratin/Keratin,	1;/type	Keratin-1;/II		CID	1	0	1	1	202	3.83289		0	26.1362	400	2	692.351	1383.7	3.61264	75.2245	5364	5364	MS2	18/22	141003_Sample_FT_01.RAW	SLNNQFASFIDK
High	NVQDAIADAEQR	Unambiguous	1	1	Keratin_K22E_HUMAN	Keratin_K22E_HUMAN	(P35908)	Keratin,	type	II		CID	1	0	1	1	170	3.82744		0	29.7048	400	2	665.325	1329.64	1.966	49.6663	3210	3210	MS2	19/22	141003_Sample_FT_02.RAW	NVQDAIADAEQR
High	GMGLAEISMLNK	Unambiguous	1	1	comp75603_c1_seq1	comp75603_c1_seq1|m.27711	comp75603_c1_seq1|g.27711	type:complete	len:1190	comp75603_c1_seq1:4231-662(-)		CID	1	0	1	1	235	3.82613		0	0	400	2	632.328	1263.65	4.31619	75.5877	5398	5398	MS2	19/22	141003_Sample_FT_01.RAW	GMGLAEISMLNK
High	LALDATGPGLDDDAR	Unambiguous	1	1	comp83173_c0_seq1	comp83173_c0_seq1|m.121370	comp83173_c0_seq1|g.121370	type:complete	len:306	comp83173_c0_seq1:1350-433(-)		CID	1	0	1	1	160	3.82559		0	2.4434	400	2	750.371	1499.74	1.20017	57.831	3898	3898	MS2	22/28	141003_Sample_FT_02.RAW	LALDATGPGLDDDAR
High	TLMGQGGGHPAATPAPK	Unambiguous	1	1	comp76666_c0_seq1	comp76666_c0_seq1|m.33047	comp76666_c0_seq1|g.33047	type:complete	len:303	comp76666_c0_seq1:312-1220(+)		CID	1	0	1	1	232	3.82511		0	13.1934	400	2	795.908	1590.81	2.335	27.4232	1316	1316	MS2	19/32	141003_Sample_FT_02.RAW	TLMGQGGGHPAATPAPK
High	NVSTGDVNVEmNAAPGVDLTQLLNNmR	Unambiguous	2	2	Keratin_gi;Keratin_K1CJ_HUMAN	Keratin_gi|4557697/Keratin_K1CJ_HUMAN	(NM_000421)/(P13645)	keratin/Keratin,	10;/type	Keratin-10/I	M11(Oxidation); M26(Oxidation)	CID	1	0	1	1	178	3.82284		0	3.38557	400	3	968.8	2904.39	0.789364	89.0881	6664	6664	MS2	30/104	141003_Sample_FT_03.RAW	NVSTGDVNVEM*NAAPGVDLTQLLNNM*R
High	LGEHNIDVLEGNEQFINAAK	Unambiguous	1	1	TRYP_PIG	TRYP_PIG	Trypsin	Trypsin	Trypsin	Trypsin		CID	1	0	1	1	229	3.82272		0	66.3492	400	3	737.708	2211.11	2.07881	103.163	7748	7748	MS2	29/76	141003_Sample_FT_03.RAW	LGEHNIDVLEGNEQFINAAK
High	LGEHNIDVLEGNEQFINAAK	Unambiguous	1	1	TRYP_PIG	TRYP_PIG	Trypsin	Trypsin	Trypsin	Trypsin		CID	1	0	1	1	226	3.82091		0	0	400	3	737.708	2211.11	2.90692	97.1918	7090	7090	MS2	28/76	141003_Sample_FT_02.RAW	LGEHNIDVLEGNEQFINAAK
High	FSSVISVADLDDYDDDDVK	Unambiguous	1	1	comp75603_c1_seq1	comp75603_c1_seq1|m.27711	comp75603_c1_seq1|g.27711	type:complete	len:1190	comp75603_c1_seq1:4231-662(-)		CID	1	0	1	1	79	3.8207		0	13.1985	400	2	1059.47	2117.94	0.199177	89.7361	6451	6451	MS2	23/36	141003_Sample_FT_02.RAW	FSSVISVADLDDYDDDDVK
High	SQYEQLAEQNR	Unambiguous	1	1	Keratin_K1CJ_HUMAN	Keratin_K1CJ_HUMAN	(P13645)	Keratin,	type	I		CID	1	0	1	1	156	3.81848		0	25.7368	400	2	683.325	1365.64	1.75737	34.1923	1894	1894	MS2	16/20	141003_Sample_FT_02.RAW	SQYEQLAEQNR
High	AVVPTNVDWTQVIAQR	Unambiguous	1	1	comp85644_c0_seq1	comp85644_c0_seq1|m.121785	comp85644_c0_seq1|g.121785	type:3prime_partial	len:305	comp85644_c0_seq1:913-2(-)		CID	1	0	1	1	149	3.81493		0	0	400	3	599.661	1796.97	1.99614	89.4656	6428	6428	MS2	24/60	141003_Sample_FT_02.RAW	AVVPTNVDWTQVIAQR
High	QFQPQFQQccFGDPLPK	Unambiguous	1	1	comp79350_c2_seq9	comp79350_c2_seq9|m.53417	comp79350_c2_seq9|g.53417	type:5prime_partial	len:218	comp79350_c2_seq9:1589-936(-)	C9(Carbamidomethyl); C10(Carbamidomethyl)	CID	1	0	1	1	112	3.81461		0	11.2341	400	2	1062.99	2124.96	0.852743	81.2794	6012	6012	MS2	16/32	141003_Sample_FT_03.RAW	QFQPQFQQCCFGDPLPK
High	SKAEAESLYQSK	Unambiguous	2	1	Keratin_gi	Keratin_gi|17318569/Keratin_K2C1_HUMAN	(NM_006121)/(P04264)	keratin/Keratin,	1;/type	Keratin-1;/II		CID	1	0	1	1	172	3.81202		1	5.22675	400	2	670.839	1340.67	1.33277	25.7424	1197	1197	MS2	17/22	141003_Sample_FT_02.RAW	SKAEAESLYQSK
High	EWELIGLLGDPK	Unambiguous	2	1	comp33682_c0_seq1	comp33682_c0_seq1|m.2376/comp33682_c0_seq2|m.2377	comp33682_c0_seq1|g.2376/comp33682_c0_seq2|g.2377	type:complete/type:complete	len:225/len:184	comp33682_c0_seq1:195-869(+)/comp33682_c0_seq2:195-746(+)		CID	1	0	1	1	158	3.8103		0	10.0001	400	2	685.372	1369.74	0.967431	110.103	8183	8183	MS2	17/22	141003_Sample_FT_03.RAW	EWELIGLLGDPK
High	cTFSQPcPLGPEVR	Unambiguous	1	1	comp76617_c0_seq1	comp76617_c0_seq1|m.32887	comp76617_c0_seq1|g.32887	type:5prime_partial	len:134	comp76617_c0_seq1:803-402(-)	C1(Carbamidomethyl); C7(Carbamidomethyl)	CID	1	0	1	1	136	3.80954		0	8.83748	400	2	824.387	1647.77	3.1352	57.0095	3806	3806	MS2	16/26	141003_Sample_FT_01.RAW	CTFSQPCPLGPEVR
High	LGEHNIDVLEGNEQFINAAK	Unambiguous	1	1	TRYP_PIG	TRYP_PIG	Trypsin	Trypsin	Trypsin	Trypsin		CID	1	0	1	1	224	3.80439		0	0	400	3	737.708	2211.11	2.7413	151.838	10023	10023	MS2	27/76	141003_Sample_FT_01.RAW	LGEHNIDVLEGNEQFINAAK
High	FNADGSNFLNWFK	Unambiguous	1	1	comp79270_c0_seq1	comp79270_c0_seq1|m.52304	comp79270_c0_seq1|g.52304	type:complete	len:272	comp79270_c0_seq1:176-991(+)		CID	1	0	1	1	144	3.80232		0	10.0183	400	2	780.369	1559.73	1.4931	101.398	7421	7421	MS2	21/24	141003_Sample_FT_02.RAW	FNADGSNFLNWFK
High	HQSIDPEEASVFHSLQDGEER	Unambiguous	1	1	comp236360_c0_seq1	comp236360_c0_seq1|m.123260	comp236360_c0_seq1|g.123260	type:complete	len:139	comp236360_c0_seq1:96-512(+)		CID	1	0	1	1	108	3.79903		0	24.9135	400	3	804.037	2410.1	2.8364	63.0371	4317	4317	MS2	27/80	141003_Sample_FT_01.RAW	HQSIDPEEASVFHSLQDGEER
High	YHEFcGTPPIDMK	Unambiguous	1	1	comp83770_c0_seq1	comp83770_c0_seq1|m.121537	comp83770_c0_seq1|g.121537	type:complete	len:243	comp83770_c0_seq1:394-1122(+)	C5(Carbamidomethyl)	CID	1	0	1	1	77	3.79798		0	47.7824	400	2	797.857	1594.71	2.45149	53.109	3481	3481	MS2	17/24	141003_Sample_FT_01.RAW	YHEFCGTPPIDMK
High	NVQALEIELQSQLALK	Unambiguous	2	2	Keratin_gi;Keratin_K1CJ_HUMAN	Keratin_gi|4557697/Keratin_K1CJ_HUMAN	(NM_000421)/(P13645)	keratin/Keratin,	10;/type	Keratin-10/I		CID	1	0	1	1	98	3.79681		0	28.4426	400	2	899.011	1797.02	2.06295	97.149	7086	7086	MS2	19/30	141003_Sample_FT_02.RAW	NVQALEIELQSQLALK
High	HEAAPPHENVAASDK	Unambiguous	1	1	comp46993_c0_seq1	comp46993_c0_seq1|m.4157	comp46993_c0_seq1|g.4157	type:5prime_partial	len:160	comp46993_c0_seq1:953-474(-)		CID	1	0	1	1	132	3.7967		0	48.5582	400	2	786.874	1572.74	0.91779	14.4132	631	631	MS2	24/28	141003_Sample_FT_02.RAW	HEAAPPHENVAASDK
High	mTNSWQYAMYALDK	Unambiguous	1	1	comp83008_c0_seq1	comp83008_c0_seq1|m.121293	comp83008_c0_seq1|g.121293	type:complete	len:728	comp83008_c0_seq1:2664-481(-)	M1(Oxidation)	CID	1	0	1	1	77	3.79579		0	0	400	2	869.385	1737.76	1.04776	85.6512	6127	6127	MS2	16/26	141003_Sample_FT_02.RAW	M*TNSWQYAMYALDK
High	NQVSVLWWPTK	Unambiguous	2	1	comp64164_c0_seq1	comp64164_c0_seq1|m.10277/comp64164_c0_seq2|m.10278	comp64164_c0_seq1|g.10277/comp64164_c0_seq2|g.10278	type:complete/type:complete	len:244/len:256	comp64164_c0_seq1:332-1063(+)/comp64164_c0_seq2:375-1142(+)		CID	1	0	1	1	238	3.79328		0	10.5578	400	2	679.37	1357.73	4.05663	84.2051	6130	6130	MS2	16/20	141003_Sample_FT_01.RAW	NQVSVLWWPTK
High	IDVDENDETAEScGISAMPTFHFYK	Unambiguous	1	1	comp63919_c0_seq1	comp63919_c0_seq1|m.10075	comp63919_c0_seq1|g.10075	type:complete	len:104	comp63919_c0_seq1:1741-1430(-)	C13(Carbamidomethyl)	CID	1	0	1	1	43	3.79269		0	20.0036	400	3	959.419	2876.24	1.56076	86.8856	6217	6217	MS2	29/96	141003_Sample_FT_02.RAW	IDVDENDETAESCGISAMPTFHFYK
High	NPWDNSLPDTVK	Unambiguous	2	1	comp33682_c0_seq1	comp33682_c0_seq1|m.2376/comp33682_c0_seq2|m.2377	comp33682_c0_seq1|g.2376/comp33682_c0_seq2|g.2377	type:complete/type:complete	len:225/len:184	comp33682_c0_seq1:195-869(+)/comp33682_c0_seq2:195-746(+)		CID	1	0	1	1	154	3.79217		0	2.63438	15	2	693.341	1385.68	4.03211	63.3573	4344	4344	MS2	18/22	141003_Sample_FT_01.RAW	NPWDNSLPDTVK
High	FLPELLELDLLPTAPIDcLGK	Unambiguous	1	1	comp46635_c1_seq1	comp46635_c1_seq1|m.4038	comp46635_c1_seq1|g.4038	type:complete	len:505	comp46635_c1_seq1:234-1748(+)	C18(Carbamidomethyl)	CID	1	0	1	1	73	3.78655		0	18.4127	400	2	1184.15	2367.29	0.00347919	121.695	8863	8863	MS2	19/40	141003_Sample_FT_03.RAW	FLPELLELDLLPTAPIDCLGK
High	QFQPQFQQccFGDPLPK	Unambiguous	1	1	comp79350_c2_seq9	comp79350_c2_seq9|m.53417	comp79350_c2_seq9|g.53417	type:5prime_partial	len:218	comp79350_c2_seq9:1589-936(-)	C9(Carbamidomethyl); C10(Carbamidomethyl)	CID	1	0	1	1	118	3.78621		0	6.5527	400	2	1062.99	2124.97	2.57611	74.2461	5287	5287	MS2	19/32	141003_Sample_FT_01.RAW	QFQPQFQQCCFGDPLPK
High	NIVTADSDGEEFPWK	Unambiguous	1	1	comp78515_c1_seq1	comp78515_c1_seq1|m.45129	comp78515_c1_seq1|g.45129	type:complete	len:144	comp78515_c1_seq1:1049-618(-)		CID	1	0	1	1	139	3.78476		0	6.60406	400	2	854.398	1707.79	1.80987	72.8293	5203	5203	MS2	21/28	141003_Sample_FT_02.RAW	NIVTADSDGEEFPWK
High	LGEHNIDVLEGNEQFINAAK	Unambiguous	1	1	TRYP_PIG	TRYP_PIG	Trypsin	Trypsin	Trypsin	Trypsin		CID	1	0	1	1	218	3.78065		0	4.21311	400	3	737.709	2211.11	3.98347	124.789	8732	8732	MS2	32/76	141003_Sample_FT_01.RAW	LGEHNIDVLEGNEQFINAAK
High	QHDLLDMHQDLVANAPAR	Unambiguous	1	1	comp46993_c0_seq1	comp46993_c0_seq1|m.4157	comp46993_c0_seq1|g.4157	type:5prime_partial	len:160	comp46993_c0_seq1:953-474(-)		CID	1	0	1	1	209	3.78011		0	17.6034	400	2	1022.51	2044.01	2.7452	61.9525	4225	4225	MS2	20/34	141003_Sample_FT_01.RAW	QHDLLDMHQDLVANAPAR
High	SKAEAESLYQSK	Unambiguous	2	1	Keratin_gi	Keratin_gi|17318569/Keratin_K2C1_HUMAN	(NM_006121)/(P04264)	keratin/Keratin,	1;/type	Keratin-1;/II		CID	1	0	1	1	155	3.77882		1	15.199	400	2	670.839	1340.67	0.877512	24.0498	1179	1179	MS2	17/22	141003_Sample_FT_03.RAW	SKAEAESLYQSK
High	GVGNTHScSDSGYVNTFDNPLVFK	Unambiguous	1	1	comp84310_c0_seq1	comp84310_c0_seq1|m.121635	comp84310_c0_seq1|g.121635	type:complete	len:170	comp84310_c0_seq1:2008-1499(-)	C8(Carbamidomethyl)	CID	1	0	1	1	98	3.77805		0	8.02759	400	3	872.4	2615.19	1.17281	75.7471	5535	5535	MS2	27/92	141003_Sample_FT_03.RAW	GVGNTHSCSDSGYVNTFDNPLVFK
High	QFQPQFQQccFGDPLPK	Unambiguous	1	1	comp79350_c2_seq9	comp79350_c2_seq9|m.53417	comp79350_c2_seq9|g.53417	type:5prime_partial	len:218	comp79350_c2_seq9:1589-936(-)	C9(Carbamidomethyl); C10(Carbamidomethyl)	CID	1	0	1	1	123	3.77729		0	0	400	2	1062.99	2124.97	3.38035	76.2667	5455	5455	MS2	23/32	141003_Sample_FT_01.RAW	QFQPQFQQCCFGDPLPK
High	QDLALAEIGcWGYK	Unambiguous	1	1	comp81022_c2_seq1	comp81022_c2_seq1|m.77406	comp81022_c2_seq1|g.77406	type:complete	len:146	comp81022_c2_seq1:617-180(-)	C10(Carbamidomethyl)	CID	1	0	1	1	187	3.77712		0	22.3092	400	2	812.397	1623.79	1.34802	87.0761	6511	6511	MS2	18/26	141003_Sample_FT_03.RAW	QDLALAEIGCWGYK
High	ASPGEYNTAFVYTFDNK	Unambiguous	1	1	comp76236_c0_seq7	comp76236_c0_seq7|m.30567	comp76236_c0_seq7|g.30567	type:complete	len:150	comp76236_c0_seq7:204-653(+)		CID	1	0	1	1	108	3.77704		0	26.2742	400	2	962.442	1923.88	0.397782	75.561	5519	5519	MS2	17/32	141003_Sample_FT_03.RAW	ASPGEYNTAFVYTFDNK
High	KcNPFFPGDcPFNSVcAQDGSGR	Unambiguous	1	1	comp69764_c0_seq1	comp69764_c0_seq1|m.14912	comp69764_c0_seq1|g.14912	type:complete	len:189	comp69764_c0_seq1:162-728(+)	C2(Carbamidomethyl); C10(Carbamidomethyl); C16(Carbamidomethyl)	CID	1	0	1	1	27	3.77564		1	0	400	2	1309.05	2617.1	0.10893	69.8691	4926	4926	MS2	20/44	141003_Sample_FT_02.RAW	KCNPFFPGDCPFNSVCAQDGSGR
High	LGETYDSTNIDGSPLK	Unambiguous	1	1	comp81158_c1_seq2	comp81158_c1_seq2|m.79380	comp81158_c1_seq2|g.79380	type:5prime_partial	len:230	comp81158_c1_seq2:789-100(-)		CID	1	0	1	1	189	3.77401		0	24.448	400	2	855.416	1709.82	0.512782	55.9664	3844	3844	MS2	15/30	141003_Sample_FT_03.RAW	LGETYDSTNIDGSPLK
High	THNLEPYFESFINNLR	Unambiguous	2	1	Keratin_gi	Keratin_gi|17318569/Keratin_K2C1_HUMAN	(NM_006121)/(P04264)	keratin/Keratin,	1;/type	Keratin-1;/II		CID	1	0	1	1	211	3.77395		0	22.8732	400	2	997.496	1993.98	3.62241	103.078	7422	7422	MS2	15/30	141003_Sample_FT_01.RAW	THNLEPYFESFINNLR
High	EcSSGGYmPGQLccDGIVNLIPPGGAQQWAccHK	Unambiguous	1	1	comp79350_c2_seq9	comp79350_c2_seq9|m.53417	comp79350_c2_seq9|g.53417	type:5prime_partial	len:218	comp79350_c2_seq9:1589-936(-)	C2(Carbamidomethyl); M8(Oxidation); C13(Carbamidomethyl); C14(Carbamidomethyl); C31(Carbamidomethyl); C32(Carbamidomethyl)	CID	1	0	1	1	13	3.77361		0	2.24583	400	3	1275.22	3823.63	2.62749	84.8612	6189	6189	MS2	32/132	141003_Sample_FT_01.RAW	ECSSGGYM*PGQLCCDGIVNLIPPGGAQQWACCHK
High	ALLVGNPADSDSLQER	Unambiguous	1	1	comp69764_c0_seq1	comp69764_c0_seq1|m.14912	comp69764_c0_seq1|g.14912	type:complete	len:189	comp69764_c0_seq1:162-728(+)		CID	1	0	1	1	184	3.77274		0	42.9424	400	2	842.93	1684.85	0.944219	62.6739	4301	4301	MS2	19/30	141003_Sample_FT_02.RAW	ALLVGNPADSDSLQER
High	cPPGQIISHIGSDYDLLLEDR	Unambiguous	1	1	comp47140_c0_seq1	comp47140_c0_seq1|m.4210	comp47140_c0_seq1|g.4210	type:complete	len:169	comp47140_c0_seq1:920-414(-)	C1(Carbamidomethyl)	CID	1	0	1	1	198	3.77158		0	11.9965	400	2	1199.59	2398.17	1.0642	91.2176	6846	6846	MS2	21/40	141003_Sample_FT_03.RAW	CPPGQIISHIGSDYDLLLEDR
High	SLDLDSIIAEVK	Unambiguous	2	1	Keratin_gi	Keratin_gi|17318569/Keratin_K2C1_HUMAN	(NM_006121)/(P04264)	keratin/Keratin,	1;/type	Keratin-1;/II		CID	1	0	1	1	209	3.76852		0	19.3241	400	2	651.862	1302.72	1.26902	97.0417	7294	7294	MS2	19/22	141003_Sample_FT_03.RAW	SLDLDSIIAEVK
High	KPGMEAQQITLGK	Unambiguous	1	1	comp81611_c0_seq3	comp81611_c0_seq3|m.88168	comp81611_c0_seq3|g.88168	type:complete	len:257	comp81611_c0_seq3:1593-823(-)		CID	1	0	1	1	201	3.76656		0	32.3693	400	2	700.885	1400.76	4.32023	42.3023	2500	2500	MS2	16/24	141003_Sample_FT_01.RAW	KPGMEAQQITLGK
High	GMYDmTTQVccGDIPIPRPPK	Unambiguous	1	1	comp79350_c2_seq9	comp79350_c2_seq9|m.53417	comp79350_c2_seq9|g.53417	type:5prime_partial	len:218	comp79350_c2_seq9:1589-936(-)	M5(Oxidation); C10(Carbamidomethyl); C11(Carbamidomethyl)	CID	0.1592	0	1	1	92	3.76581		0	14.6393	400	3	818.044	2452.12	1.93898	65.8502	4578	4578	MS2	26/80	141003_Sample_FT_02.RAW	GMYDM*TTQVCCGDIPIPRPPK
High	LMEALYHPDGTPR	Unambiguous	2	1	comp33682_c0_seq1	comp33682_c0_seq1|m.2376/comp33682_c0_seq2|m.2377	comp33682_c0_seq1|g.2376/comp33682_c0_seq2|g.2377	type:complete/type:complete	len:225/len:184	comp33682_c0_seq1:195-869(+)/comp33682_c0_seq2:195-746(+)		CID	1	0	1	1	159	3.75899		0	4.32867	400	2	750.372	1499.74	3.04992	56.6664	3778	3778	MS2	19/24	141003_Sample_FT_01.RAW	LMEALYHPDGTPR
High	EWELIGLLGDPK	Unambiguous	2	1	comp33682_c0_seq1	comp33682_c0_seq1|m.2376/comp33682_c0_seq2|m.2377	comp33682_c0_seq1|g.2376/comp33682_c0_seq2|g.2377	type:complete/type:complete	len:225/len:184	comp33682_c0_seq1:195-869(+)/comp33682_c0_seq2:195-746(+)		CID	1	0	1	1	137	3.75727		0	14.181	400	2	685.374	1369.74	2.6607	106.198	7745	7745	MS2	17/22	141003_Sample_FT_02.RAW	EWELIGLLGDPK
High	VAPEEHPVLLTEAPLNPK	Unambiguous	6	1	comp80982_c0_seq1	comp72019_c0_seq1|m.18059/comp79550_c4_seq2|m.55649/comp79550_c4_seq3|m.55650/comp79550_c4_seq6|m.55652/comp80982_c0_seq1|m.75495/comp80982_c0_seq2|m.75496	comp72019_c0_seq1|g.18059/comp79550_c4_seq2|g.55649/comp79550_c4_seq3|g.55650/comp79550_c4_seq6|g.55652/comp80982_c0_seq1|g.75495/comp80982_c0_seq2|g.75496	type:3prime_partial/type:internal/type:internal/type:internal/type:complete/type:5prime_partial	len:119/len:174/len:269/len:279/len:377/len:414	comp72019_c0_seq1:102-455(+)/comp79550_c4_seq2:521-3(-)/comp79550_c4_seq3:806-3(-)/comp79550_c4_seq6:834-1(-)/comp80982_c0_seq1:1461-331(-)/comp80982_c0_seq2:2634-1393(-)		CID	1	0	1	1	115	3.75665		0	14.5274	400	2	977.538	1954.07	1.99874	63.1796	4329	4329	MS2	20/34	141003_Sample_FT_01.RAW	VAPEEHPVLLTEAPLNPK
High	LNVLNVSPDPLVIPGVIK	Unambiguous	1	1	comp71410_c1_seq1	comp71410_c1_seq1|m.17041	comp71410_c1_seq1|g.17041	type:complete	len:237	comp71410_c1_seq1:1359-649(-)		CID	1	0	1	1	8	3.7559		0	15.0892	400	2	944.071	1887.13	1.71151	100.888	7386	7386	MS2	17/34	141003_Sample_FT_02.RAW	LNVLNVSPDPLVIPGVIK
High	QISNLQQSISDAEQR	Unambiguous	2	1	Keratin_gi	Keratin_gi|17318569/Keratin_K2C1_HUMAN	(NM_006121)/(P04264)	keratin/Keratin,	1;/type	Keratin-1;/II		CID	1	0	1	1	194	3.75566		0	25.6947	400	2	858.933	1716.86	4.01811	58.5971	3935	3935	MS2	17/28	141003_Sample_FT_01.RAW	QISNLQQSISDAEQR
High	TPTPKEWELIGLLGDPK	Unambiguous	2	1	comp33682_c0_seq1	comp33682_c0_seq1|m.2376/comp33682_c0_seq2|m.2377	comp33682_c0_seq1|g.2376/comp33682_c0_seq2|g.2377	type:complete/type:complete	len:225/len:184	comp33682_c0_seq1:195-869(+)/comp33682_c0_seq2:195-746(+)		CID	1	0	1	1	132	3.74917		1	18.5219	400	3	632.018	1894.04	4.34895	89.7058	6577	6577	MS2	26/64	141003_Sample_FT_01.RAW	TPTPKEWELIGLLGDPK
High	EWELIGLLGDPK	Unambiguous	2	1	comp33682_c0_seq1	comp33682_c0_seq1|m.2376/comp33682_c0_seq2|m.2377	comp33682_c0_seq1|g.2376/comp33682_c0_seq2|g.2377	type:complete/type:complete	len:225/len:184	comp33682_c0_seq1:195-869(+)/comp33682_c0_seq2:195-746(+)		CID	1	0	1	1	151	3.74864		0	20.2084	400	2	685.372	1369.74	0.521834	119.14	8470	8470	MS2	17/22	141003_Sample_FT_02.RAW	EWELIGLLGDPK
High	IADVVEGDGGTYK	Unambiguous	3	1	comp82113_c0_seq5	comp82113_c0_seq3|m.98629/comp82113_c0_seq5|m.98633/comp82113_c0_seq6|m.98636	comp82113_c0_seq3|g.98629/comp82113_c0_seq5|g.98633/comp82113_c0_seq6|g.98636	type:complete/type:complete/type:complete	len:944/len:891/len:937	comp82113_c0_seq3:4557-1726(-)/comp82113_c0_seq5:4398-1726(-)/comp82113_c0_seq6:4536-1726(-)		CID	1	0	1	1	208	3.74451		0	13.2916	400	2	662.328	1323.65	3.8707	43.0119	2566	2566	MS2	20/24	141003_Sample_FT_01.RAW	IADVVEGDGGTYK
High	GVAVDHVQTVQDSLAR	Unambiguous	1	1	comp33618_c0_seq1	comp33618_c0_seq1|m.2329	comp33618_c0_seq1|g.2329	type:5prime_partial	len:160	comp33618_c0_seq1:723-244(-)		CID	1	0	1	1	226	3.74427		0	2.97975	400	3	565.633	1694.89	1.8082	46.4083	3038	3038	MS2	25/60	141003_Sample_FT_03.RAW	GVAVDHVQTVQDSLAR
High	AILSYLccLGYFR	Unambiguous	1	1	comp92120_c0_seq1	comp92120_c0_seq1|m.122172	comp92120_c0_seq1|g.122172	type:complete	len:135	comp92120_c0_seq1:1407-1003(-)	C7(Carbamidomethyl); C8(Carbamidomethyl)	CID	1	0	1	1	217	3.74351		0	13.0235	400	2	818.406	1635.8	1.68109	103.608	7784	7784	MS2	17/24	141003_Sample_FT_03.RAW	AILSYLCCLGYFR
High	QFLTPPSYAQPATPR	Unambiguous	1	1	comp35443_c0_seq1	comp35443_c0_seq1|m.2873	comp35443_c0_seq1|g.2873	type:5prime_partial	len:179	comp35443_c0_seq1:1041-505(-)		CID	1	0	1	1	203	3.74137		0	19.2322	400	2	837.437	1673.87	1.18495	61.9263	4240	4240	MS2	17/28	141003_Sample_FT_02.RAW	QFLTPPSYAQPATPR
High	LMEALYHPDGTPR	Unambiguous	2	1	comp33682_c0_seq1	comp33682_c0_seq1|m.2376/comp33682_c0_seq2|m.2377	comp33682_c0_seq1|g.2376/comp33682_c0_seq2|g.2377	type:complete/type:complete	len:225/len:184	comp33682_c0_seq1:195-869(+)/comp33682_c0_seq2:195-746(+)		CID	1	0	1	1	160	3.74121		0	10.6688	400	2	750.371	1499.74	2.96852	54.6543	3618	3618	MS2	18/24	141003_Sample_FT_01.RAW	LMEALYHPDGTPR
High	NYSPYYNTIDDLKDQIVDLTVGNNK	Unambiguous	1	1	Keratin_K1CI_HUMAN	Keratin_K1CI_HUMAN	(P35527)	Keratin,	type	I		CID	1	0	1	1	192	3.73801		1	5.00648	400	3	968.143	2902.42	1.64935	105.504	7692	7692	MS2	30/96	141003_Sample_FT_02.RAW	NYSPYYNTIDDLKDQIVDLTVGNNK
High	HQSIDPEEASVFHSLQDGEER	Unambiguous	1	1	comp236360_c0_seq1	comp236360_c0_seq1|m.123260	comp236360_c0_seq1|g.123260	type:complete	len:139	comp236360_c0_seq1:96-512(+)		CID	1	0	1	1	105	3.73568		0	16.294	400	3	804.037	2410.1	1.84873	62.7118	4305	4305	MS2	31/80	141003_Sample_FT_02.RAW	HQSIDPEEASVFHSLQDGEER
High	LNVLNVSPDPLVIPGVIK	Unambiguous	1	1	comp71410_c1_seq1	comp71410_c1_seq1|m.17041	comp71410_c1_seq1|g.17041	type:complete	len:237	comp71410_c1_seq1:1359-649(-)		CID	1	0	1	1	9	3.73478		0	11.5843	400	2	944.07	1887.13	0.159059	101.903	7653	7653	MS2	19/34	141003_Sample_FT_03.RAW	LNVLNVSPDPLVIPGVIK
High	AFFENSQSELSYQR	Unambiguous	1	1	comp81158_c1_seq2	comp81158_c1_seq2|m.79380	comp81158_c1_seq2|g.79380	type:5prime_partial	len:230	comp81158_c1_seq2:789-100(-)		CID	1	0	1	1	127	3.7342		0	3.80278	400	2	853.395	1705.78	0.985761	61.0387	4163	4163	MS2	18/26	141003_Sample_FT_02.RAW	AFFENSQSELSYQR
High	EWELIGLLGDPK	Unambiguous	2	1	comp33682_c0_seq1	comp33682_c0_seq1|m.2376/comp33682_c0_seq2|m.2377	comp33682_c0_seq1|g.2376/comp33682_c0_seq2|g.2377	type:complete/type:complete	len:225/len:184	comp33682_c0_seq1:195-869(+)/comp33682_c0_seq2:195-746(+)		CID	1	0	1	1	144	3.7327		0	9.84686	400	2	685.373	1369.74	2.2151	108.029	8065	8065	MS2	18/22	141003_Sample_FT_03.RAW	EWELIGLLGDPK
High	GMGLAEISMLNK	Unambiguous	1	1	comp75603_c1_seq1	comp75603_c1_seq1|m.27711	comp75603_c1_seq1|g.27711	type:complete	len:1190	comp75603_c1_seq1:4231-662(-)		CID	1	0	1	1	256	3.73258		0	0	400	2	632.327	1263.65	1.90116	75.7277	5533	5533	MS2	19/22	141003_Sample_FT_03.RAW	GMGLAEISMLNK
High	SLQLLLSDVHSDIYTGSNK	Unambiguous	1	1	comp76716_c1_seq1	comp76716_c1_seq1|m.33273	comp76716_c1_seq1|g.33273	type:internal	len:281	comp76716_c1_seq1:840-1(-)		CID	1	0	1	1	226	3.73091		0	0	400	3	697.365	2090.08	1.96608	88.4796	6342	6342	MS2	30/72	141003_Sample_FT_02.RAW	SLQLLLSDVHSDIYTGSNK
High	LEIPDFESDFDDLFENLESLSVR	Unambiguous	3	2	comp75603_c1_seq1;comp75603_c1_seq3	comp75603_c1_seq1|m.27711/comp75603_c1_seq2|m.27714/comp75603_c1_seq3|m.27715	comp75603_c1_seq1|g.27711/comp75603_c1_seq2|g.27714/comp75603_c1_seq3|g.27715	type:complete/type:3prime_partial/type:3prime_partial	len:1190/len:616/len:404	comp75603_c1_seq1:4231-662(-)/comp75603_c1_seq2:1845-1(-)/comp75603_c1_seq3:1209-1(-)		CID	1	0	1	1	191	3.72782		0	5.32487	400	3	910.436	2729.29	4.0744	129.124	8937	8937	MS2	29/88	141003_Sample_FT_01.RAW	LEIPDFESDFDDLFENLESLSVR
High	YDKPDLDYVHYGHPAGDVY	Unambiguous	1	1	comp33702_c0_seq1	comp33702_c0_seq1|m.2385	comp33702_c0_seq1|g.2385	type:complete	len:124	comp33702_c0_seq1:136-507(+)		CID	1	0	1	1	88	3.72598		0	3.12339	400	3	742.007	2224.01	3.23018	61.4186	4175	4175	MS2	27/72	141003_Sample_FT_01.RAW	YDKPDLDYVHYGHPAGDVY
High	GMYDmTTQVccGDIPIPRPPK	Unambiguous	1	1	comp79350_c2_seq9	comp79350_c2_seq9|m.53417	comp79350_c2_seq9|g.53417	type:5prime_partial	len:218	comp79350_c2_seq9:1589-936(-)	M5(Oxidation); C10(Carbamidomethyl); C11(Carbamidomethyl)	CID	0.1559	0	1	1	86	3.72454		0	25.0278	400	3	818.044	2452.12	1.41627	66.5989	4768	4768	MS2	25/80	141003_Sample_FT_03.RAW	GMYDM*TTQVCCGDIPIPRPPK
High	THNLEPYFESFINNLR	Unambiguous	2	1	Keratin_gi	Keratin_gi|17318569/Keratin_K2C1_HUMAN	(NM_006121)/(P04264)	keratin/Keratin,	1;/type	Keratin-1;/II		CID	1	0	1	1	224	3.72359		0	69.2604	400	3	665.332	1993.98	2.88103	98.785	7425	7425	MS2	28/60	141003_Sample_FT_03.RAW	THNLEPYFESFINNLR
High	YDKPDLDYVHYGHPAGDVY	Unambiguous	1	1	comp33702_c0_seq1	comp33702_c0_seq1|m.2385	comp33702_c0_seq1|g.2385	type:complete	len:124	comp33702_c0_seq1:136-507(+)		CID	1	0	1	1	87	3.72238		0	5.26837	400	3	742.005	2224	1.58356	59.7758	4175	4175	MS2	31/72	141003_Sample_FT_03.RAW	YDKPDLDYVHYGHPAGDVY
High	YDKPDLDYVHYGHPAGDVY	Unambiguous	1	1	comp33702_c0_seq1	comp33702_c0_seq1|m.2385	comp33702_c0_seq1|g.2385	type:complete	len:124	comp33702_c0_seq1:136-507(+)		CID	1	0	1	1	86	3.7204		0	3.42712	400	3	742.005	2224	1.50123	60.7839	4141	4141	MS2	29/72	141003_Sample_FT_02.RAW	YDKPDLDYVHYGHPAGDVY
High	GmYDmTTQVccGDIPIPRPPK	Unambiguous	1	1	comp79350_c2_seq9	comp79350_c2_seq9|m.53417	comp79350_c2_seq9|g.53417	type:5prime_partial	len:218	comp79350_c2_seq9:1589-936(-)	M2(Oxidation); M5(Oxidation); C10(Carbamidomethyl); C11(Carbamidomethyl)	CID	1	0	1	1	76	3.7172		0	25.423	400	3	823.376	2468.11	1.95887	61.4987	4330	4330	MS2	31/80	141003_Sample_FT_03.RAW	GM*YDM*TTQVCCGDIPIPRPPK
High	SYHYcPPGPTTSDHcK	Unambiguous	2	1	comp33682_c0_seq1	comp33682_c0_seq1|m.2376/comp33682_c0_seq2|m.2377	comp33682_c0_seq1|g.2376/comp33682_c0_seq2|g.2377	type:complete/type:complete	len:225/len:184	comp33682_c0_seq1:195-869(+)/comp33682_c0_seq2:195-746(+)	C5(Carbamidomethyl); C15(Carbamidomethyl)	CID	1	0	1	1	10	3.71685		0	2.89698	400	2	953.897	1906.79	1.0171	28.6575	1403	1403	MS2	15/30	141003_Sample_FT_02.RAW	SYHYCPPGPTTSDHCK
High	DcYLTGEVNTWDGK	Unambiguous	1	1	comp82333_c1_seq1	comp82333_c1_seq1|m.104822	comp82333_c1_seq1|g.104822	type:complete	len:169	comp82333_c1_seq1:2112-1606(-)	C2(Carbamidomethyl)	CID	1	0	1	1	48	3.7164		0	22.9495	400	2	829.364	1657.72	2.15412	67.3744	4821	4821	MS2	17/26	141003_Sample_FT_03.RAW	DCYLTGEVNTWDGK
High	NPWDNSLPDTVK	Unambiguous	2	1	comp33682_c0_seq1	comp33682_c0_seq1|m.2376/comp33682_c0_seq2|m.2377	comp33682_c0_seq1|g.2376/comp33682_c0_seq2|g.2377	type:complete/type:complete	len:225/len:184	comp33682_c0_seq1:195-869(+)/comp33682_c0_seq2:195-746(+)		CID	1	0	1	1	140	3.71517		0	35.8226	400	2	693.34	1385.67	2.35832	64.0522	4416	4416	MS2	18/22	141003_Sample_FT_02.RAW	NPWDNSLPDTVK
High	MTNSWQYAMYALDK	Unambiguous	1	1	comp83008_c0_seq1	comp83008_c0_seq1|m.121293	comp83008_c0_seq1|g.121293	type:complete	len:728	comp83008_c0_seq1:2664-481(-)		CID	1	0	1	1	78	3.71411		0	12.7249	400	2	861.388	1721.77	1.08186	86.0729	6423	6423	MS2	18/26	141003_Sample_FT_03.RAW	MTNSWQYAMYALDK
High	SNEAEEPHAPFHTGVcSL	Unambiguous	1	1	comp63385_c0_seq1	comp63385_c0_seq1|m.9642	comp63385_c0_seq1|g.9642	type:complete	len:207	comp63385_c0_seq1:495-1115(+)	C16(Carbamidomethyl)	CID	1	0	1	1	70	3.71297		0	12.3819	400	2	991.44	1981.87	0.899635	55.2105	3784	3784	MS2	18/34	141003_Sample_FT_03.RAW	SNEAEEPHAPFHTGVCSL
High	SQYEQLAEQNR	Unambiguous	1	1	Keratin_K1CJ_HUMAN	Keratin_K1CJ_HUMAN	(P13645)	Keratin,	type	I		CID	1	0	1	1	171	3.71287		0	38.2772	400	2	683.326	1365.64	3.99203	36.8748	2036	2036	MS2	16/20	141003_Sample_FT_01.RAW	SQYEQLAEQNR
High	LYTADTcPDKPETTcIPcEK	Unambiguous	1	1	comp82027_c0_seq1	comp82027_c0_seq1|m.96969	comp82027_c0_seq1|g.96969	type:complete	len:1357	comp82027_c0_seq1:408-4478(+)	C7(Carbamidomethyl); C15(Carbamidomethyl); C18(Carbamidomethyl)	CID	1	0	1	1	80	3.712		0	6.61464	400	3	800.358	2399.06	1.13541	47.2234	2976	2976	MS2	32/76	141003_Sample_FT_02.RAW	LYTADTCPDKPETTCIPCEK
High	SLDLDSIIAEVK	Unambiguous	2	1	Keratin_gi	Keratin_gi|17318569/Keratin_K2C1_HUMAN	(NM_006121)/(P04264)	keratin/Keratin,	1;/type	Keratin-1;/II		CID	1	0	1	1	219	3.71187		0	7.29553	400	2	651.864	1302.72	4.17384	100.731	7285	7285	MS2	19/22	141003_Sample_FT_01.RAW	SLDLDSIIAEVK
High	SDDDLMNIAR	Unambiguous	1	1	comp92120_c0_seq1	comp92120_c0_seq1|m.122172	comp92120_c0_seq1|g.122172	type:complete	len:135	comp92120_c0_seq1:1407-1003(-)		CID	1	0	1	1	82	3.71096		0	23.3637	400	2	575.265	1149.52	1.82624	56.4481	3782	3782	MS2	16/18	141003_Sample_FT_02.RAW	SDDDLMNIAR
High	HGGGGGGFGGGGFGSR	Unambiguous	1	1	Keratin_K22E_HUMAN	Keratin_K22E_HUMAN	(P35908)	Keratin,	type	II		CID	1	0	1	1	62	3.71074		0	15.2682	400	3	440.867	1320.59	1.99389	30.6216	1580	1580	MS2	31/60	141003_Sample_FT_02.RAW	HGGGGGGFGGGGFGSR
High	NPWDNSLPDTVK	Unambiguous	2	1	comp33682_c0_seq1	comp33682_c0_seq1|m.2376/comp33682_c0_seq2|m.2377	comp33682_c0_seq1|g.2376/comp33682_c0_seq2|g.2377	type:complete/type:complete	len:225/len:184	comp33682_c0_seq1:195-869(+)/comp33682_c0_seq2:195-746(+)		CID	1	0	1	1	149	3.71061		0	21.753	400	2	693.34	1385.67	1.74166	61.8151	4232	4232	MS2	19/22	141003_Sample_FT_02.RAW	NPWDNSLPDTVK
High	LGEHNIDVLEGNEQFINAAK	Unambiguous	1	1	TRYP_PIG	TRYP_PIG	Trypsin	Trypsin	Trypsin	Trypsin		CID	1	0	1	1	229	3.70986		0	8.86812	400	3	737.707	2211.11	1.66475	111.076	8018	8018	MS2	27/76	141003_Sample_FT_02.RAW	LGEHNIDVLEGNEQFINAAK
High	DESGNNNYLQVDGVK	Unambiguous	1	1	comp267192_c0_seq1	comp267192_c0_seq1|m.123471	comp267192_c0_seq1|g.123471	type:5prime_partial	len:477	comp267192_c0_seq1:1461-31(-)		CID	1	0	1	1	143	3.70691		0	15.5031	400	2	826.384	1651.76	3.48899	53.7907	3539	3539	MS2	17/28	141003_Sample_FT_01.RAW	DESGNNNYLQVDGVK
High	SGGGFSSGSAGIINYQR	Unambiguous	2	1	Keratin_gi	Keratin_gi|17318569/Keratin_K2C1_HUMAN	(NM_006121)/(P04264)	keratin/Keratin,	1;/type	Keratin-1;/II		CID	1	0	1	1	157	3.70029		0	26.5811	400	2	829.403	1657.8	2.917	56.6556	3777	3777	MS2	20/32	141003_Sample_FT_01.RAW	SGGGFSSGSAGIINYQR
High	ERPGQVLSHPLLcNK	Unambiguous	1	1	comp82027_c0_seq1	comp82027_c0_seq1|m.96969	comp82027_c0_seq1|g.96969	type:complete	len:1357	comp82027_c0_seq1:408-4478(+)	C13(Carbamidomethyl)	CID	1	0	1	1	196	3.69973		0	19.1848	400	3	583.315	1747.93	1.0853	44.5763	2745	2745	MS2	29/56	141003_Sample_FT_02.RAW	ERPGQVLSHPLLCNK
High	LGEHNIDVLEGNEQFINAAK	Unambiguous	1	1	TRYP_PIG	TRYP_PIG	Trypsin	Trypsin	Trypsin	Trypsin		CID	1	0	1	1	216	3.69942		0	0	400	3	737.709	2211.11	3.81784	126.875	8832	8832	MS2	30/76	141003_Sample_FT_01.RAW	LGEHNIDVLEGNEQFINAAK
High	EWELIGLLGDPK	Unambiguous	2	1	comp33682_c0_seq1	comp33682_c0_seq1|m.2376/comp33682_c0_seq2|m.2377	comp33682_c0_seq1|g.2376/comp33682_c0_seq2|g.2377	type:complete/type:complete	len:225/len:184	comp33682_c0_seq1:195-869(+)/comp33682_c0_seq2:195-746(+)		CID	1	0	1	1	143	3.69917		0	23.9367	400	2	685.373	1369.74	2.39334	112.112	8309	8309	MS2	19/22	141003_Sample_FT_03.RAW	EWELIGLLGDPK
High	SDDDLMNIAR	Unambiguous	1	1	comp92120_c0_seq1	comp92120_c0_seq1|m.122172	comp92120_c0_seq1|g.122172	type:complete	len:135	comp92120_c0_seq1:1407-1003(-)		CID	1	0	1	1	95	3.69813		0	22.2523	400	2	575.266	1149.53	4.16246	57.6042	3855	3855	MS2	16/18	141003_Sample_FT_01.RAW	SDDDLMNIAR
High	SYHYcPPGPTTSDHcK	Unambiguous	2	1	comp33682_c0_seq1	comp33682_c0_seq1|m.2376/comp33682_c0_seq2|m.2377	comp33682_c0_seq1|g.2376/comp33682_c0_seq2|g.2377	type:complete/type:complete	len:225/len:184	comp33682_c0_seq1:195-869(+)/comp33682_c0_seq2:195-746(+)	C5(Carbamidomethyl); C15(Carbamidomethyl)	CID	1	0	1	1	12	3.6966		0	17.3905	400	3	636.267	1906.79	1.04206	36.1402	2100	2100	MS2	21/60	141003_Sample_FT_03.RAW	SYHYCPPGPTTSDHCK
High	GAVSSHDVTFEDR	Unambiguous	1	1	comp47140_c0_seq1	comp47140_c0_seq1|m.4210	comp47140_c0_seq1|g.4210	type:complete	len:169	comp47140_c0_seq1:920-414(-)		CID	1	0	1	1	84	3.6964		0	6.19403	400	2	710.329	1419.65	0.765875	35.8085	2070	2070	MS2	16/24	141003_Sample_FT_03.RAW	GAVSSHDVTFEDR
High	cNDPcDEGNPLNVcDK	Unambiguous	1	1	comp267192_c0_seq1	comp267192_c0_seq1|m.123471	comp267192_c0_seq1|g.123471	type:5prime_partial	len:477	comp267192_c0_seq1:1461-31(-)	C1(Carbamidomethyl); C5(Carbamidomethyl); C14(Carbamidomethyl)	CID	1	0	1	1	5	3.68914		0	46.525	400	2	953.876	1906.74	4.02515	47.9808	3032	3032	MS2	19/30	141003_Sample_FT_01.RAW	CNDPCDEGNPLNVCDK
High	FEYNHVVTQLYcR	Unambiguous	1	1	comp48194_c0_seq1	comp48194_c0_seq1|m.4618	comp48194_c0_seq1|g.4618	type:complete	len:268	comp48194_c0_seq1:949-146(-)	C12(Carbamidomethyl)	CID	1	0	1	1	161	3.6891		0	12.844	400	3	576.944	1728.82	1.25477	63.924	4405	4405	MS2	25/48	141003_Sample_FT_02.RAW	FEYNHVVTQLYCR
High	DKQHDLLDMHQDLVANAPAR	Unambiguous	1	1	comp46993_c0_seq1	comp46993_c0_seq1|m.4157	comp46993_c0_seq1|g.4157	type:5prime_partial	len:160	comp46993_c0_seq1:953-474(-)		CID	1	0	1	1	207	3.68908		1	11.9755	400	4	572.537	2287.13	0.959545	58.6645	3967	3967	MS2	43/114	141003_Sample_FT_02.RAW	DKQHDLLDMHQDLVANAPAR
High	WSEEYDDVTFVK	Unambiguous	1	1	comp63919_c0_seq1	comp63919_c0_seq1|m.10075	comp63919_c0_seq1|g.10075	type:complete	len:104	comp63919_c0_seq1:1741-1430(-)		CID	1	0	1	1	73	3.68847		0	16.2705	400	2	759.344	1517.68	1.34735	68.2823	4783	4783	MS2	16/22	141003_Sample_FT_02.RAW	WSEEYDDVTFVK
High	TAPVELMNQVDDLDVK	Unambiguous	1	1	comp71538_c3_seq2	comp71538_c3_seq2|m.17221	comp71538_c3_seq2|g.17221	type:complete	len:411	comp71538_c3_seq2:1280-48(-)		CID	1	0	1	1	185	3.68831		0	31.024	400	2	893.951	1786.89	2.91874	81.1376	5866	5866	MS2	21/30	141003_Sample_FT_01.RAW	TAPVELMNQVDDLDVK
High	SYHYcPPGPTTSDHcK	Unambiguous	2	1	comp33682_c0_seq1	comp33682_c0_seq1|m.2376/comp33682_c0_seq2|m.2377	comp33682_c0_seq1|g.2376/comp33682_c0_seq2|g.2377	type:complete/type:complete	len:225/len:184	comp33682_c0_seq1:195-869(+)/comp33682_c0_seq2:195-746(+)	C5(Carbamidomethyl); C15(Carbamidomethyl)	CID	1	0	1	1	17	3.68758		0	20.4669	400	3	636.269	1906.79	4.30701	35.9928	1953	1953	MS2	26/60	141003_Sample_FT_01.RAW	SYHYCPPGPTTSDHCK
High	FYcDANLVFHQR	Unambiguous	1	1	comp81022_c2_seq1	comp81022_c2_seq1|m.77406	comp81022_c2_seq1|g.77406	type:complete	len:146	comp81022_c2_seq1:617-180(-)	C3(Carbamidomethyl)	CID	1	0	1	1	142	3.68538		0	9.53676	400	2	785.368	1569.73	1.30727	59.2917	4016	4016	MS2	19/22	141003_Sample_FT_02.RAW	FYCDANLVFHQR
High	TITLEVEPSDTIENVK	Unambiguous	1	1	comp80161_c5_seq1	comp80161_c5_seq1|m.63161	comp80161_c5_seq1|g.63161	type:5prime_partial	len:194	comp80161_c5_seq1:638-57(-)		CID	1	0	1	1	205	3.68405		0	2.45837	400	2	894.469	1787.93	1.93096	69.6578	4907	4907	MS2	20/30	141003_Sample_FT_02.RAW	TITLEVEPSDTIENVK
High	SSSVEEISDPIPDLFK	Unambiguous	1	1	comp81611_c0_seq3	comp81611_c0_seq3|m.88168	comp81611_c0_seq3|g.88168	type:complete	len:257	comp81611_c0_seq3:1593-823(-)		CID	1	0	1	1	210	3.68317		0	35.8258	400	2	881.943	1762.88	2.5269	94.2742	7085	7085	MS2	21/30	141003_Sample_FT_03.RAW	SSSVEEISDPIPDLFK
High	SKAEAESLYQSK	Unambiguous	2	1	Keratin_gi	Keratin_gi|17318569/Keratin_K2C1_HUMAN	(NM_006121)/(P04264)	keratin/Keratin,	1;/type	Keratin-1;/II		CID	1	0	1	1	182	3.68119		1	2.85166	400	2	670.841	1340.67	3.88221	27.7697	1284	1284	MS2	18/22	141003_Sample_FT_01.RAW	SKAEAESLYQSK
High	HEAAPPHENVAASDK	Unambiguous	1	1	comp46993_c0_seq1	comp46993_c0_seq1|m.4157	comp46993_c0_seq1|g.4157	type:5prime_partial	len:160	comp46993_c0_seq1:953-474(-)		CID	1	0	1	1	144	3.68012		0	45.4011	400	3	524.92	1572.74	2.73322	18.3712	794	794	MS2	23/56	141003_Sample_FT_01.RAW	HEAAPPHENVAASDK
High	FSSEQDcLNAcK	Unambiguous	1	1	comp75258_c0_seq1	comp75258_c0_seq1|m.26068	comp75258_c0_seq1|g.26068	type:complete	len:438	comp75258_c0_seq1:3316-2003(-)	C7(Carbamidomethyl); C11(Carbamidomethyl)	CID	1	0	1	1	29	3.67841		0	22.1209	400	2	729.806	1458.6	3.48287	36.737	2023	2023	MS2	15/22	141003_Sample_FT_01.RAW	FSSEQDCLNACK
High	cPYGLQWNQNK	Unambiguous	1	1	comp83008_c0_seq1	comp83008_c0_seq1|m.121293	comp83008_c0_seq1|g.121293	type:complete	len:728	comp83008_c0_seq1:2664-481(-)	C1(Carbamidomethyl)	CID	1	0	1	1	135	3.67716		0	15.663	400	2	704.33	1407.65	4.0411	53.7592	3536	3536	MS2	18/20	141003_Sample_FT_01.RAW	CPYGLQWNQNK
High	LMEALYHPDGTPR	Unambiguous	2	1	comp33682_c0_seq1	comp33682_c0_seq1|m.2376/comp33682_c0_seq2|m.2377	comp33682_c0_seq1|g.2376/comp33682_c0_seq2|g.2377	type:complete/type:complete	len:225/len:184	comp33682_c0_seq1:195-869(+)/comp33682_c0_seq2:195-746(+)		CID	1	0	1	1	159	3.67463		0	12.7513	400	2	750.37	1499.73	0.770873	53.2118	3622	3622	MS2	19/24	141003_Sample_FT_03.RAW	LMEALYHPDGTPR
High	SGGGGGGGGcGGGGGVSSLR	Unambiguous	1	1	Keratin_K1CJ_HUMAN	Keratin_K1CJ_HUMAN	(P13645)	Keratin,	type	I	C10(Carbamidomethyl)	CID	1	0	1	1	38	3.67432		0	23.1824	400	2	775.343	1549.68	1.48916	26.2657	1232	1232	MS2	20/38	141003_Sample_FT_02.RAW	SGGGGGGGGCGGGGGVSSLR
High	DILGPALIAEVGDTIR	Unambiguous	4	1	comp79782_c1_seq3	comp79782_c1_seq2|m.58152/comp79782_c1_seq3|m.58155/comp79782_c1_seq4|m.58157/comp79782_c1_seq5|m.58158	comp79782_c1_seq2|g.58152/comp79782_c1_seq3|g.58155/comp79782_c1_seq4|g.58157/comp79782_c1_seq5|g.58158	type:5prime_partial/type:5prime_partial/type:5prime_partial/type:complete	len:728/len:724/len:834/len:1105	comp79782_c1_seq2:1-2184(+)/comp79782_c1_seq3:1-2172(+)/comp79782_c1_seq4:2-2503(+)/comp79782_c1_seq5:52-3366(+)		CID	1	0	1	1	86	3.67348		0	34.5701	400	2	826.967	1652.93	2.47417	108.062	8068	8068	MS2	19/30	141003_Sample_FT_03.RAW	DILGPALIAEVGDTIR
High	NVSTGDVNVEMNAAPGVDLTQLLNNMR	Unambiguous	2	2	Keratin_gi;Keratin_K1CJ_HUMAN	Keratin_gi|4557697/Keratin_K1CJ_HUMAN	(NM_000421)/(P13645)	keratin/Keratin,	10;/type	Keratin-10/I		CID	1	0	1	1	184	3.67039		0	16.3329	400	3	958.137	2872.4	1.25234	109.333	8139	8139	MS2	29/104	141003_Sample_FT_03.RAW	NVSTGDVNVEMNAAPGVDLTQLLNNMR
High	LmEALYHPDGTPR	Unambiguous	2	1	comp33682_c0_seq1	comp33682_c0_seq1|m.2376/comp33682_c0_seq2|m.2377	comp33682_c0_seq1|g.2376/comp33682_c0_seq2|g.2377	type:complete/type:complete	len:225/len:184	comp33682_c0_seq1:195-869(+)/comp33682_c0_seq2:195-746(+)	M2(Oxidation)	CID	1	0	1	1	166	3.66938		0	2.96133	400	2	758.368	1515.73	1.94309	42.5657	2581	2581	MS2	21/24	141003_Sample_FT_02.RAW	LM*EALYHPDGTPR
High	GIDQVLFIIYDSGR	Unambiguous	1	1	comp79270_c0_seq1	comp79270_c0_seq1|m.52304	comp79270_c0_seq1|g.52304	type:complete	len:272	comp79270_c0_seq1:176-991(+)		CID	1	0	1	1	195	3.6678		0	22.4623	400	2	798.429	1595.85	4.41759	112.887	8047	8047	MS2	15/26	141003_Sample_FT_01.RAW	GIDQVLFIIYDSGR
High	ALEESNYELEGK	Unambiguous	2	2	Keratin_gi;Keratin_K1CJ_HUMAN	Keratin_gi|4557697/Keratin_K1CJ_HUMAN	(NM_000421)/(P13645)	keratin/Keratin,	10;/type	Keratin-10/I		CID	1	0	1	1	134	3.66504		0	13.1331	400	2	691.329	1381.65	1.25114	44.5355	2741	2741	MS2	17/22	141003_Sample_FT_02.RAW	ALEESNYELEGK
High	NLDLDSIIAEVK	Unambiguous	9	3	Keratin_K22E_HUMAN;Keratin_K2C5_HUMAN;Keratin_K2CF_HUMAN	Keratin_gi|4758618/Keratin_K22E_HUMAN/Keratin_K2C5_HUMAN/Keratin_K2CA_HUMAN/Keratin_K2CB_HUMAN/Keratin_K2CC_HUMAN/Keratin_K2CD_HUMAN/Keratin_K2CE_HUMAN/Keratin_K2CF_HUMAN	(NM_004693)/(P35908)/(P13647)/(P02538)/(P04259)/(P48666)/(P48667)/(P48668)/(P48669)	cytokeratin/Keratin,/Keratin,/Keratin,/Keratin,/Keratin,/Keratin,/Keratin,/Keratin,	type/type/type/type/type/type/type/type/type	II/II/II/II/II/II/II/II/II		CID	1	0	1	1	184	3.66407		0	6.52702	400	2	665.369	1329.73	3.97038	98.7604	7162	7162	MS2	18/22	141003_Sample_FT_01.RAW	NLDLDSIIAEVK
High	QPLVFEQSVAGQGWDR	Unambiguous	1	1	comp267192_c0_seq1	comp267192_c0_seq1|m.123471	comp267192_c0_seq1|g.123471	type:5prime_partial	len:477	comp267192_c0_seq1:1461-31(-)		CID	1	0	1	1	201	3.66381		0	9.55587	400	2	908.953	1816.9	1.07023	74.8322	5457	5457	MS2	18/30	141003_Sample_FT_03.RAW	QPLVFEQSVAGQGWDR
High	LGDAELTQVLNR	Unambiguous	1	1	comp81393_c11_seq1	comp81393_c11_seq1|m.84675	comp81393_c11_seq1|g.84675	type:complete	len:139	comp81393_c11_seq1:769-353(-)		CID	1	0	1	1	192	3.66319		0	31.1925	400	2	664.865	1328.72	4.07635	68.6135	4812	4812	MS2	17/22	141003_Sample_FT_01.RAW	LGDAELTQVLNR
High	HEAAPPHENVAASDK	Unambiguous	1	1	comp46993_c0_seq1	comp46993_c0_seq1|m.4157	comp46993_c0_seq1|g.4157	type:5prime_partial	len:160	comp46993_c0_seq1:953-474(-)		CID	1	0	1	1	141	3.66105		0	55.0323	400	3	524.919	1572.74	1.10328	19.3615	863	863	MS2	27/56	141003_Sample_FT_03.RAW	HEAAPPHENVAASDK
High	ASPGEYNTAFVYTFDNK	Unambiguous	1	1	comp76236_c0_seq7	comp76236_c0_seq7|m.30567	comp76236_c0_seq7|g.30567	type:complete	len:150	comp76236_c0_seq7:204-653(+)		CID	1	0	1	1	112	3.66028		0	13.5217	400	2	962.442	1923.88	0.461232	73.5822	5272	5272	MS2	17/32	141003_Sample_FT_02.RAW	ASPGEYNTAFVYTFDNK
High	GMGLAEISMLNK	Unambiguous	1	1	comp75603_c1_seq1	comp75603_c1_seq1|m.27711	comp75603_c1_seq1|g.27711	type:complete	len:1190	comp75603_c1_seq1:4231-662(-)		CID	1	0	1	1	250	3.65955		0	20.5447	400	2	632.326	1263.65	1.51475	73.9105	5301	5301	MS2	18/22	141003_Sample_FT_02.RAW	GMGLAEISMLNK
High	DVAEGVFYSQDEmGEK	Unambiguous	3	2	comp75603_c1_seq1;comp75603_c1_seq3	comp75603_c1_seq1|m.27711/comp75603_c1_seq2|m.27714/comp75603_c1_seq3|m.27715	comp75603_c1_seq1|g.27711/comp75603_c1_seq2|g.27714/comp75603_c1_seq3|g.27715	type:complete/type:3prime_partial/type:3prime_partial	len:1190/len:616/len:404	comp75603_c1_seq1:4231-662(-)/comp75603_c1_seq2:1845-1(-)/comp75603_c1_seq3:1209-1(-)	M13(Oxidation)	CID	1	0	1	1	33	3.65834		0	60.1363	400	2	910.388	1819.77	0.221209	54.875	3752	3752	MS2	17/30	141003_Sample_FT_03.RAW	DVAEGVFYSQDEM*GEK
High	HEAAPPHENVAASDK	Unambiguous	1	1	comp46993_c0_seq1	comp46993_c0_seq1|m.4157	comp46993_c0_seq1|g.4157	type:5prime_partial	len:160	comp46993_c0_seq1:953-474(-)		CID	1	0	1	1	141	3.65689		0	62.8169	400	3	524.919	1572.74	1.45255	15.7009	704	704	MS2	26/56	141003_Sample_FT_02.RAW	HEAAPPHENVAASDK
High	TLMGQGGGHPAATPAPK	Unambiguous	1	1	comp76666_c0_seq1	comp76666_c0_seq1|m.33047	comp76666_c0_seq1|g.33047	type:complete	len:303	comp76666_c0_seq1:312-1220(+)		CID	1	0	1	1	239	3.6557		0	19.8017	400	2	795.909	1590.81	3.33255	31.4211	1575	1575	MS2	18/32	141003_Sample_FT_01.RAW	TLMGQGGGHPAATPAPK
High	TcYGDISQLSPTGR	Unambiguous	1	1	comp83220_c0_seq1	comp83220_c0_seq1|m.121395	comp83220_c0_seq1|g.121395	type:complete	len:197	comp83220_c0_seq1:276-866(+)	C2(Carbamidomethyl)	CID	1	0	1	1	148	3.65536		0	20.815	400	2	777.866	1554.72	1.95774	56.1446	3861	3861	MS2	19/26	141003_Sample_FT_03.RAW	TCYGDISQLSPTGR
High	TAGRPTPQNmEmYR	Unambiguous	1	1	comp78084_c0_seq1	comp78084_c0_seq1|m.41468	comp78084_c0_seq1|g.41468	type:complete	len:243	comp78084_c0_seq1:426-1154(+)	M10(Oxidation); M12(Oxidation)	CID	1	0	1	1	88	3.65288		0	17.2976	400	3	561.925	1683.76	1.0966	20.4925	932	932	MS2	24/52	141003_Sample_FT_03.RAW	TAGRPTPQNM*EM*YR
High	GSSSGGGYSSGSSSYGSGGR	Unambiguous	1	1	Keratin_K22E_HUMAN	Keratin_K22E_HUMAN	(P35908)	Keratin,	type	II		CID	1	0	1	1	18	3.64919		0	12.6655	400	2	870.857	1740.71	0.130318	21.6283	998	998	MS2	21/38	141003_Sample_FT_03.RAW	GSSSGGGYSSGSSSYGSGGR
High	LmEALYHPDGTPR	Unambiguous	2	1	comp33682_c0_seq1	comp33682_c0_seq1|m.2376/comp33682_c0_seq2|m.2377	comp33682_c0_seq1|g.2376/comp33682_c0_seq2|g.2377	type:complete/type:complete	len:225/len:184	comp33682_c0_seq1:195-869(+)/comp33682_c0_seq2:195-746(+)	M2(Oxidation)	CID	1	0	1	1	156	3.64875		0	12.0009	400	2	758.367	1515.73	0.73506	40.1601	2463	2463	MS2	16/24	141003_Sample_FT_03.RAW	LM*EALYHPDGTPR
High	HGGGGGGFGGGGFGSR	Unambiguous	1	1	Keratin_K22E_HUMAN	Keratin_K22E_HUMAN	(P35908)	Keratin,	type	II		CID	1	0	1	1	61	3.63985		0	25.3541	400	2	660.796	1320.58	0.756183	29.5376	1608	1608	MS2	18/30	141003_Sample_FT_03.RAW	HGGGGGGFGGGGFGSR
High	GcLHGSDVNTWGGK	Unambiguous	1	1	comp47140_c0_seq1	comp47140_c0_seq1|m.4210	comp47140_c0_seq1|g.4210	type:complete	len:169	comp47140_c0_seq1:920-414(-)	C2(Carbamidomethyl)	CID	1	0	1	1	107	3.63953		0	17.5103	400	2	744.339	1487.67	0.12913	34.6966	1986	1986	MS2	21/26	141003_Sample_FT_03.RAW	GCLHGSDVNTWGGK
High	DKQHDLLDMHQDLVANAPAR	Unambiguous	1	1	comp46993_c0_seq1	comp46993_c0_seq1|m.4157	comp46993_c0_seq1|g.4157	type:5prime_partial	len:160	comp46993_c0_seq1:953-474(-)		CID	1	0	1	1	210	3.63593		1	10.4119	400	4	572.538	2287.13	1.49327	57.9105	4019	4019	MS2	44/114	141003_Sample_FT_03.RAW	DKQHDLLDMHQDLVANAPAR
High	TQSHTVTIGGSSFDDLPGESR	Unambiguous	1	1	comp48194_c0_seq1	comp48194_c0_seq1|m.4618	comp48194_c0_seq1|g.4618	type:complete	len:268	comp48194_c0_seq1:949-146(-)		CID	1	0	1	1	189	3.63575		0	9.27797	400	3	731.015	2191.03	2.34361	60.1967	4212	4212	MS2	32/80	141003_Sample_FT_03.RAW	TQSHTVTIGGSSFDDLPGESR
High	ALLVGNPADSDSLQER	Unambiguous	1	1	comp69764_c0_seq1	comp69764_c0_seq1|m.14912	comp69764_c0_seq1|g.14912	type:complete	len:189	comp69764_c0_seq1:162-728(+)		CID	1	0	1	1	179	3.6356		0	61.4438	400	2	842.929	1684.85	0.437058	62.2796	4391	4391	MS2	18/30	141003_Sample_FT_03.RAW	ALLVGNPADSDSLQER
High	LFDTDTSScASFHDVR	Unambiguous	1	1	comp82027_c0_seq1	comp82027_c0_seq1|m.96969	comp82027_c0_seq1|g.96969	type:complete	len:1357	comp82027_c0_seq1:408-4478(+)	C9(Carbamidomethyl)	CID	1	0	1	1	61	3.63438		0	8.39118	400	2	929.408	1857.81	0.275355	52.8615	3493	3493	MS2	17/30	141003_Sample_FT_02.RAW	LFDTDTSSCASFHDVR
High	LPPAQTQANPSYTLR	Unambiguous	5	1	comp70251_c0_seq2	comp70251_c0_seq1|m.15561/comp70251_c0_seq2|m.15566/comp70251_c0_seq3|m.15569/comp70251_c0_seq4|m.15574/comp70251_c0_seq5|m.15579	comp70251_c0_seq1|g.15561/comp70251_c0_seq2|g.15566/comp70251_c0_seq3|g.15569/comp70251_c0_seq4|g.15574/comp70251_c0_seq5|g.15579	type:complete/type:complete/type:complete/type:complete/type:complete	len:860/len:638/len:926/len:1293/len:669	comp70251_c0_seq1:280-2859(+)/comp70251_c0_seq2:280-2193(+)/comp70251_c0_seq3:280-3057(+)/comp70251_c0_seq4:280-4158(+)/comp70251_c0_seq5:280-2286(+)		CID	1	0	1	1	165	3.62788		0	10.7251	400	2	828.939	1656.87	0.416477	45.94	2995	2995	MS2	20/28	141003_Sample_FT_03.RAW	LPPAQTQANPSYTLR
High	MTNSWQYAMYALDK	Unambiguous	1	1	comp83008_c0_seq1	comp83008_c0_seq1|m.121293	comp83008_c0_seq1|g.121293	type:complete	len:728	comp83008_c0_seq1:2664-481(-)		CID	1	0	1	1	90	3.62675		0	9.67813	400	2	861.389	1721.77	3.1379	85.355	6231	6231	MS2	19/26	141003_Sample_FT_01.RAW	MTNSWQYAMYALDK
High	VTGFELDDLFDK	Unambiguous	3	2	comp75603_c1_seq1;comp75603_c1_seq3	comp75603_c1_seq1|m.27711/comp75603_c1_seq2|m.27714/comp75603_c1_seq3|m.27715	comp75603_c1_seq1|g.27711/comp75603_c1_seq2|g.27714/comp75603_c1_seq3|g.27715	type:complete/type:3prime_partial/type:3prime_partial	len:1190/len:616/len:404	comp75603_c1_seq1:4231-662(-)/comp75603_c1_seq2:1845-1(-)/comp75603_c1_seq3:1209-1(-)		CID	1	0	1	1	174	3.62656		0	5.08937	400	2	699.845	1398.68	2.92963	96.7058	7047	7047	MS2	17/22	141003_Sample_FT_02.RAW	VTGFELDDLFDK
High	TcYGDISQLSPTGR	Unambiguous	1	1	comp83220_c0_seq1	comp83220_c0_seq1|m.121395	comp83220_c0_seq1|g.121395	type:complete	len:197	comp83220_c0_seq1:276-866(+)	C2(Carbamidomethyl)	CID	1	0	1	1	135	3.6254		0	29.4029	400	2	777.866	1554.72	1.64368	56.1604	3761	3761	MS2	18/26	141003_Sample_FT_02.RAW	TCYGDISQLSPTGR
High	AYYEAHGcVDPSTTLHGR	Unambiguous	1	1	comp78791_c0_seq1	comp78791_c0_seq1|m.47144	comp78791_c0_seq1|g.47144	type:complete	len:337	comp78791_c0_seq1:1330-320(-)	C8(Carbamidomethyl)	CID	1	0	1	1	110	3.6249		0	17.0121	400	3	678.645	2033.92	3.64628	43.5305	2614	2614	MS2	25/68	141003_Sample_FT_01.RAW	AYYEAHGCVDPSTTLHGR
High	VcNYVNWIQQTIAAN	Unambiguous	1	1	TRYP_PIG	TRYP_PIG	Trypsin	Trypsin	Trypsin	Trypsin	C2(Carbamidomethyl)	CID	1	0	1	1	206	3.62475		0	15.8643	400	2	897.437	1793.87	1.33528	105.326	7892	7892	MS2	19/28	141003_Sample_FT_03.RAW	VCNYVNWIQQTIAAN
High	GmGLAEISMLNK	Unambiguous	1	1	comp75603_c1_seq1	comp75603_c1_seq1|m.27711	comp75603_c1_seq1|g.27711	type:complete	len:1190	comp75603_c1_seq1:4231-662(-)	M2(Oxidation)	CID	1	0	1	1	197	3.62441		0	0	400	2	640.323	1279.64	0.89067	65.0354	4631	4631	MS2	15/22	141003_Sample_FT_03.RAW	GM*GLAEISMLNK
High	EWELIGLLGDPK	Unambiguous	2	1	comp33682_c0_seq1	comp33682_c0_seq1|m.2376/comp33682_c0_seq2|m.2377	comp33682_c0_seq1|g.2376/comp33682_c0_seq2|g.2377	type:complete/type:complete	len:225/len:184	comp33682_c0_seq1:195-869(+)/comp33682_c0_seq2:195-746(+)		CID	1	0	1	1	150	3.6241		0	2.38127	341	2	685.373	1369.74	2.2151	104.013	7813	7813	MS2	19/22	141003_Sample_FT_03.RAW	EWELIGLLGDPK
High	ILTQYQAMQSNMR	Unambiguous	2	1	comp64164_c0_seq1	comp64164_c0_seq1|m.10277/comp64164_c0_seq2|m.10278	comp64164_c0_seq1|g.10277/comp64164_c0_seq2|g.10278	type:complete/type:complete	len:244/len:256	comp64164_c0_seq1:332-1063(+)/comp64164_c0_seq2:375-1142(+)		CID	1	0	1	1	174	3.62336		0	12.4807	400	2	792.389	1583.77	2.75705	53.2547	3491	3491	MS2	17/24	141003_Sample_FT_01.RAW	ILTQYQAMQSNMR
High	VKDVAEGVFYSQDEMGEK	Unambiguous	3	2	comp75603_c1_seq1;comp75603_c1_seq3	comp75603_c1_seq1|m.27711/comp75603_c1_seq2|m.27714/comp75603_c1_seq3|m.27715	comp75603_c1_seq1|g.27711/comp75603_c1_seq2|g.27714/comp75603_c1_seq3|g.27715	type:complete/type:3prime_partial/type:3prime_partial	len:1190/len:616/len:404	comp75603_c1_seq1:4231-662(-)/comp75603_c1_seq2:1845-1(-)/comp75603_c1_seq3:1209-1(-)		CID	1	0	1	1	154	3.62072		1	29.5296	400	3	677.652	2030.94	2.19627	56.3491	3881	3881	MS2	23/68	141003_Sample_FT_03.RAW	VKDVAEGVFYSQDEMGEK
High	ATSSFAQTLYDELAAK	Unambiguous	1	1	comp71538_c3_seq2	comp71538_c3_seq2|m.17221	comp71538_c3_seq2|g.17221	type:complete	len:411	comp71538_c3_seq2:1280-48(-)		CID	1	0	1	1	196	3.61882		0	22.0633	400	2	858.431	1715.85	3.17759	100.203	7253	7253	MS2	16/30	141003_Sample_FT_01.RAW	ATSSFAQTLYDELAAK
High	NPWDNSLPDTVK	Unambiguous	2	1	comp33682_c0_seq1	comp33682_c0_seq1|m.2376/comp33682_c0_seq2|m.2377	comp33682_c0_seq1|g.2376/comp33682_c0_seq2|g.2377	type:complete/type:complete	len:225/len:184	comp33682_c0_seq1:195-869(+)/comp33682_c0_seq2:195-746(+)		CID	1	0	1	1	150	3.61849		0	14.1528	400	2	693.339	1385.67	1.21309	59.4464	4030	4030	MS2	18/22	141003_Sample_FT_02.RAW	NPWDNSLPDTVK
High	TQSHTVTIGGSSFDDLPGESR	Unambiguous	1	1	comp48194_c0_seq1	comp48194_c0_seq1|m.4618	comp48194_c0_seq1|g.4618	type:complete	len:268	comp48194_c0_seq1:949-146(-)		CID	1	0	1	1	198	3.61295		0	15.673	400	3	731.016	2191.03	3.59716	61.9835	4228	4228	MS2	32/80	141003_Sample_FT_01.RAW	TQSHTVTIGGSSFDDLPGESR
High	LMEALYHPDGTPR	Unambiguous	2	1	comp33682_c0_seq1	comp33682_c0_seq1|m.2376/comp33682_c0_seq2|m.2377	comp33682_c0_seq1|g.2376/comp33682_c0_seq2|g.2377	type:complete/type:complete	len:225/len:184	comp33682_c0_seq1:195-869(+)/comp33682_c0_seq2:195-746(+)		CID	1	0	1	1	162	3.61226		0	12.0167	400	2	750.37	1499.73	0.445294	55.2418	3787	3787	MS2	18/24	141003_Sample_FT_03.RAW	LMEALYHPDGTPR
High	AATLYHFSDDVK	Unambiguous	1	1	comp83173_c0_seq1	comp83173_c0_seq1|m.121370	comp83173_c0_seq1|g.121370	type:complete	len:306	comp83173_c0_seq1:1350-433(-)		CID	1	0	1	1	196	3.60934		0	22.2397	400	2	683.836	1366.67	1.38711	49.6245	3206	3206	MS2	18/22	141003_Sample_FT_02.RAW	AATLYHFSDDVK
High	VAADTYLQALQNLQR	Unambiguous	1	1	comp79350_c2_seq1	comp79350_c2_seq1|m.53415	comp79350_c2_seq1|g.53415	type:3prime_partial	len:156	comp79350_c2_seq1:467-3(-)		CID	1	0	1	1	182	3.60856		0	0	400	2	852.46	1703.91	3.40767	85.1543	6215	6215	MS2	19/28	141003_Sample_FT_01.RAW	VAADTYLQALQNLQR
High	SLNNQFASFIDK	Unambiguous	2	1	Keratin_gi	Keratin_gi|17318569/Keratin_K2C1_HUMAN	(NM_006121)/(P04264)	keratin/Keratin,	1;/type	Keratin-1;/II		CID	1	0	1	1	207	3.60726		0	13.1148	400	2	692.35	1383.69	1.49535	73.7102	5282	5282	MS2	17/22	141003_Sample_FT_02.RAW	SLNNQFASFIDK
High	GTccYGRPPPGLPATNR	Unambiguous	1	1	comp69764_c0_seq1	comp69764_c0_seq1|m.14912	comp69764_c0_seq1|g.14912	type:complete	len:189	comp69764_c0_seq1:162-728(+)	C3(Carbamidomethyl); C4(Carbamidomethyl)	CID	1	0	1	1	156	3.6068		0	22.9298	400	3	625.299	1873.88	0.810832	40.8398	2529	2529	MS2	27/64	141003_Sample_FT_03.RAW	GTCCYGRPPPGLPATNR
High	DcYITGNVNDWDGK	Unambiguous	1	1	comp84310_c0_seq1	comp84310_c0_seq1|m.121635	comp84310_c0_seq1|g.121635	type:complete	len:170	comp84310_c0_seq1:2008-1499(-)	C2(Carbamidomethyl)	CID	1	0	1	1	47	3.60568		0	31.7622	400	2	828.854	1656.7	2.60615	63.6641	4374	4374	MS2	17/26	141003_Sample_FT_01.RAW	DCYITGNVNDWDGK
High	TcEEDGHVFDPQK	Unambiguous	1	1	comp82027_c0_seq1	comp82027_c0_seq1|m.96969	comp82027_c0_seq1|g.96969	type:complete	len:1357	comp82027_c0_seq1:408-4478(+)	C2(Carbamidomethyl)	CID	1	0	1	1	38	3.60415		0	39.1968	400	2	781.336	1561.66	3.62498	34.0908	1804	1804	MS2	15/24	141003_Sample_FT_01.RAW	TCEEDGHVFDPQK
High	QSLEASLAETEGR	Unambiguous	2	2	Keratin_gi;Keratin_K1CJ_HUMAN	Keratin_gi|4557697/Keratin_K1CJ_HUMAN	(NM_000421)/(P13645)	keratin/Keratin,	10;/type	Keratin-10/I		CID	1	0	1	1	209	3.60283		0	21.7524	400	2	695.847	1390.69	4.75757	54.3951	3594	3594	MS2	19/24	141003_Sample_FT_01.RAW	QSLEASLAETEGR
High	ScTPFHDTVVGcDESHYR	Unambiguous	1	1	comp46970_c1_seq1	comp46970_c1_seq1|m.4146	comp46970_c1_seq1|g.4146	type:complete	len:152	comp46970_c1_seq1:190-645(+)	C2(Carbamidomethyl); C12(Carbamidomethyl)	CID	1	0	1	1	39	3.6004		0	21.9463	400	3	722.973	2166.9	3.71546	45.7639	2829	2829	MS2	25/68	141003_Sample_FT_01.RAW	SCTPFHDTVVGCDESHYR
High	LSVLDIAEVNPLLSTEEK	Unambiguous	1	1	comp47382_c0_seq2	comp47382_c0_seq2|m.4298	comp47382_c0_seq2|g.4298	type:complete	len:339	comp47382_c0_seq2:1713-697(-)		CID	1	0	1	1	133	3.59906		0	33.9427	400	2	985.539	1970.07	1.15199	106.315	7949	7949	MS2	15/34	141003_Sample_FT_03.RAW	LSVLDIAEVNPLLSTEEK
High	AFYQcDAGYNGR	Unambiguous	4	1	comp72631_c0_seq4	comp72631_c0_seq1|m.19107/comp72631_c0_seq2|m.19110/comp72631_c0_seq3|m.19112/comp72631_c0_seq4|m.19114	comp72631_c0_seq1|g.19107/comp72631_c0_seq2|g.19110/comp72631_c0_seq3|g.19112/comp72631_c0_seq4|g.19114	type:complete/type:complete/type:complete/type:complete	len:576/len:495/len:480/len:470	comp72631_c0_seq1:1902-175(-)/comp72631_c0_seq2:1659-175(-)/comp72631_c0_seq3:1614-175(-)/comp72631_c0_seq4:1584-175(-)	C5(Carbamidomethyl)	CID	1	0	1	1	17	3.59715		0	23.2997	400	2	711.299	1421.59	0.90394	40.7771	2523	2523	MS2	19/22	141003_Sample_FT_03.RAW	AFYQCDAGYNGR
High	SLGQMVLGLTADQIK	Unambiguous	1	1	comp75603_c1_seq1	comp75603_c1_seq1|m.27711	comp75603_c1_seq1|g.27711	type:complete	len:1190	comp75603_c1_seq1:4231-662(-)		CID	1	0	1	1	191	3.59651		0	16.9214	400	2	787.436	1573.86	1.61144	92.8349	6970	6970	MS2	17/28	141003_Sample_FT_03.RAW	SLGQMVLGLTADQIK
High	HEAAPPHENVAASDK	Unambiguous	1	1	comp46993_c0_seq1	comp46993_c0_seq1|m.4157	comp46993_c0_seq1|g.4157	type:5prime_partial	len:160	comp46993_c0_seq1:953-474(-)		CID	1	0	1	1	136	3.59456		0	18.6088	400	2	786.875	1572.74	1.61634	13.4785	580	580	MS2	21/28	141003_Sample_FT_02.RAW	HEAAPPHENVAASDK
High	DIHEDLTSGQIDELSER	Unambiguous	1	1	comp75603_c1_seq1	comp75603_c1_seq1|m.27711	comp75603_c1_seq1|g.27711	type:complete	len:1190	comp75603_c1_seq1:4231-662(-)		CID	1	0	1	1	134	3.59446		0	0	400	3	652.978	1956.92	3.0845	64.3376	4433	4433	MS2	28/64	141003_Sample_FT_01.RAW	DIHEDLTSGQIDELSER
High	EWELIGLLGDPK	Unambiguous	2	1	comp33682_c0_seq1	comp33682_c0_seq1|m.2376/comp33682_c0_seq2|m.2377	comp33682_c0_seq1|g.2376/comp33682_c0_seq2|g.2377	type:complete/type:complete	len:225/len:184	comp33682_c0_seq1:195-869(+)/comp33682_c0_seq2:195-746(+)		CID	1	0	1	1	156	3.59224		0	15.653	400	2	685.373	1369.74	2.12598	114.12	8426	8426	MS2	17/22	141003_Sample_FT_03.RAW	EWELIGLLGDPK
High	ELTTEIDNNIEQISSYK	Unambiguous	2	2	Keratin_gi;Keratin_K1CJ_HUMAN	Keratin_gi|4557697/Keratin_K1CJ_HUMAN	(NM_000421)/(P13645)	keratin/Keratin,	10;/type	Keratin-10/I		CID	1	0	1	1	206	3.59056		0	0	400	2	998.99	1996.97	0.84255	86.377	6179	6179	MS2	18/32	141003_Sample_FT_02.RAW	ELTTEIDNNIEQISSYK
High	SVGHccPPQHSYDATVGcVPDPR	Unambiguous	1	1	comp267192_c0_seq1	comp267192_c0_seq1|m.123471	comp267192_c0_seq1|g.123471	type:5prime_partial	len:477	comp267192_c0_seq1:1461-31(-)	C5(Carbamidomethyl); C6(Carbamidomethyl); C18(Carbamidomethyl)	CID	1	0	1	1	52	3.5841		0	7.15593	400	3	866.044	2596.12	2.05376	44.5789	2713	2713	MS2	34/88	141003_Sample_FT_01.RAW	SVGHCCPPQHSYDATVGCVPDPR
High	SLQLLLSDVHSDIYTGSNK	Unambiguous	1	1	comp76716_c1_seq1	comp76716_c1_seq1|m.33273	comp76716_c1_seq1|g.33273	type:internal	len:281	comp76716_c1_seq1:840-1(-)		CID	1	0	1	1	227	3.58274		0	35.434	400	3	697.365	2090.08	2.14129	88.1849	6598	6598	MS2	30/72	141003_Sample_FT_03.RAW	SLQLLLSDVHSDIYTGSNK
High	NVQDAIADAEQR	Unambiguous	1	1	Keratin_K22E_HUMAN	Keratin_K22E_HUMAN	(P35908)	Keratin,	type	II		CID	1	0	1	1	159	3.58187		0	13.4528	400	2	665.324	1329.64	0.680701	49.1065	3273	3273	MS2	19/22	141003_Sample_FT_03.RAW	NVQDAIADAEQR
High	IAQAASQcLEPVNFAK	Unambiguous	1	1	comp79270_c0_seq1	comp79270_c0_seq1|m.52304	comp79270_c0_seq1|g.52304	type:complete	len:272	comp79270_c0_seq1:176-991(+)	C8(Carbamidomethyl)	CID	1	0	1	1	236	3.58082		0	15.7974	400	2	873.946	1746.89	0.507306	60.1651	4209	4209	MS2	20/30	141003_Sample_FT_03.RAW	IAQAASQCLEPVNFAK
High	IRLENEIQTYR	Unambiguous	2	2	Keratin_gi;Keratin_K1CJ_HUMAN	Keratin_gi|4557697/Keratin_K1CJ_HUMAN	(NM_000421)/(P13645)	keratin/Keratin,	10;/type	Keratin-10/I		CID	1	0	1	1	196	3.57962		1	27.5159	400	2	717.89	1434.77	1.49224	48.8473	3249	3249	MS2	17/20	141003_Sample_FT_03.RAW	IRLENEIQTYR
High	VNRPVDQWANTER	Unambiguous	2	1	comp64164_c0_seq1	comp64164_c0_seq1|m.10277/comp64164_c0_seq2|m.10278	comp64164_c0_seq1|g.10277/comp64164_c0_seq2|g.10278	type:complete/type:complete	len:244/len:256	comp64164_c0_seq1:332-1063(+)/comp64164_c0_seq2:375-1142(+)		CID	1	0	1	1	204	3.57583		0	22.8839	400	2	792.899	1584.79	1.67314	36.0196	2054	2054	MS2	17/24	141003_Sample_FT_02.RAW	VNRPVDQWANTER
High	FLHDDLDFVK	Unambiguous	1	1	comp75603_c1_seq1	comp75603_c1_seq1|m.27711	comp75603_c1_seq1|g.27711	type:complete	len:1190	comp75603_c1_seq1:4231-662(-)		CID	1	0	1	1	242	3.57432		0	5.96849	400	3	416.881	1248.63	1.20473	63.4643	4499	4499	MS2	24/36	141003_Sample_FT_03.RAW	FLHDDLDFVK
High	cTDKLDVVEYVNHcPDLKPLAGDK	Unambiguous	1	1	comp83008_c0_seq1	comp83008_c0_seq1|m.121293	comp83008_c0_seq1|g.121293	type:complete	len:728	comp83008_c0_seq1:2664-481(-)	C1(Carbamidomethyl); C14(Carbamidomethyl)	CID	1	0	1	1	181	3.57076		1	15.8431	400	5	558.076	2786.35	0.805072	70.8802	5123	5123	MS2	45/184	141003_Sample_FT_03.RAW	CTDKLDVVEYVNHCPDLKPLAGDK
High	HMFNAITHVccDEGNPYPK	Unambiguous	1	1	comp79350_c2_seq9	comp79350_c2_seq9|m.53417	comp79350_c2_seq9|g.53417	type:5prime_partial	len:218	comp79350_c2_seq9:1589-936(-)	C10(Carbamidomethyl); C11(Carbamidomethyl)	CID	1	0	1	1	50	3.56904		0	24.5807	400	3	764.002	2289.99	2.91897	58.5551	3931	3931	MS2	28/72	141003_Sample_FT_01.RAW	HMFNAITHVCCDEGNPYPK
High	SYHYcPPGPTTSDHcKDQK	Unambiguous	2	1	comp33682_c0_seq1	comp33682_c0_seq1|m.2376/comp33682_c0_seq2|m.2377	comp33682_c0_seq1|g.2376/comp33682_c0_seq2|g.2377	type:complete/type:complete	len:225/len:184	comp33682_c0_seq1:195-869(+)/comp33682_c0_seq2:195-746(+)	C5(Carbamidomethyl); C15(Carbamidomethyl)	CID	1	0	1	1	42	3.5631		1	0	400	2	1139.49	2277.97	2.63818	27.7229	1280	1280	MS2	15/36	141003_Sample_FT_01.RAW	SYHYCPPGPTTSDHCKDQK
High	YEELQVTVGR	Unambiguous	1	1	Keratin_K22E_HUMAN	Keratin_K22E_HUMAN	(P35908)	Keratin,	type	II		CID	1	0	1	1	226	3.56266		0	19.9398	400	2	597.312	1193.62	1.34221	50.6235	3293	3293	MS2	16/18	141003_Sample_FT_02.RAW	YEELQVTVGR
High	SYHYcPPGPTTSDHcKDQK	Unambiguous	2	1	comp33682_c0_seq1	comp33682_c0_seq1|m.2376/comp33682_c0_seq2|m.2377	comp33682_c0_seq1|g.2376/comp33682_c0_seq2|g.2377	type:complete/type:complete	len:225/len:184	comp33682_c0_seq1:195-869(+)/comp33682_c0_seq2:195-746(+)	C5(Carbamidomethyl); C15(Carbamidomethyl)	CID	1	0	1	1	44	3.56178		1	16.7669	400	3	759.996	2277.97	3.97196	27.4831	1262	1262	MS2	23/72	141003_Sample_FT_01.RAW	SYHYCPPGPTTSDHCKDQK
High	EWELIGLLGDPK	Unambiguous	2	1	comp33682_c0_seq1	comp33682_c0_seq1|m.2376/comp33682_c0_seq2|m.2377	comp33682_c0_seq1|g.2376/comp33682_c0_seq2|g.2377	type:complete/type:complete	len:225/len:184	comp33682_c0_seq1:195-869(+)/comp33682_c0_seq2:195-746(+)		CID	1	0	1	1	159	3.56121		0	10.3197	400	2	685.374	1369.74	3.64101	105.788	7587	7587	MS2	17/22	141003_Sample_FT_01.RAW	EWELIGLLGDPK
High	HEAAPPHENVAASDK	Unambiguous	1	1	comp46993_c0_seq1	comp46993_c0_seq1|m.4157	comp46993_c0_seq1|g.4157	type:5prime_partial	len:160	comp46993_c0_seq1:953-474(-)		CID	1	0	1	1	135	3.55997		0	48.6537	400	3	524.919	1572.74	0.870433	19.4872	872	872	MS2	26/56	141003_Sample_FT_03.RAW	HEAAPPHENVAASDK
High	HGVQELEIELQSQLSK	Unambiguous	1	1	Keratin_K1CI_HUMAN	Keratin_K1CI_HUMAN	(P35527)	Keratin,	type	I		CID	1	0	1	1	207	3.55635		0	15.825	400	3	613.328	1837.97	1.95761	81.9054	5874	5874	MS2	25/60	141003_Sample_FT_02.RAW	HGVQELEIELQSQLSK
High	LGEHNIDVLEGNEQFINAAK	Unambiguous	1	1	TRYP_PIG	TRYP_PIG	Trypsin	Trypsin	Trypsin	Trypsin		CID	1	0	1	1	228	3.55577		0	0	400	3	737.707	2211.11	1.49913	121.621	8607	8607	MS2	26/76	141003_Sample_FT_02.RAW	LGEHNIDVLEGNEQFINAAK
High	GMYDmTTQVccGDIPIPRPPK	Unambiguous	1	1	comp79350_c2_seq9	comp79350_c2_seq9|m.53417	comp79350_c2_seq9|g.53417	type:5prime_partial	len:218	comp79350_c2_seq9:1589-936(-)	M5(Oxidation); C10(Carbamidomethyl); C11(Carbamidomethyl)	CID	0.0704	0	1	1	87	3.55459		0	35.205	400	3	818.043	2452.12	1.04291	68.7777	4939	4939	MS2	22/80	141003_Sample_FT_03.RAW	GMYDM*TTQVCCGDIPIPRPPK
High	QNLEPLFEQYINNLR	Unambiguous	7	2	Keratin_K2C5_HUMAN;Keratin_K2CF_HUMAN	Keratin_K2C5_HUMAN/Keratin_K2CA_HUMAN/Keratin_K2CB_HUMAN/Keratin_K2CC_HUMAN/Keratin_K2CD_HUMAN/Keratin_K2CE_HUMAN/Keratin_K2CF_HUMAN	(P13647)/(P02538)/(P04259)/(P48666)/(P48667)/(P48668)/(P48669)	Keratin,/Keratin,/Keratin,/Keratin,/Keratin,/Keratin,/Keratin,	type/type/type/type/type/type/type	II/II/II/II/II/II/II		CID	1	0	1	1	220	3.55382		0	16.8216	400	2	945.993	1890.98	3.92272	108.326	7759	7759	MS2	19/28	141003_Sample_FT_01.RAW	QNLEPLFEQYINNLR
High	LMEALYHPDGTPR	Unambiguous	2	1	comp33682_c0_seq1	comp33682_c0_seq1|m.2376/comp33682_c0_seq2|m.2377	comp33682_c0_seq1|g.2376/comp33682_c0_seq2|g.2377	type:complete/type:complete	len:225/len:184	comp33682_c0_seq1:195-869(+)/comp33682_c0_seq2:195-746(+)		CID	1	0	1	1	158	3.55355		0	9.76064	400	2	750.37	1499.73	0.852268	55.7815	3730	3730	MS2	16/24	141003_Sample_FT_02.RAW	LMEALYHPDGTPR
High	ALLVGNPADSDSLQER	Unambiguous	1	1	comp69764_c0_seq1	comp69764_c0_seq1|m.14912	comp69764_c0_seq1|g.14912	type:complete	len:189	comp69764_c0_seq1:162-728(+)		CID	1	0	1	1	208	3.55294		0	35.7915	400	2	842.932	1684.86	3.48002	59.4062	4007	4007	MS2	18/30	141003_Sample_FT_01.RAW	ALLVGNPADSDSLQER
High	GmYDMTTQVccGDIPIPRPPK	Unambiguous	1	1	comp79350_c2_seq9	comp79350_c2_seq9|m.53417	comp79350_c2_seq9|g.53417	type:5prime_partial	len:218	comp79350_c2_seq9:1589-936(-)	M2(Oxidation); C10(Carbamidomethyl); C11(Carbamidomethyl)	CID	0.0338	0	1	1	81	3.55155		0	17.4157	400	2	1226.56	2452.12	2.66629	66.7437	4654	4654	MS2	15/40	141003_Sample_FT_01.RAW	GM*YDMTTQVCCGDIPIPRPPK
High	YHEFcGTPPIDmK	Unambiguous	1	1	comp83770_c0_seq1	comp83770_c0_seq1|m.121537	comp83770_c0_seq1|g.121537	type:complete	len:243	comp83770_c0_seq1:394-1122(+)	C5(Carbamidomethyl); M12(Oxidation)	CID	1	0	1	1	71	3.54938		0	25.5967	400	2	805.854	1610.7	1.7948	43.9085	2684	2684	MS2	14/24	141003_Sample_FT_02.RAW	YHEFCGTPPIDM*K
High	FSGQAIIDNLAIIR	Unambiguous	1	1	comp75603_c1_seq1	comp75603_c1_seq1|m.27711	comp75603_c1_seq1|g.27711	type:complete	len:1190	comp75603_c1_seq1:4231-662(-)		CID	1	0	1	1	120	3.54937		0	16.6564	400	2	765.938	1530.87	3.51369	97.463	7086	7086	MS2	18/26	141003_Sample_FT_01.RAW	FSGQAIIDNLAIIR
High	SDDDLmNIAR	Unambiguous	1	1	comp92120_c0_seq1	comp92120_c0_seq1|m.122172	comp92120_c0_seq1|g.122172	type:complete	len:135	comp92120_c0_seq1:1407-1003(-)	M6(Oxidation)	CID	1	0	1	1	84	3.54738		0	18.0151	400	2	583.262	1165.52	1.45098	41.8031	2516	2516	MS2	17/18	141003_Sample_FT_02.RAW	SDDDLM*NIAR
High	GVAVDHVQTVQDSLAR	Unambiguous	1	1	comp33618_c0_seq1	comp33618_c0_seq1|m.2329	comp33618_c0_seq1|g.2329	type:5prime_partial	len:160	comp33618_c0_seq1:723-244(-)		CID	1	0	1	1	188	3.54709		0	21.9726	400	2	847.948	1694.89	4.48096	48.1253	3046	3046	MS2	19/30	141003_Sample_FT_01.RAW	GVAVDHVQTVQDSLAR
High	KQAYDPVHQMccGEQVKPRPLGQPNMDccGK	Unambiguous	1	1	comp79350_c2_seq9	comp79350_c2_seq9|m.53417	comp79350_c2_seq9|g.53417	type:5prime_partial	len:218	comp79350_c2_seq9:1589-936(-)	C11(Carbamidomethyl); C12(Carbamidomethyl); C28(Carbamidomethyl); C29(Carbamidomethyl)	CID	1	0	1	1	63	3.5456		1	1.2504	400	4	922.918	3688.65	3.14288	47.6034	2999	2999	MS2	36/180	141003_Sample_FT_01.RAW	KQAYDPVHQMCCGEQVKPRPLGQPNMDCCGK
High	TIDPVLEDATILPEFTLcK	Unambiguous	1	1	comp82997_c0_seq1	comp82997_c0_seq1|m.121288	comp82997_c0_seq1|g.121288	type:complete	len:256	comp82997_c0_seq1:1154-387(-)	C18(Carbamidomethyl)	CID	1	0	1	1	191	3.545		0	28.1192	400	2	1088.07	2175.13	0.373772	106.42	7956	7956	MS2	19/36	141003_Sample_FT_03.RAW	TIDPVLEDATILPEFTLCK
High	GAVSSHDVTFEDR	Unambiguous	1	1	comp47140_c0_seq1	comp47140_c0_seq1|m.4210	comp47140_c0_seq1|g.4210	type:complete	len:169	comp47140_c0_seq1:920-414(-)		CID	1	0	1	1	82	3.54289		0	0	400	2	710.33	1419.65	2.14165	33.8539	1865	1865	MS2	18/24	141003_Sample_FT_02.RAW	GAVSSHDVTFEDR
High	ScTPFHDTVVGcDESHYR	Unambiguous	1	1	comp46970_c1_seq1	comp46970_c1_seq1|m.4146	comp46970_c1_seq1|g.4146	type:complete	len:152	comp46970_c1_seq1:190-645(+)	C2(Carbamidomethyl); C12(Carbamidomethyl)	CID	1	0	1	1	38	3.53975		0	18.7252	400	3	722.971	2166.9	0.250921	45.795	2856	2856	MS2	26/68	141003_Sample_FT_02.RAW	SCTPFHDTVVGCDESHYR
High	FLHDDLDFVK	Unambiguous	1	1	comp75603_c1_seq1	comp75603_c1_seq1|m.27711	comp75603_c1_seq1|g.27711	type:complete	len:1190	comp75603_c1_seq1:4231-662(-)		CID	1	0	1	1	238	3.53736		0	11.3071	400	3	416.881	1248.63	1.35137	64.1822	4428	4428	MS2	23/36	141003_Sample_FT_02.RAW	FLHDDLDFVK
High	GVAVDHVQTVQDSLAR	Unambiguous	1	1	comp33618_c0_seq1	comp33618_c0_seq1|m.2329	comp33618_c0_seq1|g.2329	type:5prime_partial	len:160	comp33618_c0_seq1:723-244(-)		CID	1	0	1	1	222	3.53613		0	4.10032	400	3	565.634	1694.89	3.1046	48.2326	3055	3055	MS2	21/60	141003_Sample_FT_01.RAW	GVAVDHVQTVQDSLAR
High	SYHYcPPGPTTSDHcK	Unambiguous	2	1	comp33682_c0_seq1	comp33682_c0_seq1|m.2376/comp33682_c0_seq2|m.2377	comp33682_c0_seq1|g.2376/comp33682_c0_seq2|g.2377	type:complete/type:complete	len:225/len:184	comp33682_c0_seq1:195-869(+)/comp33682_c0_seq2:195-746(+)	C5(Carbamidomethyl); C15(Carbamidomethyl)	CID	1	0	1	1	17	3.53605		0	2.8103	400	3	636.268	1906.79	2.86659	33.9209	1790	1790	MS2	27/60	141003_Sample_FT_01.RAW	SYHYCPPGPTTSDHCK
High	KQAYDPVHQMccGEQVKPRPLGQPNMDccGK	Unambiguous	1	1	comp79350_c2_seq9	comp79350_c2_seq9|m.53417	comp79350_c2_seq9|g.53417	type:5prime_partial	len:218	comp79350_c2_seq9:1589-936(-)	C11(Carbamidomethyl); C12(Carbamidomethyl); C28(Carbamidomethyl); C29(Carbamidomethyl)	CID	1	0	1	1	62	3.53489		1	2.73306	400	4	922.915	3688.64	0.826336	46.2116	3020	3020	MS2	35/180	141003_Sample_FT_03.RAW	KQAYDPVHQMCCGEQVKPRPLGQPNMDCCGK
High	SNEAEEPHAPFHTGVcSL	Unambiguous	1	1	comp63385_c0_seq1	comp63385_c0_seq1|m.9642	comp63385_c0_seq1|g.9642	type:complete	len:207	comp63385_c0_seq1:495-1115(+)	C16(Carbamidomethyl)	CID	1	0	1	1	77	3.53426		0	10.2807	400	2	991.44	1981.87	1.08442	54.7153	3649	3649	MS2	19/34	141003_Sample_FT_02.RAW	SNEAEEPHAPFHTGVCSL
High	FLPELLELDLLPTAPIDcLGK	Unambiguous	1	1	comp46635_c1_seq1	comp46635_c1_seq1|m.4038	comp46635_c1_seq1|g.4038	type:complete	len:505	comp46635_c1_seq1:234-1748(+)	C18(Carbamidomethyl)	CID	1	0	1	1	75	3.53369		0	5.74213	400	2	1184.15	2367.3	3.92244	120.318	8497	8497	MS2	21/40	141003_Sample_FT_01.RAW	FLPELLELDLLPTAPIDCLGK
High	EWELIGLLGDPK	Unambiguous	2	1	comp33682_c0_seq1	comp33682_c0_seq1|m.2376/comp33682_c0_seq2|m.2377	comp33682_c0_seq1|g.2376/comp33682_c0_seq2|g.2377	type:complete/type:complete	len:225/len:184	comp33682_c0_seq1:195-869(+)/comp33682_c0_seq2:195-746(+)		CID	1	0	1	1	160	3.53221		0	23.7182	400	2	685.375	1369.74	4.17572	113.873	8113	8113	MS2	18/22	141003_Sample_FT_01.RAW	EWELIGLLGDPK
High	LMEALYHPDGTPR	Unambiguous	2	1	comp33682_c0_seq1	comp33682_c0_seq1|m.2376/comp33682_c0_seq2|m.2377	comp33682_c0_seq1|g.2376/comp33682_c0_seq2|g.2377	type:complete/type:complete	len:225/len:184	comp33682_c0_seq1:195-869(+)/comp33682_c0_seq2:195-746(+)		CID	1	0	1	1	159	3.53054		0	34.5607	400	2	750.37	1499.73	0.608084	49.1991	3280	3280	MS2	18/24	141003_Sample_FT_03.RAW	LMEALYHPDGTPR
High	GMYDmTTQVccGDIPIPRPPK	Unambiguous	1	1	comp79350_c2_seq9	comp79350_c2_seq9|m.53417	comp79350_c2_seq9|g.53417	type:5prime_partial	len:218	comp79350_c2_seq9:1589-936(-)	M5(Oxidation); C10(Carbamidomethyl); C11(Carbamidomethyl)	CID	1	0	1	1	93	3.52971		0	11.9794	400	3	818.044	2452.12	2.01365	66.0227	4595	4595	MS2	23/80	141003_Sample_FT_02.RAW	GMYDM*TTQVCCGDIPIPRPPK
High	AFYQcDAGYNGR	Unambiguous	4	1	comp72631_c0_seq4	comp72631_c0_seq1|m.19107/comp72631_c0_seq2|m.19110/comp72631_c0_seq3|m.19112/comp72631_c0_seq4|m.19114	comp72631_c0_seq1|g.19107/comp72631_c0_seq2|g.19110/comp72631_c0_seq3|g.19112/comp72631_c0_seq4|g.19114	type:complete/type:complete/type:complete/type:complete	len:576/len:495/len:480/len:470	comp72631_c0_seq1:1902-175(-)/comp72631_c0_seq2:1659-175(-)/comp72631_c0_seq3:1614-175(-)/comp72631_c0_seq4:1584-175(-)	C5(Carbamidomethyl)	CID	1	0	1	1	16	3.52776		0	33.2101	400	2	711.3	1421.59	1.93436	41.5953	2498	2498	MS2	18/22	141003_Sample_FT_02.RAW	AFYQCDAGYNGR
High	GYLAFNGYTWSR	Unambiguous	1	1	comp83008_c0_seq1	comp83008_c0_seq1|m.121293	comp83008_c0_seq1|g.121293	type:complete	len:728	comp83008_c0_seq1:2664-481(-)		CID	1	0	1	1	183	3.52689		0	35.4654	400	2	717.845	1434.68	2.03508	77.1581	5566	5566	MS2	13/22	141003_Sample_FT_02.RAW	GYLAFNGYTWSR
High	IITHPNFNGNTLDNDImLIK	Unambiguous	1	1	TRYP_PIG	TRYP_PIG	Trypsin	Trypsin	Trypsin	Trypsin	M17(Oxidation)	CID	1	0	1	1	184	3.52425		0	33.3689	400	3	767.061	2299.17	-2.3323	82.1926	6096	6096	MS2	27/76	141003_Sample_FT_03.RAW	IITHPNFNGNTLDNDIM*LIK
High	NPWDNSLPDTVK	Unambiguous	2	1	comp33682_c0_seq1	comp33682_c0_seq1|m.2376/comp33682_c0_seq2|m.2377	comp33682_c0_seq1|g.2376/comp33682_c0_seq2|g.2377	type:complete/type:complete	len:225/len:184	comp33682_c0_seq1:195-869(+)/comp33682_c0_seq2:195-746(+)		CID	1	0	1	1	154	3.52313		0	24.5193	400	2	693.341	1385.68	4.03211	62.5772	4276	4276	MS2	17/22	141003_Sample_FT_01.RAW	NPWDNSLPDTVK
High	TPTESAVIFLQNK	Unambiguous	1	1	comp64148_c0_seq1	comp64148_c0_seq1|m.10274	comp64148_c0_seq1|g.10274	type:complete	len:460	comp64148_c0_seq1:1892-513(-)		CID	1	0	1	1	207	3.51893		0	39.487	400	2	724.394	1447.78	1.37744	67.8763	4749	4749	MS2	18/24	141003_Sample_FT_02.RAW	TPTESAVIFLQNK
High	QFQPQFQQccFGDPLPK	Unambiguous	1	1	comp79350_c2_seq9	comp79350_c2_seq9|m.53417	comp79350_c2_seq9|g.53417	type:5prime_partial	len:218	comp79350_c2_seq9:1589-936(-)	C9(Carbamidomethyl); C10(Carbamidomethyl)	CID	1	0	1	1	135	3.51811		0	15.3466	400	3	708.994	2124.97	2.25383	76.7557	5627	5627	MS2	29/64	141003_Sample_FT_03.RAW	QFQPQFQQCCFGDPLPK
High	VTGFELDDLFDK	Unambiguous	3	2	comp75603_c1_seq1;comp75603_c1_seq3	comp75603_c1_seq1|m.27711/comp75603_c1_seq2|m.27714/comp75603_c1_seq3|m.27715	comp75603_c1_seq1|g.27711/comp75603_c1_seq2|g.27714/comp75603_c1_seq3|g.27715	type:complete/type:3prime_partial/type:3prime_partial	len:1190/len:616/len:404	comp75603_c1_seq1:4231-662(-)/comp75603_c1_seq2:1845-1(-)/comp75603_c1_seq3:1209-1(-)		CID	1	0	1	1	175	3.51064		0	23.8137	400	2	699.845	1398.68	2.49326	94.4977	7103	7103	MS2	17/22	141003_Sample_FT_03.RAW	VTGFELDDLFDK
High	FSGQAIIDNLAIIR	Unambiguous	1	1	comp75603_c1_seq1	comp75603_c1_seq1|m.27711	comp75603_c1_seq1|g.27711	type:complete	len:1190	comp75603_c1_seq1:4231-662(-)		CID	1	0	1	1	127	3.50941		0	14.7813	400	2	765.937	1530.87	2.23786	96.345	7240	7240	MS2	18/26	141003_Sample_FT_03.RAW	FSGQAIIDNLAIIR
High	ScAAAGTEcLISGWGNTK	Unambiguous	1	1	TRYP_PIG	TRYP_PIG	Trypsin	Trypsin	Trypsin	Trypsin	C2(Carbamidomethyl); C9(Carbamidomethyl)	CID	1	0	1	1	91	3.50777		0	11.2547	400	2	941.925	1882.84	0.212267	68.5652	4921	4921	MS2	19/34	141003_Sample_FT_03.RAW	SCAAAGTECLISGWGNTK
High	YTSAMVTNLDDNIGR	Unambiguous	1	1	comp73637_c0_seq5	comp73637_c0_seq5|m.21574	comp73637_c0_seq5|g.21574	type:complete	len:493	comp73637_c0_seq5:2018-3496(+)		CID	1	0	1	1	163	3.50601		0	24.5922	400	2	835.396	1669.79	0.292708	63.1315	4469	4469	MS2	17/28	141003_Sample_FT_03.RAW	YTSAMVTNLDDNIGR
High	EWELIGLLGDPK	Unambiguous	2	1	comp33682_c0_seq1	comp33682_c0_seq1|m.2376/comp33682_c0_seq2|m.2377	comp33682_c0_seq1|g.2376/comp33682_c0_seq2|g.2377	type:complete/type:complete	len:225/len:184	comp33682_c0_seq1:195-869(+)/comp33682_c0_seq2:195-746(+)		CID	1	0	1	1	164	3.50421		0	18.357	400	2	685.373	1369.74	1.50215	110.226	7972	7972	MS2	17/22	141003_Sample_FT_02.RAW	EWELIGLLGDPK
High	IRLENEIQTYR	Unambiguous	2	2	Keratin_gi;Keratin_K1CJ_HUMAN	Keratin_gi|4557697/Keratin_K1CJ_HUMAN	(NM_000421)/(P13645)	keratin/Keratin,	10;/type	Keratin-10/I		CID	1	0	1	1	191	3.50061		1	9.44886	400	2	717.892	1434.78	4.21479	50.325	3234	3234	MS2	17/20	141003_Sample_FT_01.RAW	IRLENEIQTYR
High	NLDLDSIIAEVK	Unambiguous	9	3	Keratin_K22E_HUMAN;Keratin_K2C5_HUMAN;Keratin_K2CF_HUMAN	Keratin_gi|4758618/Keratin_K22E_HUMAN/Keratin_K2C5_HUMAN/Keratin_K2CA_HUMAN/Keratin_K2CB_HUMAN/Keratin_K2CC_HUMAN/Keratin_K2CD_HUMAN/Keratin_K2CE_HUMAN/Keratin_K2CF_HUMAN	(NM_004693)/(P35908)/(P13647)/(P02538)/(P04259)/(P48666)/(P48667)/(P48668)/(P48669)	cytokeratin/Keratin,/Keratin,/Keratin,/Keratin,/Keratin,/Keratin,/Keratin,/Keratin,	type/type/type/type/type/type/type/type/type	II/II/II/II/II/II/II/II/II		CID	1	0	1	1	203	3.4984		0	9.16335	400	2	665.368	1329.73	2.22617	97.0839	7298	7298	MS2	17/22	141003_Sample_FT_03.RAW	NLDLDSIIAEVK
High	cPGDQVITGVNSYHSNK	Unambiguous	1	1	comp84310_c0_seq1	comp84310_c0_seq1|m.121635	comp84310_c0_seq1|g.121635	type:complete	len:170	comp84310_c0_seq1:2008-1499(-)	C1(Carbamidomethyl)	CID	1	0	1	1	123	3.49808		0	12.7635	400	2	938.437	1875.87	0.303378	44.4631	2734	2734	MS2	17/32	141003_Sample_FT_02.RAW	CPGDQVITGVNSYHSNK
High	QDLALAEIGcWGYK	Unambiguous	1	1	comp81022_c2_seq1	comp81022_c2_seq1|m.77406	comp81022_c2_seq1|g.77406	type:complete	len:146	comp81022_c2_seq1:617-180(-)	C10(Carbamidomethyl)	CID	1	0	1	1	197	3.49791		0	18.3583	400	2	812.398	1623.79	3.0019	90.9414	6553	6553	MS2	16/26	141003_Sample_FT_02.RAW	QDLALAEIGCWGYK
High	EWELIGLLGDPK	Unambiguous	2	1	comp33682_c0_seq1	comp33682_c0_seq1|m.2376/comp33682_c0_seq2|m.2377	comp33682_c0_seq1|g.2376/comp33682_c0_seq2|g.2377	type:complete/type:complete	len:225/len:184	comp33682_c0_seq1:195-869(+)/comp33682_c0_seq2:195-746(+)		CID	1	0	1	1	160	3.49719		0	3.8391	395	2	685.375	1369.74	4.53219	107.795	7724	7724	MS2	19/22	141003_Sample_FT_01.RAW	EWELIGLLGDPK
High	QFQPQFQQccFGDPLPK	Unambiguous	1	1	comp79350_c2_seq9	comp79350_c2_seq9|m.53417	comp79350_c2_seq9|g.53417	type:5prime_partial	len:218	comp79350_c2_seq9:1589-936(-)	C9(Carbamidomethyl); C10(Carbamidomethyl)	CID	1	0	1	1	122	3.49558		0	2.92969	400	2	1062.99	2124.97	2.11655	85.6167	6124	6124	MS2	20/32	141003_Sample_FT_02.RAW	QFQPQFQQCCFGDPLPK
High	LGESYQISILNQmR	Unambiguous	2	1	comp75603_c1_seq3	comp75603_c1_seq2|m.27714/comp75603_c1_seq3|m.27715	comp75603_c1_seq2|g.27714/comp75603_c1_seq3|g.27715	type:3prime_partial/type:3prime_partial	len:616/len:404	comp75603_c1_seq2:1845-1(-)/comp75603_c1_seq3:1209-1(-)	M13(Oxidation)	CID	1	0	1	1	202	3.49546		0	21.1347	400	2	834.428	1667.85	3.81452	68.5916	4810	4810	MS2	18/26	141003_Sample_FT_01.RAW	LGESYQISILNQM*R
High	SYHYcPPGPTTSDHcK	Unambiguous	2	1	comp33682_c0_seq1	comp33682_c0_seq1|m.2376/comp33682_c0_seq2|m.2377	comp33682_c0_seq1|g.2376/comp33682_c0_seq2|g.2377	type:complete/type:complete	len:225/len:184	comp33682_c0_seq1:195-869(+)/comp33682_c0_seq2:195-746(+)	C5(Carbamidomethyl); C15(Carbamidomethyl)	CID	1	0	1	1	13	3.49536		0	0	400	2	953.899	1906.79	3.38579	29.9268	1448	1448	MS2	16/30	141003_Sample_FT_01.RAW	SYHYCPPGPTTSDHCK
High	QFQPQFQQccFGDPLPK	Unambiguous	1	1	comp79350_c2_seq9	comp79350_c2_seq9|m.53417	comp79350_c2_seq9|g.53417	type:5prime_partial	len:218	comp79350_c2_seq9:1589-936(-)	C9(Carbamidomethyl); C10(Carbamidomethyl)	CID	1	0	1	1	123	3.49339		0	6.57433	400	2	1062.99	2124.97	1.88677	76.0483	5484	5484	MS2	19/32	141003_Sample_FT_02.RAW	QFQPQFQQCCFGDPLPK
High	GGSGGGGSISGGGYGSGGGSGGR	Unambiguous	1	1	Keratin_K22E_HUMAN	Keratin_K22E_HUMAN	(P35908)	Keratin,	type	II		CID	1	0	1	1	46	3.49312		0	48.298	400	2	871.378	1741.75	0.228314	23.0244	1093	1093	MS2	16/44	141003_Sample_FT_03.RAW	GGSGGGGSISGGGYGSGGGSGGR
High	SDDDLMNIAR	Unambiguous	1	1	comp92120_c0_seq1	comp92120_c0_seq1|m.122172	comp92120_c0_seq1|g.122172	type:complete	len:135	comp92120_c0_seq1:1407-1003(-)		CID	1	0	1	1	86	3.49183		0	29.8037	400	2	575.265	1149.52	1.29528	56.186	3865	3865	MS2	17/18	141003_Sample_FT_03.RAW	SDDDLMNIAR
High	GMYDmTTQVccGDIPIPRPPK	Unambiguous	1	1	comp79350_c2_seq9	comp79350_c2_seq9|m.53417	comp79350_c2_seq9|g.53417	type:5prime_partial	len:218	comp79350_c2_seq9:1589-936(-)	M5(Oxidation); C10(Carbamidomethyl); C11(Carbamidomethyl)	CID	0.0888	0	1	1	103	3.48858		0	24.6836	400	3	818.045	2452.12	3.13373	66.2187	4609	4609	MS2	24/80	141003_Sample_FT_01.RAW	GMYDM*TTQVCCGDIPIPRPPK
High	ALEESNYELEGK	Unambiguous	2	2	Keratin_gi;Keratin_K1CJ_HUMAN	Keratin_gi|4557697/Keratin_K1CJ_HUMAN	(NM_000421)/(P13645)	keratin/Keratin,	10;/type	Keratin-10/I		CID	1	0	1	1	152	3.4885		0	26.7654	400	2	691.33	1381.65	3.90167	45.1304	2767	2767	MS2	17/22	141003_Sample_FT_01.RAW	ALEESNYELEGK
High	ScGPENQLVEIR	Unambiguous	1	1	comp77352_c0_seq1	comp77352_c0_seq1|m.36378	comp77352_c0_seq1|g.36378	type:complete	len:262	comp77352_c0_seq1:165-950(+)	C2(Carbamidomethyl)	CID	1	0	1	1	158	3.48701		0	7.98772	400	2	701.345	1401.68	2.93921	52.4541	3455	3455	MS2	17/22	141003_Sample_FT_02.RAW	SCGPENQLVEIR
High	ALLVGNPADSDSLQER	Unambiguous	1	1	comp69764_c0_seq1	comp69764_c0_seq1|m.14912	comp69764_c0_seq1|g.14912	type:complete	len:189	comp69764_c0_seq1:162-728(+)		CID	1	0	1	1	194	3.48514		0	34.075	400	2	842.931	1684.86	3.26266	61.4075	4174	4174	MS2	23/30	141003_Sample_FT_01.RAW	ALLVGNPADSDSLQER
High	IRLENEIQTYR	Unambiguous	2	2	Keratin_gi;Keratin_K1CJ_HUMAN	Keratin_gi|4557697/Keratin_K1CJ_HUMAN	(NM_000421)/(P13645)	keratin/Keratin,	10;/type	Keratin-10/I		CID	1	0	1	1	198	3.48185		1	22.6187	400	2	717.889	1434.77	0.726522	49.4009	3184	3184	MS2	17/20	141003_Sample_FT_02.RAW	IRLENEIQTYR
High	MPSDFTFNVAQFGPK	Unambiguous	3	2	comp75603_c1_seq1;comp75603_c1_seq3	comp75603_c1_seq1|m.27711/comp75603_c1_seq2|m.27714/comp75603_c1_seq3|m.27715	comp75603_c1_seq1|g.27711/comp75603_c1_seq2|g.27714/comp75603_c1_seq3|g.27715	type:complete/type:3prime_partial/type:3prime_partial	len:1190/len:616/len:404	comp75603_c1_seq1:4231-662(-)/comp75603_c1_seq2:1845-1(-)/comp75603_c1_seq3:1209-1(-)		CID	1	0	1	1	188	3.47824		0	65.0344	400	2	843.406	1685.8	2.72233	87.3067	6392	6392	MS2	18/28	141003_Sample_FT_01.RAW	MPSDFTFNVAQFGPK
High	ILTQYQAMQSNmR	Unambiguous	2	1	comp64164_c0_seq1	comp64164_c0_seq1|m.10277/comp64164_c0_seq2|m.10278	comp64164_c0_seq1|g.10277/comp64164_c0_seq2|g.10278	type:complete/type:complete	len:244/len:256	comp64164_c0_seq1:332-1063(+)/comp64164_c0_seq2:375-1142(+)	M12(Oxidation)	CID	1	0	1	1	146	3.47734		0	34.4059	400	2	800.386	1599.76	1.48238	45.3297	2811	2811	MS2	16/24	141003_Sample_FT_02.RAW	ILTQYQAMQSNM*R
High	NPWDNSLPDTVK	Unambiguous	2	1	comp33682_c0_seq1	comp33682_c0_seq1|m.2376/comp33682_c0_seq2|m.2377	comp33682_c0_seq1|g.2376/comp33682_c0_seq2|g.2377	type:complete/type:complete	len:225/len:184	comp33682_c0_seq1:195-869(+)/comp33682_c0_seq2:195-746(+)		CID	1	0	1	1	139	3.47464		0	19.6895	400	2	693.339	1385.67	0.948808	60.9222	4277	4277	MS2	18/22	141003_Sample_FT_03.RAW	NPWDNSLPDTVK
High	SYHYcPPGPTTSDHcK	Unambiguous	2	1	comp33682_c0_seq1	comp33682_c0_seq1|m.2376/comp33682_c0_seq2|m.2377	comp33682_c0_seq1|g.2376/comp33682_c0_seq2|g.2377	type:complete/type:complete	len:225/len:184	comp33682_c0_seq1:195-869(+)/comp33682_c0_seq2:195-746(+)	C5(Carbamidomethyl); C15(Carbamidomethyl)	CID	1	0	1	1	16	3.47383		0	7.49137	400	3	636.267	1906.79	1.5222	34.0861	1937	1937	MS2	25/60	141003_Sample_FT_03.RAW	SYHYCPPGPTTSDHCK
High	TVDGDVMTAVTK	Unambiguous	1	1	comp81393_c11_seq1	comp81393_c11_seq1|m.84675	comp81393_c11_seq1|g.84675	type:complete	len:139	comp81393_c11_seq1:769-353(-)		CID	1	0	1	1	220	3.47007		0	51.2182	400	2	618.813	1236.62	3.5213	51.7792	3363	3363	MS2	19/22	141003_Sample_FT_01.RAW	TVDGDVMTAVTK
High	NVSTGDVNVEmNAAPGVDLTQLLNNMR	Unambiguous	2	2	Keratin_gi;Keratin_K1CJ_HUMAN	Keratin_gi|4557697/Keratin_K1CJ_HUMAN	(NM_000421)/(P13645)	keratin/Keratin,	10;/type	Keratin-10/I	M11(Oxidation)	CID	1	0	1	1	151	3.46913		0	16.7633	400	2	1444.7	2888.39	0.559341	103.379	7764	7764	MS2	20/52	141003_Sample_FT_03.RAW	NVSTGDVNVEM*NAAPGVDLTQLLNNMR
High	FSNAASALFEISPEFR	Unambiguous	1	1	comp82883_c7_seq1	comp82883_c7_seq1|m.118845	comp82883_c7_seq1|g.118845	type:complete	len:196	comp82883_c7_seq1:2661-2074(-)		CID	1	0	1	1	195	3.46819		0	7.35628	400	2	893.446	1785.88	2.22851	97.203	7091	7091	MS2	19/30	141003_Sample_FT_02.RAW	FSNAASALFEISPEFR
High	LGEHNIDVLEGNEQFINAAK	Unambiguous	1	1	TRYP_PIG	TRYP_PIG	Trypsin	Trypsin	Trypsin	Trypsin		CID	1	0	1	1	217	3.46738		0	15.054	400	3	737.709	2211.11	4.14909	90.2999	6624	6624	MS2	31/76	141003_Sample_FT_01.RAW	LGEHNIDVLEGNEQFINAAK
High	EVATNSELVQSGK	Unambiguous	2	1	Keratin_K1CN_HUMAN	Keratin_K1CN_HUMAN/Keratin_K1CQ_HUMAN	(P02533)/(Q04695)	Keratin,/Keratin,	type/type	I/I		CID	1	0	1	1	200	3.46685		0	21.3226	400	2	681.35	1361.69	1.4947	31.6128	1668	1668	MS2	16/24	141003_Sample_FT_02.RAW	EVATNSELVQSGK
High	SKEEAEALYHSK	Unambiguous	1	1	Keratin_K22E_HUMAN	Keratin_K22E_HUMAN	(P35908)	Keratin,	type	II		CID	1	0	1	1	199	3.46677		1	38.3908	400	3	464.566	1391.68	2.69586	24.1475	1065	1065	MS2	21/44	141003_Sample_FT_01.RAW	SKEEAEALYHSK
High	LMEALYHPDGTPR	Unambiguous	2	1	comp33682_c0_seq1	comp33682_c0_seq1|m.2376/comp33682_c0_seq2|m.2377	comp33682_c0_seq1|g.2376/comp33682_c0_seq2|g.2377	type:complete/type:complete	len:225/len:184	comp33682_c0_seq1:195-869(+)/comp33682_c0_seq2:195-746(+)		CID	1	0	1	1	179	3.46654		0	36.1144	400	2	750.371	1499.73	2.07319	61.2065	4304	4304	MS2	16/24	141003_Sample_FT_03.RAW	LMEALYHPDGTPR
High	NQVSVLWWPTK	Unambiguous	2	1	comp64164_c0_seq1	comp64164_c0_seq1|m.10277/comp64164_c0_seq2|m.10278	comp64164_c0_seq1|g.10277/comp64164_c0_seq2|g.10278	type:complete/type:complete	len:244/len:256	comp64164_c0_seq1:332-1063(+)/comp64164_c0_seq2:375-1142(+)		CID	1	0	1	1	195	3.46524		0	16.5739	400	2	679.368	1357.73	2.25849	84.8302	6318	6318	MS2	17/20	141003_Sample_FT_03.RAW	NQVSVLWWPTK
High	GcLHGSDVNTWGGK	Unambiguous	1	1	comp47140_c0_seq1	comp47140_c0_seq1|m.4210	comp47140_c0_seq1|g.4210	type:complete	len:169	comp47140_c0_seq1:920-414(-)	C2(Carbamidomethyl)	CID	1	0	1	1	113	3.46194		0	13.2157	400	2	744.34	1487.67	1.85228	35.7555	1933	1933	MS2	18/26	141003_Sample_FT_01.RAW	GCLHGSDVNTWGGK
High	LPVDSAAASVLmFGDcR	Unambiguous	1	1	comp78084_c0_seq1	comp78084_c0_seq1|m.41468	comp78084_c0_seq1|g.41468	type:complete	len:243	comp78084_c0_seq1:426-1154(+)	M12(Oxidation); C16(Carbamidomethyl)	CID	1	0	1	1	174	3.45896		0	7.92671	400	3	608.96	1824.87	2.53224	89.758	6453	6453	MS2	28/64	141003_Sample_FT_02.RAW	LPVDSAAASVLM*FGDCR
High	DIHEDLTSGQIDELSER	Unambiguous	1	1	comp75603_c1_seq1	comp75603_c1_seq1|m.27711	comp75603_c1_seq1|g.27711	type:complete	len:1190	comp75603_c1_seq1:4231-662(-)		CID	1	0	1	1	132	3.458		0	15.3777	400	3	652.978	1956.92	2.05525	64.1607	4426	4426	MS2	32/64	141003_Sample_FT_02.RAW	DIHEDLTSGQIDELSER
High	LNVLNVSPDPLVIPGVIK	Unambiguous	1	1	comp71410_c1_seq1	comp71410_c1_seq1|m.17041	comp71410_c1_seq1|g.17041	type:complete	len:237	comp71410_c1_seq1:1359-649(-)		CID	1	0	1	1	7	3.4566		0	5.14954	400	2	944.073	1887.14	3.9755	106.006	7599	7599	MS2	19/34	141003_Sample_FT_01.RAW	LNVLNVSPDPLVIPGVIK
High	SQYEQLAEQNR	Unambiguous	1	1	Keratin_K1CJ_HUMAN	Keratin_K1CJ_HUMAN	(P13645)	Keratin,	type	I		CID	1	0	1	1	153	3.45639		0	25.7944	400	2	683.323	1365.64	0.148404	36.1097	2097	2097	MS2	16/20	141003_Sample_FT_03.RAW	SQYEQLAEQNR
High	SLDLDSIIAEVK	Unambiguous	2	1	Keratin_gi	Keratin_gi|17318569/Keratin_K2C1_HUMAN	(NM_006121)/(P04264)	keratin/Keratin,	1;/type	Keratin-1;/II		CID	1	0	1	1	210	3.45482		0	11.0762	400	2	651.862	1302.72	1.55013	99.0884	7444	7444	MS2	19/22	141003_Sample_FT_03.RAW	SLDLDSIIAEVK
High	cTFSQPcPLGPEVR	Unambiguous	1	1	comp76617_c0_seq1	comp76617_c0_seq1|m.32887	comp76617_c0_seq1|g.32887	type:5prime_partial	len:134	comp76617_c0_seq1:803-402(-)	C1(Carbamidomethyl); C7(Carbamidomethyl)	CID	1	0	1	1	123	3.45439		0	25.5596	400	2	824.386	1647.76	1.72764	55.8039	3833	3833	MS2	16/26	141003_Sample_FT_03.RAW	CTFSQPCPLGPEVR
High	QFQPQFQQccFGDPLPK	Unambiguous	1	1	comp79350_c2_seq9	comp79350_c2_seq9|m.53417	comp79350_c2_seq9|g.53417	type:5prime_partial	len:218	comp79350_c2_seq9:1589-936(-)	C9(Carbamidomethyl); C10(Carbamidomethyl)	CID	1	0	1	1	130	3.4533		0	24.8639	400	2	1062.99	2124.97	3.72502	100.997	7299	7299	MS2	17/32	141003_Sample_FT_01.RAW	QFQPQFQQCCFGDPLPK
High	GcQFLHQTDPLWGENMYR	Unambiguous	1	1	comp82030_c0_seq1	comp82030_c0_seq1|m.97089	comp82030_c0_seq1|g.97089	type:complete	len:243	comp82030_c0_seq1:202-930(+)	C2(Carbamidomethyl)	CID	1	0	1	1	122	3.45139		0	0	400	3	751.34	2252	1.65306	73.3611	5251	5251	MS2	29/68	141003_Sample_FT_02.RAW	GCQFLHQTDPLWGENMYR
High	GAVSSHDVTFEDR	Unambiguous	1	1	comp47140_c0_seq1	comp47140_c0_seq1|m.4210	comp47140_c0_seq1|g.4210	type:complete	len:169	comp47140_c0_seq1:920-414(-)		CID	1	0	1	1	83	3.44972		0	37.0741	400	2	710.329	1419.65	-0.0939864	37.9517	2257	2257	MS2	16/24	141003_Sample_FT_03.RAW	GAVSSHDVTFEDR
High	GMYDMTTQVccGDIPIPRPPK	Unambiguous	1	1	comp79350_c2_seq9	comp79350_c2_seq9|m.53417	comp79350_c2_seq9|g.53417	type:5prime_partial	len:218	comp79350_c2_seq9:1589-936(-)	C10(Carbamidomethyl); C11(Carbamidomethyl)	CID	1	0	1	1	115	3.4497		0	22.7067	400	3	812.712	2436.12	1.99398	74.5781	5436	5436	MS2	31/80	141003_Sample_FT_03.RAW	GMYDMTTQVCCGDIPIPRPPK
High	GIDQVLFIIYDSGR	Unambiguous	1	1	comp79270_c0_seq1	comp79270_c0_seq1|m.52304	comp79270_c0_seq1|g.52304	type:complete	len:272	comp79270_c0_seq1:176-991(+)		CID	1	0	1	1	185	3.44838		0	19.9522	400	2	798.426	1595.85	1.58738	108.71	7882	7882	MS2	17/26	141003_Sample_FT_02.RAW	GIDQVLFIIYDSGR
High	NVQDAIADAEQR	Unambiguous	1	1	Keratin_K22E_HUMAN	Keratin_K22E_HUMAN	(P35908)	Keratin,	type	II		CID	1	0	1	1	151	3.44751		0	18.5549	400	2	665.326	1329.64	3.52671	50.6103	3261	3261	MS2	19/22	141003_Sample_FT_01.RAW	NVQDAIADAEQR
High	AFYQcDAGYNGR	Unambiguous	4	1	comp72631_c0_seq4	comp72631_c0_seq1|m.19107/comp72631_c0_seq2|m.19110/comp72631_c0_seq3|m.19112/comp72631_c0_seq4|m.19114	comp72631_c0_seq1|g.19107/comp72631_c0_seq2|g.19110/comp72631_c0_seq3|g.19112/comp72631_c0_seq4|g.19114	type:complete/type:complete/type:complete/type:complete	len:576/len:495/len:480/len:470	comp72631_c0_seq1:1902-175(-)/comp72631_c0_seq2:1659-175(-)/comp72631_c0_seq3:1614-175(-)/comp72631_c0_seq4:1584-175(-)	C5(Carbamidomethyl)	CID	1	0	1	1	19	3.44662		0	33.7604	400	2	711.301	1421.59	2.96478	43.2095	2584	2584	MS2	18/22	141003_Sample_FT_01.RAW	AFYQCDAGYNGR
High	ANQYPNFGGSQGFPFF	Unambiguous	1	1	comp76666_c0_seq1	comp76666_c0_seq1|m.33047	comp76666_c0_seq1|g.33047	type:complete	len:303	comp76666_c0_seq1:312-1220(+)		CID	1	0	1	1	111	3.44495		0	6.85161	400	2	889.403	1777.8	0.458877	110.4	8200	8200	MS2	19/30	141003_Sample_FT_03.RAW	ANQYPNFGGSQGFPFF
High	NQVSVLWWPTK	Unambiguous	2	1	comp64164_c0_seq1	comp64164_c0_seq1|m.10277/comp64164_c0_seq2|m.10278	comp64164_c0_seq1|g.10277/comp64164_c0_seq2|g.10278	type:complete/type:complete	len:244/len:256	comp64164_c0_seq1:332-1063(+)/comp64164_c0_seq2:375-1142(+)		CID	1	0	1	1	192	3.4419		0	21.5815	400	2	679.368	1357.73	1.62914	88.6849	6359	6359	MS2	15/20	141003_Sample_FT_02.RAW	NQVSVLWWPTK
High	QFLTPPSYAQPATPR	Unambiguous	1	1	comp35443_c0_seq1	comp35443_c0_seq1|m.2873	comp35443_c0_seq1|g.2873	type:5prime_partial	len:179	comp35443_c0_seq1:1041-505(-)		CID	1	0	1	1	201	3.43994		0	15.8705	400	2	837.439	1673.87	3.2269	62.7106	4287	4287	MS2	19/28	141003_Sample_FT_01.RAW	QFLTPPSYAQPATPR
High	TQSHTVTIGGSSFDDLPGESR	Unambiguous	1	1	comp48194_c0_seq1	comp48194_c0_seq1|m.4618	comp48194_c0_seq1|g.4618	type:complete	len:268	comp48194_c0_seq1:949-146(-)		CID	1	0	1	1	186	3.43967		0	10.6685	400	3	731.015	2191.03	1.50791	61.1035	4168	4168	MS2	28/80	141003_Sample_FT_02.RAW	TQSHTVTIGGSSFDDLPGESR
High	GGHHVPGELPPGGPSEGPPGEQPAPR	Unambiguous	1	1	comp83173_c0_seq1	comp83173_c0_seq1|m.121370	comp83173_c0_seq1|g.121370	type:complete	len:306	comp83173_c0_seq1:1350-433(-)		CID	1	0	1	1	235	3.43771		0	8.82569	400	4	628.311	2510.22	1.6265	42.4591	2571	2571	MS2	40/150	141003_Sample_FT_02.RAW	GGHHVPGELPPGGPSEGPPGEQPAPR
High	AADALDIQR	Unambiguous	1	1	comp46993_c0_seq1	comp46993_c0_seq1|m.4157	comp46993_c0_seq1|g.4157	type:5prime_partial	len:160	comp46993_c0_seq1:953-474(-)		CID	1	0	1	1	171	3.4374		0	2.8902	202	2	486.76	972.514	2.66841	38.2248	2224	2224	MS2	15/16	141003_Sample_FT_02.RAW	AADALDIQR
High	SSGSSYPSLLQcLK	Unambiguous	1	1	TRYP_PIG	TRYP_PIG	Trypsin	Trypsin	Trypsin	Trypsin	C12(Carbamidomethyl)	CID	1	0	1	1	168	3.43514		0	14.2714	400	2	763.881	1526.75	1.46238	73.4964	5264	5264	MS2	17/26	141003_Sample_FT_02.RAW	SSGSSYPSLLQCLK
High	QNLEPLFEQYINNLR	Unambiguous	7	2	Keratin_K2C5_HUMAN;Keratin_K2CF_HUMAN	Keratin_K2C5_HUMAN/Keratin_K2CA_HUMAN/Keratin_K2CB_HUMAN/Keratin_K2CC_HUMAN/Keratin_K2CD_HUMAN/Keratin_K2CE_HUMAN/Keratin_K2CF_HUMAN	(P13647)/(P02538)/(P04259)/(P48666)/(P48667)/(P48668)/(P48669)	Keratin,/Keratin,/Keratin,/Keratin,/Keratin,/Keratin,/Keratin,	type/type/type/type/type/type/type	II/II/II/II/II/II/II		CID	1	0	1	1	227	3.43505		0	0	400	2	945.99	1890.97	1.40512	102.687	7521	7521	MS2	19/28	141003_Sample_FT_02.RAW	QNLEPLFEQYINNLR
High	ALLVGNPADSDSLQER	Unambiguous	1	1	comp69764_c0_seq1	comp69764_c0_seq1|m.14912	comp69764_c0_seq1|g.14912	type:complete	len:189	comp69764_c0_seq1:162-728(+)		CID	1	0	1	1	197	3.43439		0	29.7568	400	2	842.93	1684.85	1.23403	58.5322	3958	3958	MS2	19/30	141003_Sample_FT_02.RAW	ALLVGNPADSDSLQER
High	HmFNAITHVccDEGNPYPK	Unambiguous	1	1	comp79350_c2_seq9	comp79350_c2_seq9|m.53417	comp79350_c2_seq9|g.53417	type:5prime_partial	len:218	comp79350_c2_seq9:1589-936(-)	M2(Oxidation); C10(Carbamidomethyl); C11(Carbamidomethyl)	CID	1	0	1	1	43	3.43413		0	17.5571	400	4	577.25	2305.98	0.148476	44.6283	2875	2875	MS2	41/108	141003_Sample_FT_03.RAW	HM*FNAITHVCCDEGNPYPK
High	LmEALYHPDGTPR	Unambiguous	2	1	comp33682_c0_seq1	comp33682_c0_seq1|m.2376/comp33682_c0_seq2|m.2377	comp33682_c0_seq1|g.2376/comp33682_c0_seq2|g.2377	type:complete/type:complete	len:225/len:184	comp33682_c0_seq1:195-869(+)/comp33682_c0_seq2:195-746(+)	M2(Oxidation)	CID	1	0	1	1	147	3.43327		0	30.4447	400	2	758.369	1515.73	3.39273	42.3979	2509	2509	MS2	17/24	141003_Sample_FT_01.RAW	LM*EALYHPDGTPR
High	YGENLYAGSPK	Unambiguous	1	1	comp74106_c0_seq1	comp74106_c0_seq1|m.22647	comp74106_c0_seq1|g.22647	type:complete	len:165	comp74106_c0_seq1:100-594(+)		CID	1	0	1	1	137	3.43187		0	5.2292	400	2	599.793	1198.58	3.65714	42.2263	2493	2493	MS2	17/20	141003_Sample_FT_01.RAW	YGENLYAGSPK
High	VAQQDTELTVEER	Unambiguous	1	1	comp64024_c2_seq1	comp64024_c2_seq1|m.10134	comp64024_c2_seq1|g.10134	type:complete	len:258	comp64024_c2_seq1:155-928(+)		CID	1	0	1	1	160	3.43114		0	29.6489	400	2	759.376	1517.74	0.353996	39.5847	2334	2334	MS2	15/24	141003_Sample_FT_02.RAW	VAQQDTELTVEER
High	SLGQMVLGLTADQIK	Unambiguous	1	1	comp75603_c1_seq1	comp75603_c1_seq1|m.27711	comp75603_c1_seq1|g.27711	type:complete	len:1190	comp75603_c1_seq1:4231-662(-)		CID	1	0	1	1	193	3.43067		0	23.2073	400	2	787.436	1573.86	1.61144	95.5401	6942	6942	MS2	18/28	141003_Sample_FT_02.RAW	SLGQMVLGLTADQIK
High	NVQALEIELQSQLALK	Unambiguous	2	2	Keratin_gi;Keratin_K1CJ_HUMAN	Keratin_gi|4557697/Keratin_K1CJ_HUMAN	(NM_000421)/(P13645)	keratin/Keratin,	10;/type	Keratin-10/I		CID	1	0	1	1	99	3.42903		0	46.5346	400	2	899.01	1797.01	0.500576	95.7413	7196	7196	MS2	17/30	141003_Sample_FT_03.RAW	NVQALEIELQSQLALK
High	DTAmHILMMK	Unambiguous	2	1	comp33682_c0_seq1	comp33682_c0_seq1|m.2376/comp33682_c0_seq2|m.2377	comp33682_c0_seq1|g.2376/comp33682_c0_seq2|g.2377	type:complete/type:complete	len:225/len:184	comp33682_c0_seq1:195-869(+)/comp33682_c0_seq2:195-746(+)	M4(Oxidation)	CID	1	0	1	1	150	3.42761		0	45.7709	187	2	603.789	1206.57	1.52956	49.7078	3214	3214	MS2	16/18	141003_Sample_FT_02.RAW	DTAM*HILMMK
High	GMGLAEISMLNK	Unambiguous	1	1	comp75603_c1_seq1	comp75603_c1_seq1|m.27711	comp75603_c1_seq1|g.27711	type:complete	len:1190	comp75603_c1_seq1:4231-662(-)		CID	1	0	1	1	243	3.42608		0	45.4897	400	2	632.327	1263.65	1.70796	76.3572	5590	5590	MS2	18/22	141003_Sample_FT_03.RAW	GMGLAEISMLNK
High	LFEKPNTYLYFcK	Unambiguous	1	1	comp25234_c0_seq1	comp25234_c0_seq1|m.1450	comp25234_c0_seq1|g.1450	type:5prime_partial	len:216	comp25234_c0_seq1:802-155(-)	C12(Carbamidomethyl)	CID	1	0	1	1	267	3.42379		0	4.21084	400	3	574.958	1722.86	2.41883	68.4339	4797	4797	MS2	26/48	141003_Sample_FT_02.RAW	LFEKPNTYLYFCK
High	VENFEGSAcSTIGVLK	Unambiguous	1	1	comp76940_c1_seq1	comp76940_c1_seq1|m.34394	comp76940_c1_seq1|g.34394	type:complete	len:234	comp76940_c1_seq1:809-108(-)	C9(Carbamidomethyl)	CID	1	0	1	1	189	3.42276		0	8.59674	400	2	855.922	1710.84	0.382644	66.6525	4648	4648	MS2	18/30	141003_Sample_FT_02.RAW	VENFEGSACSTIGVLK
High	IAQAASQcLEPVNFAK	Unambiguous	1	1	comp79270_c0_seq1	comp79270_c0_seq1|m.52304	comp79270_c0_seq1|g.52304	type:complete	len:272	comp79270_c0_seq1:176-991(+)	C8(Carbamidomethyl)	CID	1	0	1	1	236	3.42036		0	20.6849	400	2	873.948	1746.89	2.46391	60.8969	4151	4151	MS2	18/30	141003_Sample_FT_02.RAW	IAQAASQCLEPVNFAK
High	QISNLQQSISDAEQR	Unambiguous	2	1	Keratin_gi	Keratin_gi|17318569/Keratin_K2C1_HUMAN	(NM_006121)/(P04264)	keratin/Keratin,	1;/type	Keratin-1;/II		CID	1	0	1	1	191	3.42019		0	18.8188	400	2	858.93	1716.85	0.605265	56.7913	3921	3921	MS2	15/28	141003_Sample_FT_03.RAW	QISNLQQSISDAEQR
High	VAPEEHPVLLTEAPLNPK	Unambiguous	6	1	comp80982_c0_seq1	comp72019_c0_seq1|m.18059/comp79550_c4_seq2|m.55649/comp79550_c4_seq3|m.55650/comp79550_c4_seq6|m.55652/comp80982_c0_seq1|m.75495/comp80982_c0_seq2|m.75496	comp72019_c0_seq1|g.18059/comp79550_c4_seq2|g.55649/comp79550_c4_seq3|g.55650/comp79550_c4_seq6|g.55652/comp80982_c0_seq1|g.75495/comp80982_c0_seq2|g.75496	type:3prime_partial/type:internal/type:internal/type:internal/type:complete/type:5prime_partial	len:119/len:174/len:269/len:279/len:377/len:414	comp72019_c0_seq1:102-455(+)/comp79550_c4_seq2:521-3(-)/comp79550_c4_seq3:806-3(-)/comp79550_c4_seq6:834-1(-)/comp80982_c0_seq1:1461-331(-)/comp80982_c0_seq2:2634-1393(-)		CID	1	0	1	1	102	3.419		0	8.21536	400	2	977.537	1954.07	1.43651	62.9079	4323	4323	MS2	18/34	141003_Sample_FT_02.RAW	VAPEEHPVLLTEAPLNPK
High	VNRPVDQWANTER	Unambiguous	2	1	comp64164_c0_seq1	comp64164_c0_seq1|m.10277/comp64164_c0_seq2|m.10278	comp64164_c0_seq1|g.10277/comp64164_c0_seq2|g.10278	type:complete/type:complete	len:244/len:256	comp64164_c0_seq1:332-1063(+)/comp64164_c0_seq2:375-1142(+)		CID	1	0	1	1	189	3.41822		0	29.9781	400	2	792.901	1584.79	3.90689	39.0209	2215	2215	MS2	16/24	141003_Sample_FT_01.RAW	VNRPVDQWANTER
High	HGGGGGGFGGGGFGSR	Unambiguous	1	1	Keratin_K22E_HUMAN	Keratin_K22E_HUMAN	(P35908)	Keratin,	type	II		CID	1	0	1	1	66	3.41753		0	13.3948	400	3	440.867	1320.59	3.72707	32.2922	1652	1652	MS2	23/60	141003_Sample_FT_01.RAW	HGGGGGGFGGGGFGSR
High	cELSSSNcPIAR	Unambiguous	1	1	comp71033_c0_seq1	comp71033_c0_seq1|m.16572	comp71033_c0_seq1|g.16572	type:5prime_partial	len:102	comp71033_c0_seq1:512-207(-)	C1(Carbamidomethyl); C8(Carbamidomethyl)	CID	1	0	1	1	83	3.41656		0	11.703	400	2	697.315	1393.62	2.27836	34.6098	1933	1933	MS2	17/22	141003_Sample_FT_02.RAW	CELSSSNCPIAR
High	SYHYcPPGPTTSDHcK	Unambiguous	2	1	comp33682_c0_seq1	comp33682_c0_seq1|m.2376/comp33682_c0_seq2|m.2377	comp33682_c0_seq1|g.2376/comp33682_c0_seq2|g.2377	type:complete/type:complete	len:225/len:184	comp33682_c0_seq1:195-869(+)/comp33682_c0_seq2:195-746(+)	C5(Carbamidomethyl); C15(Carbamidomethyl)	CID	1	0	1	1	16	3.41477		0	22.1856	400	3	636.268	1906.79	2.29042	25.9548	1323	1323	MS2	24/60	141003_Sample_FT_03.RAW	SYHYCPPGPTTSDHCK
High	EcTDAIHEDSVHSFcVK	Unambiguous	1	1	comp82027_c0_seq1	comp82027_c0_seq1|m.96969	comp82027_c0_seq1|g.96969	type:complete	len:1357	comp82027_c0_seq1:408-4478(+)	C2(Carbamidomethyl); C15(Carbamidomethyl)	CID	1	0	1	1	40	3.41241		0	13.7046	400	2	1017.44	2033.87	1.48027	47.0003	2955	2955	MS2	16/32	141003_Sample_FT_02.RAW	ECTDAIHEDSVHSFCVK
High	GVNEVLFVVYNSER	Unambiguous	1	1	comp79270_c0_seq3	comp79270_c0_seq3|m.52305	comp79270_c0_seq3|g.52305	type:5prime_partial	len:207	comp79270_c0_seq3:1-621(+)		CID	1	0	1	1	206	3.41164		0	25.2163	400	2	812.923	1624.84	3.18251	88.1021	6453	6453	MS2	17/26	141003_Sample_FT_01.RAW	GVNEVLFVVYNSER
High	ALEESNYELEGK	Unambiguous	2	2	Keratin_gi;Keratin_K1CJ_HUMAN	Keratin_gi|4557697/Keratin_K1CJ_HUMAN	(NM_000421)/(P13645)	keratin/Keratin,	10;/type	Keratin-10/I		CID	1	0	1	1	136	3.41138		0	11.6493	400	2	691.328	1381.65	0.897739	42.6872	2703	2703	MS2	17/22	141003_Sample_FT_03.RAW	ALEESNYELEGK
High	IAQAASQcLEPVNFAK	Unambiguous	1	1	comp79270_c0_seq1	comp79270_c0_seq1|m.52304	comp79270_c0_seq1|g.52304	type:complete	len:272	comp79270_c0_seq1:176-991(+)	C8(Carbamidomethyl)	CID	1	0	1	1	242	3.4112		0	20.5506	400	2	873.95	1746.89	4.21087	61.8468	4215	4215	MS2	18/30	141003_Sample_FT_01.RAW	IAQAASQCLEPVNFAK
High	SALQLSNVQDPHATYR	Unambiguous	1	1	comp71538_c3_seq2	comp71538_c3_seq2|m.17221	comp71538_c3_seq2|g.17221	type:complete	len:411	comp71538_c3_seq2:1280-48(-)		CID	1	0	1	1	204	3.41025		0	4.20899	400	3	600.64	1799.91	1.18478	47.8381	3159	3159	MS2	28/60	141003_Sample_FT_03.RAW	SALQLSNVQDPHATYR
High	cELSSSNcPIAR	Unambiguous	1	1	comp71033_c0_seq1	comp71033_c0_seq1|m.16572	comp71033_c0_seq1|g.16572	type:5prime_partial	len:102	comp71033_c0_seq1:512-207(-)	C1(Carbamidomethyl); C8(Carbamidomethyl)	CID	1	0	1	1	85	3.41018		0	12.3512	400	2	697.315	1393.62	1.40244	36.4819	2128	2128	MS2	16/22	141003_Sample_FT_03.RAW	CELSSSNCPIAR
High	LSVLDIAEVNPLLSTEEK	Unambiguous	1	1	comp47382_c0_seq2	comp47382_c0_seq2|m.4298	comp47382_c0_seq2|g.4298	type:complete	len:339	comp47382_c0_seq2:1713-697(-)		CID	1	0	1	1	137	3.40758		0	19.2441	400	2	985.54	1970.07	1.52376	104.706	7642	7642	MS2	16/34	141003_Sample_FT_02.RAW	LSVLDIAEVNPLLSTEEK
High	YSESQIPTLIVYGTK	Unambiguous	1	1	comp68428_c0_seq2	comp68428_c0_seq2|m.13214	comp68428_c0_seq2|g.13214	type:complete	len:268	comp68428_c0_seq2:3788-2985(-)		CID	1	0	1	1	168	3.4067		0	25.5762	400	2	849.953	1698.9	2.60068	77.3789	5583	5583	MS2	18/28	141003_Sample_FT_02.RAW	YSESQIPTLIVYGTK
High	MSGEcAPNVSVSVSTSHTTISGGGSR	Unambiguous	2	1	Keratin_gi	Keratin_gi|17318569/Keratin_K2C1_HUMAN	(NM_006121)/(P04264)	keratin/Keratin,	1;/type	Keratin-1;/II	C5(Carbamidomethyl)	CID	1	0	1	1	123	3.40607		0	10.1122	400	3	855.729	2565.17	2.6645	50.0722	3210	3210	MS2	33/100	141003_Sample_FT_01.RAW	MSGECAPNVSVSVSTSHTTISGGGSR
High	IITHPNFNGNTLDNDImLIK	Unambiguous	1	1	TRYP_PIG	TRYP_PIG	Trypsin	Trypsin	Trypsin	Trypsin	M17(Oxidation)	CID	1	0	1	1	165	3.40557		0	4.04258	400	2	1150.09	2299.18	1.86791	78.6214	5673	5673	MS2	18/38	141003_Sample_FT_02.RAW	IITHPNFNGNTLDNDIM*LIK
High	ATSSFAQTLYDELAAK	Unambiguous	1	1	comp71538_c3_seq2	comp71538_c3_seq2|m.17221	comp71538_c3_seq2|g.17221	type:complete	len:411	comp71538_c3_seq2:1280-48(-)		CID	1	0	1	1	192	3.40439		0	14.4101	400	2	858.429	1715.85	0.972168	97.5289	7326	7326	MS2	17/30	141003_Sample_FT_03.RAW	ATSSFAQTLYDELAAK
High	SLDLDSIIAEVK	Unambiguous	2	1	Keratin_gi	Keratin_gi|17318569/Keratin_K2C1_HUMAN	(NM_006121)/(P04264)	keratin/Keratin,	1;/type	Keratin-1;/II		CID	1	0	1	1	222	3.40345		0	22.5643	400	2	651.864	1302.72	4.36125	98.6424	7153	7153	MS2	18/22	141003_Sample_FT_01.RAW	SLDLDSIIAEVK
High	SLQLLLSDVHSDIYTGSNK	Unambiguous	1	1	comp76716_c1_seq1	comp76716_c1_seq1|m.33273	comp76716_c1_seq1|g.33273	type:internal	len:281	comp76716_c1_seq1:840-1(-)		CID	1	0	1	1	234	3.40294		0	82.679	400	3	697.367	2090.09	4.33145	86.4154	6319	6319	MS2	25/72	141003_Sample_FT_01.RAW	SLQLLLSDVHSDIYTGSNK
High	SYHYcPPGPTTSDHcKDQK	Unambiguous	2	1	comp33682_c0_seq1	comp33682_c0_seq1|m.2376/comp33682_c0_seq2|m.2377	comp33682_c0_seq1|g.2376/comp33682_c0_seq2|g.2377	type:complete/type:complete	len:225/len:184	comp33682_c0_seq1:195-869(+)/comp33682_c0_seq2:195-746(+)	C5(Carbamidomethyl); C15(Carbamidomethyl)	CID	1	0	1	1	43	3.40143		1	23.447	400	3	759.994	2277.97	1.07825	23.3612	1123	1123	MS2	22/72	141003_Sample_FT_03.RAW	SYHYCPPGPTTSDHCKDQK
High	QSADDAAVcQEKPNTYSIGVGDR	Unambiguous	1	1	comp92120_c0_seq1	comp92120_c0_seq1|m.122172	comp92120_c0_seq1|g.122172	type:complete	len:135	comp92120_c0_seq1:1407-1003(-)	C9(Carbamidomethyl)	CID	1	0	1	1	117	3.40114		0	29.8083	400	3	827.716	2481.13	0.333259	46.4771	3043	3043	MS2	28/88	141003_Sample_FT_03.RAW	QSADDAAVCQEKPNTYSIGVGDR
High	TcADGSLFDPQMR	Unambiguous	1	1	comp82027_c0_seq1	comp82027_c0_seq1|m.96969	comp82027_c0_seq1|g.96969	type:complete	len:1357	comp82027_c0_seq1:408-4478(+)	C2(Carbamidomethyl)	CID	1	0	1	1	60	3.40013		0	24.1855	400	2	749.328	1497.65	1.88167	61.5199	4206	4206	MS2	19/24	141003_Sample_FT_02.RAW	TCADGSLFDPQMR
High	YGFQccSILGR	Unambiguous	1	1	comp82333_c1_seq1	comp82333_c1_seq1|m.104822	comp82333_c1_seq1|g.104822	type:complete	len:169	comp82333_c1_seq1:2112-1606(-)	C5(Carbamidomethyl); C6(Carbamidomethyl)	CID	1	0	1	1	90	3.39891		0	36.0536	400	2	680.812	1360.62	1.70151	64.5932	4464	4464	MS2	17/20	141003_Sample_FT_02.RAW	YGFQCCSILGR
High	SLGQMVLGLTADQIK	Unambiguous	1	1	comp75603_c1_seq1	comp75603_c1_seq1|m.27711	comp75603_c1_seq1|g.27711	type:complete	len:1190	comp75603_c1_seq1:4231-662(-)		CID	1	0	1	1	194	3.39771		0	30.9734	400	3	525.293	1573.86	1.68045	93.1455	6995	6995	MS2	27/56	141003_Sample_FT_03.RAW	SLGQMVLGLTADQIK
High	AAQAEAEALAR	Unambiguous	1	1	comp46993_c0_seq1	comp46993_c0_seq1|m.4157	comp46993_c0_seq1|g.4157	type:5prime_partial	len:160	comp46993_c0_seq1:953-474(-)		CID	1	0	1	1	144	3.39747		0	29.033	162	2	550.79	1100.57	3.52594	35.2245	1889	1889	MS2	17/20	141003_Sample_FT_01.RAW	AAQAEAEALAR
High	EWELIGLLGDPK	Unambiguous	2	1	comp33682_c0_seq1	comp33682_c0_seq1|m.2376/comp33682_c0_seq2|m.2377	comp33682_c0_seq1|g.2376/comp33682_c0_seq2|g.2377	type:complete/type:complete	len:225/len:184	comp33682_c0_seq1:195-869(+)/comp33682_c0_seq2:195-746(+)		CID	1	0	1	1	162	3.397		0	2.7177	400	2	685.375	1369.74	4.26484	111.844	7982	7982	MS2	18/22	141003_Sample_FT_01.RAW	EWELIGLLGDPK
High	EVYEMLSTGEMK	Unambiguous	1	1	comp35443_c0_seq1	comp35443_c0_seq1|m.2873	comp35443_c0_seq1|g.2873	type:5prime_partial	len:179	comp35443_c0_seq1:1041-505(-)		CID	1	0	1	1	82	3.39575		0	37.0689	400	2	708.824	1416.64	1.03128	62.3685	4278	4278	MS2	19/22	141003_Sample_FT_02.RAW	EVYEMLSTGEMK
High	NLDLDSIIAEVK	Unambiguous	9	3	Keratin_K22E_HUMAN;Keratin_K2C5_HUMAN;Keratin_K2CF_HUMAN	Keratin_gi|4758618/Keratin_K22E_HUMAN/Keratin_K2C5_HUMAN/Keratin_K2CA_HUMAN/Keratin_K2CB_HUMAN/Keratin_K2CC_HUMAN/Keratin_K2CD_HUMAN/Keratin_K2CE_HUMAN/Keratin_K2CF_HUMAN	(NM_004693)/(P35908)/(P13647)/(P02538)/(P04259)/(P48666)/(P48667)/(P48668)/(P48669)	cytokeratin/Keratin,/Keratin,/Keratin,/Keratin,/Keratin,/Keratin,/Keratin,/Keratin,	type/type/type/type/type/type/type/type/type	II/II/II/II/II/II/II/II/II		CID	1	0	1	1	203	3.39498		0	8.85909	400	2	665.368	1329.73	2.04257	98.0166	7159	7159	MS2	17/22	141003_Sample_FT_02.RAW	NLDLDSIIAEVK
High	VLITSLNSALNIK	Unambiguous	1	1	comp71538_c3_seq2	comp71538_c3_seq2|m.17221	comp71538_c3_seq2|g.17221	type:complete	len:411	comp71538_c3_seq2:1280-48(-)		CID	1	0	1	1	52	3.39397		0	26.032	400	2	693.423	1385.84	2.06202	82.0563	6085	6085	MS2	15/24	141003_Sample_FT_03.RAW	VLITSLNSALNIK
High	YEELQITAGR	Unambiguous	3	2	Keratin_gi;Keratin_K2CF_HUMAN	Keratin_gi|17318569/Keratin_K2C1_HUMAN/Keratin_K2CF_HUMAN	(NM_006121)/(P04264)/(P48669)	keratin/Keratin,/Keratin,	1;/type/type	Keratin-1;/II/II		CID	1	0	1	1	245	3.39261		0	21.3888	400	2	590.305	1179.6	1.48283	49.0101	3147	3147	MS2	17/18	141003_Sample_FT_02.RAW	YEELQITAGR
High	SYHYcPPGPTTSDHcK	Unambiguous	2	1	comp33682_c0_seq1	comp33682_c0_seq1|m.2376/comp33682_c0_seq2|m.2377	comp33682_c0_seq1|g.2376/comp33682_c0_seq2|g.2377	type:complete/type:complete	len:225/len:184	comp33682_c0_seq1:195-869(+)/comp33682_c0_seq2:195-746(+)	C5(Carbamidomethyl); C15(Carbamidomethyl)	CID	1	0	1	1	14	3.3901		0	4.2901	400	2	953.896	1906.78	0.120836	28.1667	1503	1503	MS2	16/30	141003_Sample_FT_03.RAW	SYHYCPPGPTTSDHCK
High	EWELIGLLGDPK	Unambiguous	2	1	comp33682_c0_seq1	comp33682_c0_seq1|m.2376/comp33682_c0_seq2|m.2377	comp33682_c0_seq1|g.2376/comp33682_c0_seq2|g.2377	type:complete/type:complete	len:225/len:184	comp33682_c0_seq1:195-869(+)/comp33682_c0_seq2:195-746(+)		CID	1	0	1	1	138	3.39007		0	3.88995	25	2	685.374	1369.74	3.01717	102.154	7481	7481	MS2	19/22	141003_Sample_FT_02.RAW	EWELIGLLGDPK
High	VScPSDYTYSDVTcGcTETYQGHGNFETcNDK	Unambiguous	1	1	comp83008_c0_seq1	comp83008_c0_seq1|m.121293	comp83008_c0_seq1|g.121293	type:complete	len:728	comp83008_c0_seq1:2664-481(-)	C3(Carbamidomethyl); C14(Carbamidomethyl); C16(Carbamidomethyl); C29(Carbamidomethyl)	CID	1	0	1	1	3	3.3881		0	59.7168	400	3	1251.5	3752.47	5.37769	56.9955	3937	3937	MS2	29/124	141003_Sample_FT_03.RAW	VSCPSDYTYSDVTCGCTETYQGHGNFETCNDK
High	LENEIQTYR	Unambiguous	2	2	Keratin_gi;Keratin_K1CJ_HUMAN	Keratin_gi|4557697/Keratin_K1CJ_HUMAN	(NM_000421)/(P13645)	keratin/Keratin,	10;/type	Keratin-10/I		CID	1	0	1	1	218	3.38762		0	13.2568	400	2	583.297	1165.59	1.74015	39.2526	2377	2377	MS2	15/16	141003_Sample_FT_03.RAW	LENEIQTYR
High	TGFLQLAPSGWVR	Unambiguous	1	1	comp83008_c0_seq1	comp83008_c0_seq1|m.121293	comp83008_c0_seq1|g.121293	type:complete	len:728	comp83008_c0_seq1:2664-481(-)		CID	1	0	1	1	237	3.3872		0	6.19058	400	2	716.392	1431.78	1.50551	87.8229	6568	6568	MS2	18/24	141003_Sample_FT_03.RAW	TGFLQLAPSGWVR
High	VScPSDYTYSDVTcGcTETYQGHGNFETcNDK	Unambiguous	1	1	comp83008_c0_seq1	comp83008_c0_seq1|m.121293	comp83008_c0_seq1|g.121293	type:complete	len:728	comp83008_c0_seq1:2664-481(-)	C3(Carbamidomethyl); C14(Carbamidomethyl); C16(Carbamidomethyl); C29(Carbamidomethyl)	CID	1	0	1	1	2	3.38479		0	1.32889	400	3	1251.49	3752.46	1.66921	57.3838	3861	3861	MS2	26/124	141003_Sample_FT_02.RAW	VSCPSDYTYSDVTCGCTETYQGHGNFETCNDK
High	YEELQVTVGR	Unambiguous	1	1	Keratin_K22E_HUMAN	Keratin_K22E_HUMAN	(P35908)	Keratin,	type	II		CID	1	0	1	1	245	3.38457		0	9.51225	400	2	597.312	1193.62	0.83086	50.2621	3370	3370	MS2	17/18	141003_Sample_FT_03.RAW	YEELQVTVGR
High	LGESYQISILNQmR	Unambiguous	2	1	comp75603_c1_seq3	comp75603_c1_seq2|m.27714/comp75603_c1_seq3|m.27715	comp75603_c1_seq2|g.27714/comp75603_c1_seq3|g.27715	type:3prime_partial/type:3prime_partial	len:616/len:404	comp75603_c1_seq2:1845-1(-)/comp75603_c1_seq3:1209-1(-)	M13(Oxidation)	CID	1	0	1	1	221	3.38092		0	24.6379	400	2	834.426	1667.84	1.17967	68.2404	4779	4779	MS2	16/26	141003_Sample_FT_02.RAW	LGESYQISILNQM*R
High	GMYDmTTQVccGDIPIPRPPK	Unambiguous	1	1	comp79350_c2_seq9	comp79350_c2_seq9|m.53417	comp79350_c2_seq9|g.53417	type:5prime_partial	len:218	comp79350_c2_seq9:1589-936(-)	M5(Oxidation); C10(Carbamidomethyl); C11(Carbamidomethyl)	CID	0.0207	0	1	1	76	3.37941		0	0	400	2	1226.56	2452.11	-0.0219127	66.5298	4636	4636	MS2	15/40	141003_Sample_FT_02.RAW	GMYDM*TTQVCCGDIPIPRPPK
High	SLSFGQIQTLDGK	Unambiguous	2	1	comp75603_c1_seq3	comp75603_c1_seq2|m.27714/comp75603_c1_seq3|m.27715	comp75603_c1_seq2|g.27714/comp75603_c1_seq3|g.27715	type:3prime_partial/type:3prime_partial	len:616/len:404	comp75603_c1_seq2:1845-1(-)/comp75603_c1_seq3:1209-1(-)		CID	1	0	1	1	196	3.3784		0	9.83665	400	2	697.371	1393.73	1.65983	68.5867	4923	4923	MS2	17/24	141003_Sample_FT_03.RAW	SLSFGQIQTLDGK
High	EWELIGLLGDPK	Unambiguous	2	1	comp33682_c0_seq1	comp33682_c0_seq1|m.2376/comp33682_c0_seq2|m.2377	comp33682_c0_seq1|g.2376/comp33682_c0_seq2|g.2377	type:complete/type:complete	len:225/len:184	comp33682_c0_seq1:195-869(+)/comp33682_c0_seq2:195-746(+)		CID	1	0	1	1	165	3.37726		0	12.4587	400	2	685.373	1369.74	1.14567	112.228	8080	8080	MS2	17/22	141003_Sample_FT_02.RAW	EWELIGLLGDPK
High	FLSGTVWLTcPQK	Unambiguous	1	1	comp46986_c0_seq1	comp46986_c0_seq1|m.4154	comp46986_c0_seq1|g.4154	type:complete	len:128	comp46986_c0_seq1:205-588(+)	C10(Carbamidomethyl)	CID	1	0	1	1	225	3.37394		0	55.0763	400	2	768.898	1536.79	0.976718	75.7502	5458	5458	MS2	16/24	141003_Sample_FT_02.RAW	FLSGTVWLTCPQK
High	EWELIGLLGDPK	Unambiguous	2	1	comp33682_c0_seq1	comp33682_c0_seq1|m.2376/comp33682_c0_seq2|m.2377	comp33682_c0_seq1|g.2376/comp33682_c0_seq2|g.2377	type:complete/type:complete	len:225/len:184	comp33682_c0_seq1:195-869(+)/comp33682_c0_seq2:195-746(+)		CID	1	0	1	1	159	3.37248		0	38.9331	400	2	685.372	1369.74	0.700073	125.944	9083	9083	MS2	18/22	141003_Sample_FT_03.RAW	EWELIGLLGDPK
High	GTccYGRPPPGLPATNR	Unambiguous	1	1	comp69764_c0_seq1	comp69764_c0_seq1|m.14912	comp69764_c0_seq1|g.14912	type:complete	len:189	comp69764_c0_seq1:162-728(+)	C3(Carbamidomethyl); C4(Carbamidomethyl)	CID	1	0	1	1	164	3.37181		0	6.72517	400	2	937.447	1873.89	3.58658	43.4654	2608	2608	MS2	16/32	141003_Sample_FT_01.RAW	GTCCYGRPPPGLPATNR
High	LGDAELTQVLNR	Unambiguous	1	1	comp81393_c11_seq1	comp81393_c11_seq1|m.84675	comp81393_c11_seq1|g.84675	type:complete	len:139	comp81393_c11_seq1:769-353(-)		CID	1	0	1	1	191	3.36969		0	14.3877	400	2	664.864	1328.72	2.23895	68.3904	4793	4793	MS2	16/22	141003_Sample_FT_02.RAW	LGDAELTQVLNR
High	VDLLNQEIEFLK	Unambiguous	1	1	Keratin_K22E_HUMAN	Keratin_K22E_HUMAN	(P35908)	Keratin,	type	II		CID	1	0	1	1	162	3.3693		0	31.9235	400	2	730.905	1460.8	2.01706	96.1591	7000	7000	MS2	16/22	141003_Sample_FT_02.RAW	VDLLNQEIEFLK
High	GmGLAEISmLNK	Unambiguous	1	1	comp75603_c1_seq1	comp75603_c1_seq1|m.27711	comp75603_c1_seq1|g.27711	type:complete	len:1190	comp75603_c1_seq1:4231-662(-)	M2(Oxidation); M9(Oxidation)	CID	1	0	1	1	179	3.36879		0	34.5363	400	2	648.321	1295.63	0.376211	54.8322	3749	3749	MS2	18/22	141003_Sample_FT_03.RAW	GM*GLAEISM*LNK
High	GYLEAFESWR	Unambiguous	1	1	comp33618_c0_seq1	comp33618_c0_seq1|m.2329	comp33618_c0_seq1|g.2329	type:5prime_partial	len:160	comp33618_c0_seq1:723-244(-)		CID	1	0	1	1	130	3.36853		0	11.3502	400	2	629.299	1257.59	0.954803	88.9318	6382	6382	MS2	15/18	141003_Sample_FT_02.RAW	GYLEAFESWR
High	VNRPVDQWANTER	Unambiguous	2	1	comp64164_c0_seq1	comp64164_c0_seq1|m.10277/comp64164_c0_seq2|m.10278	comp64164_c0_seq1|g.10277/comp64164_c0_seq2|g.10278	type:complete/type:complete	len:244/len:256	comp64164_c0_seq1:332-1063(+)/comp64164_c0_seq2:375-1142(+)		CID	1	0	1	1	186	3.36731		0	75.2738	400	3	528.936	1584.79	3.39774	36.9387	2042	2042	MS2	22/48	141003_Sample_FT_01.RAW	VNRPVDQWANTER
High	cVNEFDLcSLR	Unambiguous	1	1	comp73582_c0_seq2	comp73582_c0_seq2|m.21453	comp73582_c0_seq2|g.21453	type:5prime_partial	len:103	comp73582_c0_seq2:3-311(+)	C1(Carbamidomethyl); C8(Carbamidomethyl)	CID	1	0	1	1	89	3.36284		0	4.11883	400	2	706.821	1412.63	3.14559	69.458	4882	4882	MS2	16/20	141003_Sample_FT_01.RAW	CVNEFDLCSLR
High	YGFQccSILGR	Unambiguous	1	1	comp82333_c1_seq1	comp82333_c1_seq1|m.104822	comp82333_c1_seq1|g.104822	type:complete	len:169	comp82333_c1_seq1:2112-1606(-)	C5(Carbamidomethyl); C6(Carbamidomethyl)	CID	1	0	1	1	90	3.36185		0	44.9619	400	2	680.811	1360.62	1.34264	63.9663	4543	4543	MS2	16/20	141003_Sample_FT_03.RAW	YGFQCCSILGR
High	DVAEGVFYSQDEmGEK	Unambiguous	3	2	comp75603_c1_seq1;comp75603_c1_seq3	comp75603_c1_seq1|m.27711/comp75603_c1_seq2|m.27714/comp75603_c1_seq3|m.27715	comp75603_c1_seq1|g.27711/comp75603_c1_seq2|g.27714/comp75603_c1_seq3|g.27715	type:complete/type:3prime_partial/type:3prime_partial	len:1190/len:616/len:404	comp75603_c1_seq1:4231-662(-)/comp75603_c1_seq2:1845-1(-)/comp75603_c1_seq3:1209-1(-)	M13(Oxidation)	CID	1	0	1	1	33	3.36038		0	16.6489	400	2	910.389	1819.77	0.824929	54.7389	3651	3651	MS2	18/30	141003_Sample_FT_02.RAW	DVAEGVFYSQDEM*GEK
High	FEYNHVVTQLYcR	Unambiguous	1	1	comp48194_c0_seq1	comp48194_c0_seq1|m.4618	comp48194_c0_seq1|g.4618	type:complete	len:268	comp48194_c0_seq1:949-146(-)	C12(Carbamidomethyl)	CID	1	0	1	1	169	3.36008		0	16.5887	400	3	576.945	1728.82	2.20799	62.9537	4453	4453	MS2	25/48	141003_Sample_FT_03.RAW	FEYNHVVTQLYCR
High	VTGFELDDLFDK	Unambiguous	3	2	comp75603_c1_seq1;comp75603_c1_seq3	comp75603_c1_seq1|m.27711/comp75603_c1_seq2|m.27714/comp75603_c1_seq3|m.27715	comp75603_c1_seq1|g.27711/comp75603_c1_seq2|g.27714/comp75603_c1_seq3|g.27715	type:complete/type:3prime_partial/type:3prime_partial	len:1190/len:616/len:404	comp75603_c1_seq1:4231-662(-)/comp75603_c1_seq2:1845-1(-)/comp75603_c1_seq3:1209-1(-)		CID	1	0	1	1	194	3.35974		0	28.897	400	2	699.846	1398.68	3.88966	94.3554	6893	6893	MS2	16/22	141003_Sample_FT_01.RAW	VTGFELDDLFDK
High	TGFLQFNGVSWIR	Unambiguous	1	1	comp83008_c0_seq1	comp83008_c0_seq1|m.121293	comp83008_c0_seq1|g.121293	type:complete	len:728	comp83008_c0_seq1:2664-481(-)		CID	1	0	1	1	187	3.35784		0	16.1522	400	2	762.905	1524.8	3.99146	98.4346	7141	7141	MS2	16/24	141003_Sample_FT_01.RAW	TGFLQFNGVSWIR
High	AILSYLccLGYFR	Unambiguous	1	1	comp92120_c0_seq1	comp92120_c0_seq1|m.122172	comp92120_c0_seq1|g.122172	type:complete	len:135	comp92120_c0_seq1:1407-1003(-)	C7(Carbamidomethyl); C8(Carbamidomethyl)	CID	1	0	1	1	222	3.35755		0	0	400	2	818.407	1635.81	3.09894	107.712	7717	7717	MS2	16/24	141003_Sample_FT_01.RAW	AILSYLCCLGYFR
High	QISNLQQSISDAEQR	Unambiguous	2	1	Keratin_gi	Keratin_gi|17318569/Keratin_K2C1_HUMAN	(NM_006121)/(P04264)	keratin/Keratin,	1;/type	Keratin-1;/II		CID	1	0	1	1	220	3.35704		0	31.9673	400	3	572.956	1716.85	1.73505	57.1404	3951	3951	MS2	23/56	141003_Sample_FT_03.RAW	QISNLQQSISDAEQR
High	SLSFGQIQTLDGK	Unambiguous	2	1	comp75603_c1_seq3	comp75603_c1_seq2|m.27714/comp75603_c1_seq3|m.27715	comp75603_c1_seq2|g.27714/comp75603_c1_seq3|g.27715	type:3prime_partial/type:3prime_partial	len:616/len:404	comp75603_c1_seq2:1845-1(-)/comp75603_c1_seq3:1209-1(-)		CID	1	0	1	1	189	3.35662		0	19.4689	400	2	697.372	1393.74	3.32395	68.4755	4799	4799	MS2	17/24	141003_Sample_FT_01.RAW	SLSFGQIQTLDGK
High	cELSSSNcPIAR	Unambiguous	1	1	comp71033_c0_seq1	comp71033_c0_seq1|m.16572	comp71033_c0_seq1|g.16572	type:5prime_partial	len:102	comp71033_c0_seq1:512-207(-)	C1(Carbamidomethyl); C8(Carbamidomethyl)	CID	1	0	1	1	98	3.35611		0	18.4768	400	2	697.316	1393.62	3.24187	37.2826	2074	2074	MS2	17/22	141003_Sample_FT_01.RAW	CELSSSNCPIAR
High	LEIPDFESDFDDLFENLESLSVR	Unambiguous	3	2	comp75603_c1_seq1;comp75603_c1_seq3	comp75603_c1_seq1|m.27711/comp75603_c1_seq2|m.27714/comp75603_c1_seq3|m.27715	comp75603_c1_seq1|g.27711/comp75603_c1_seq2|g.27714/comp75603_c1_seq3|g.27715	type:complete/type:3prime_partial/type:3prime_partial	len:1190/len:616/len:404	comp75603_c1_seq1:4231-662(-)/comp75603_c1_seq2:1845-1(-)/comp75603_c1_seq3:1209-1(-)		CID	1	0	1	1	175	3.35535		0	40.6795	400	2	1365.15	2729.29	2.69283	129.235	8945	8945	MS2	21/44	141003_Sample_FT_01.RAW	LEIPDFESDFDDLFENLESLSVR
High	TcEEDGHVFDPQK	Unambiguous	1	1	comp82027_c0_seq1	comp82027_c0_seq1|m.96969	comp82027_c0_seq1|g.96969	type:complete	len:1357	comp82027_c0_seq1:408-4478(+)	C2(Carbamidomethyl)	CID	1	0	1	1	35	3.35349		0	52.4855	400	2	781.333	1561.66	0.263813	32.4338	1817	1817	MS2	18/24	141003_Sample_FT_03.RAW	TCEEDGHVFDPQK
High	GYLEAFESWR	Unambiguous	1	1	comp33618_c0_seq1	comp33618_c0_seq1|m.2329	comp33618_c0_seq1|g.2329	type:5prime_partial	len:160	comp33618_c0_seq1:723-244(-)		CID	1	0	1	1	144	3.35291		0	22.0941	338	2	629.3	1257.59	1.92547	85.3746	6362	6362	MS2	15/18	141003_Sample_FT_03.RAW	GYLEAFESWR
High	QFQPQFQQccFGDPLPK	Unambiguous	1	1	comp79350_c2_seq9	comp79350_c2_seq9|m.53417	comp79350_c2_seq9|g.53417	type:5prime_partial	len:218	comp79350_c2_seq9:1589-936(-)	C9(Carbamidomethyl); C10(Carbamidomethyl)	CID	1	0	1	1	111	3.35207		0	3.19786	400	2	1062.99	2124.96	0.278285	74.6935	5445	5445	MS2	17/32	141003_Sample_FT_03.RAW	QFQPQFQQCCFGDPLPK
High	EWELIGLLGDPK	Unambiguous	2	1	comp33682_c0_seq1	comp33682_c0_seq1|m.2376/comp33682_c0_seq2|m.2377	comp33682_c0_seq1|g.2376/comp33682_c0_seq2|g.2377	type:complete/type:complete	len:225/len:184	comp33682_c0_seq1:195-869(+)/comp33682_c0_seq2:195-746(+)		CID	1	0	1	1	138	3.35196		0	2.34502	400	2	685.373	1369.74	2.39334	101.978	7659	7659	MS2	18/22	141003_Sample_FT_03.RAW	EWELIGLLGDPK
High	SEAcDVTVTSTAGK	Unambiguous	1	1	comp71736_c0_seq2	comp71736_c0_seq2|m.17514	comp71736_c0_seq2|g.17514	type:complete	len:664	comp71736_c0_seq2:3374-1383(-)	C4(Carbamidomethyl)	CID	1	0	1	1	133	3.35188		0	22.21	400	2	713.332	1425.66	3.06155	31.8266	1609	1609	MS2	19/26	141003_Sample_FT_01.RAW	SEACDVTVTSTAGK
High	HQSIDPEEASVFHSLQDGEER	Unambiguous	1	1	comp236360_c0_seq1	comp236360_c0_seq1|m.123260	comp236360_c0_seq1|g.123260	type:complete	len:139	comp236360_c0_seq1:96-512(+)		CID	1	0	1	1	105	3.35172		0	25.2337	400	3	804.037	2410.1	2.00068	61.52	4332	4332	MS2	26/80	141003_Sample_FT_03.RAW	HQSIDPEEASVFHSLQDGEER
High	YTSAMVTNLDDNIGR	Unambiguous	1	1	comp73637_c0_seq5	comp73637_c0_seq5|m.21574	comp73637_c0_seq5|g.21574	type:complete	len:493	comp73637_c0_seq5:2018-3496(+)		CID	1	0	1	1	166	3.34877		0	10.4144	400	2	835.399	1669.79	3.65554	64.1139	4415	4415	MS2	15/28	141003_Sample_FT_01.RAW	YTSAMVTNLDDNIGR
High	cNPFFPGDcPFNSVcAQDGSGR	Unambiguous	1	1	comp69764_c0_seq1	comp69764_c0_seq1|m.14912	comp69764_c0_seq1|g.14912	type:complete	len:189	comp69764_c0_seq1:162-728(+)	C1(Carbamidomethyl); C9(Carbamidomethyl); C15(Carbamidomethyl)	CID	1	0	1	1	16	3.34682		0	8.53797	400	3	830.342	2489.01	1.38399	82.6295	5919	5919	MS2	28/84	141003_Sample_FT_02.RAW	CNPFFPGDCPFNSVCAQDGSGR
High	SLGQMVLGLTADQIK	Unambiguous	1	1	comp75603_c1_seq1	comp75603_c1_seq1|m.27711	comp75603_c1_seq1|g.27711	type:complete	len:1190	comp75603_c1_seq1:4231-662(-)		CID	1	0	1	1	194	3.34655		0	8.41254	400	2	787.436	1573.86	1.76656	96.0334	6989	6989	MS2	17/28	141003_Sample_FT_02.RAW	SLGQMVLGLTADQIK
High	SYHYcPPGPTTSDHcK	Unambiguous	2	1	comp33682_c0_seq1	comp33682_c0_seq1|m.2376/comp33682_c0_seq2|m.2377	comp33682_c0_seq1|g.2376/comp33682_c0_seq2|g.2377	type:complete/type:complete	len:225/len:184	comp33682_c0_seq1:195-869(+)/comp33682_c0_seq2:195-746(+)	C5(Carbamidomethyl); C15(Carbamidomethyl)	CID	1	0	1	1	16	3.34595		0	0	400	3	636.267	1906.79	1.42617	23.7771	1158	1158	MS2	27/60	141003_Sample_FT_03.RAW	SYHYCPPGPTTSDHCK
High	AILSYLccLGYFR	Unambiguous	1	1	comp92120_c0_seq1	comp92120_c0_seq1|m.122172	comp92120_c0_seq1|g.122172	type:complete	len:135	comp92120_c0_seq1:1407-1003(-)	C7(Carbamidomethyl); C8(Carbamidomethyl)	CID	1	0	1	1	220	3.34464		0	15.0272	400	2	818.406	1635.8	1.60647	102.213	7486	7486	MS2	16/24	141003_Sample_FT_02.RAW	AILSYLCCLGYFR
High	RPVDPFILIPATK	Unambiguous	1	1	comp34075_c0_seq1	comp34075_c0_seq1|m.2556	comp34075_c0_seq1|g.2556	type:complete	len:847	comp34075_c0_seq1:93-2633(+)		CID	1	0	1	1	39	3.34428		0	17.1245	400	2	733.941	1466.88	1.78383	75.9475	5476	5476	MS2	15/24	141003_Sample_FT_02.RAW	RPVDPFILIPATK
High	ASPGEYNTAFVYTFDNK	Unambiguous	1	1	comp76236_c0_seq7	comp76236_c0_seq7|m.30567	comp76236_c0_seq7|g.30567	type:complete	len:150	comp76236_c0_seq7:204-653(+)		CID	1	0	1	1	120	3.34406		0	18.228	400	2	962.444	1923.88	2.55508	75.3793	5379	5379	MS2	19/32	141003_Sample_FT_01.RAW	ASPGEYNTAFVYTFDNK
High	SYHYcPPGPTTSDHcK	Unambiguous	2	1	comp33682_c0_seq1	comp33682_c0_seq1|m.2376/comp33682_c0_seq2|m.2377	comp33682_c0_seq1|g.2376/comp33682_c0_seq2|g.2377	type:complete/type:complete	len:225/len:184	comp33682_c0_seq1:195-869(+)/comp33682_c0_seq2:195-746(+)	C5(Carbamidomethyl); C15(Carbamidomethyl)	CID	1	0	1	1	16	3.33947		0	7.21581	400	3	636.268	1906.79	2.19439	32.6132	1754	1754	MS2	23/60	141003_Sample_FT_02.RAW	SYHYCPPGPTTSDHCK
High	RYPTDNSIAR	Unambiguous	1	1	comp16079_c0_seq1	comp16079_c0_seq1|m.938	comp16079_c0_seq1|g.938	type:complete	len:149	comp16079_c0_seq1:550-104(-)		CID	1	0	1	1	210	3.33792		1	12.2181	400	2	596.808	1192.61	1.15098	24.0603	1180	1180	MS2	15/18	141003_Sample_FT_03.RAW	RYPTDNSIAR
High	GYLEAFESWR	Unambiguous	1	1	comp33618_c0_seq1	comp33618_c0_seq1|m.2329	comp33618_c0_seq1|g.2329	type:5prime_partial	len:160	comp33618_c0_seq1:723-244(-)		CID	1	0	1	1	135	3.33738		0	15.9114	400	2	629.301	1257.59	3.67266	84.4909	6157	6157	MS2	15/18	141003_Sample_FT_01.RAW	GYLEAFESWR
High	FSSEQDcLNAcK	Unambiguous	1	1	comp75258_c0_seq1	comp75258_c0_seq1|m.26068	comp75258_c0_seq1|g.26068	type:complete	len:438	comp75258_c0_seq1:3316-2003(-)	C7(Carbamidomethyl); C11(Carbamidomethyl)	CID	1	0	1	1	29	3.3373		0	21.142	400	2	729.804	1458.6	1.55801	36.0672	2094	2094	MS2	16/22	141003_Sample_FT_03.RAW	FSSEQDCLNACK
High	VAGSAPLTVDNFSFWR	Unambiguous	1	1	comp92120_c0_seq1	comp92120_c0_seq1|m.122172	comp92120_c0_seq1|g.122172	type:complete	len:135	comp92120_c0_seq1:1407-1003(-)		CID	1	0	1	1	239	3.33633		0	19.0058	400	2	883.951	1766.89	4.57375	92.0882	6739	6739	MS2	18/30	141003_Sample_FT_01.RAW	VAGSAPLTVDNFSFWR
High	KPGMEAQQITLGK	Unambiguous	1	1	comp81611_c0_seq3	comp81611_c0_seq3|m.88168	comp81611_c0_seq3|g.88168	type:complete	len:257	comp81611_c0_seq3:1593-823(-)		CID	1	0	1	1	172	3.33595		0	48.8065	400	2	700.883	1400.76	1.44443	40.0475	2374	2374	MS2	16/24	141003_Sample_FT_02.RAW	KPGMEAQQITLGK
High	GMYDMTTQVccGDIPIPRPPK	Unambiguous	1	1	comp79350_c2_seq9	comp79350_c2_seq9|m.53417	comp79350_c2_seq9|g.53417	type:5prime_partial	len:218	comp79350_c2_seq9:1589-936(-)	C10(Carbamidomethyl); C11(Carbamidomethyl)	CID	1	0	1	1	117	3.33519		0	85.4957	400	3	812.713	2436.12	2.14431	78.7772	5803	5803	MS2	28/80	141003_Sample_FT_03.RAW	GMYDMTTQVCCGDIPIPRPPK
High	SYHYcPPGPTTSDHcK	Unambiguous	2	1	comp33682_c0_seq1	comp33682_c0_seq1|m.2376/comp33682_c0_seq2|m.2377	comp33682_c0_seq1|g.2376/comp33682_c0_seq2|g.2377	type:complete/type:complete	len:225/len:184	comp33682_c0_seq1:195-869(+)/comp33682_c0_seq2:195-746(+)	C5(Carbamidomethyl); C15(Carbamidomethyl)	CID	1	0	1	1	17	3.33314		0	19.4015	400	3	636.269	1906.79	3.34673	38.12	2140	2140	MS2	26/60	141003_Sample_FT_01.RAW	SYHYCPPGPTTSDHCK
High	IADVVEGDGGTYK	Unambiguous	3	1	comp82113_c0_seq5	comp82113_c0_seq3|m.98629/comp82113_c0_seq5|m.98633/comp82113_c0_seq6|m.98636	comp82113_c0_seq3|g.98629/comp82113_c0_seq5|g.98633/comp82113_c0_seq6|g.98636	type:complete/type:complete/type:complete	len:944/len:891/len:937	comp82113_c0_seq3:4557-1726(-)/comp82113_c0_seq5:4398-1726(-)/comp82113_c0_seq6:4536-1726(-)		CID	1	0	1	1	209	3.33271		0	12.5002	400	2	662.327	1323.65	2.94848	41.3917	2479	2479	MS2	17/24	141003_Sample_FT_02.RAW	IADVVEGDGGTYK
High	HGGGGGGFGGGGFGSR	Unambiguous	1	1	Keratin_K22E_HUMAN	Keratin_K22E_HUMAN	(P35908)	Keratin,	type	II		CID	1	0	1	1	64	3.32964		0	59.1957	400	3	440.866	1320.58	1.23129	29.5031	1605	1605	MS2	26/60	141003_Sample_FT_03.RAW	HGGGGGGFGGGGFGSR
High	SYHYcPPGPTTSDHcK	Unambiguous	2	1	comp33682_c0_seq1	comp33682_c0_seq1|m.2376/comp33682_c0_seq2|m.2377	comp33682_c0_seq1|g.2376/comp33682_c0_seq2|g.2377	type:complete/type:complete	len:225/len:184	comp33682_c0_seq1:195-869(+)/comp33682_c0_seq2:195-746(+)	C5(Carbamidomethyl); C15(Carbamidomethyl)	CID	1	0	1	1	13	3.32889		0	12.5775	400	2	953.896	1906.79	0.248874	26.125	1337	1337	MS2	14/30	141003_Sample_FT_03.RAW	SYHYCPPGPTTSDHCK
High	cPYGLQWNQNK	Unambiguous	1	1	comp83008_c0_seq1	comp83008_c0_seq1|m.121293	comp83008_c0_seq1|g.121293	type:complete	len:728	comp83008_c0_seq1:2664-481(-)	C1(Carbamidomethyl)	CID	1	0	1	1	138	3.32817		0	15.778	400	2	704.328	1407.65	1.17938	52.7017	3478	3478	MS2	16/20	141003_Sample_FT_02.RAW	CPYGLQWNQNK
High	ITNEEEcNTVDGR	Unambiguous	1	1	comp27321_c0_seq1	comp27321_c0_seq1|m.1527	comp27321_c0_seq1|g.1527	type:5prime_partial	len:139	comp27321_c0_seq1:460-44(-)	C7(Carbamidomethyl)	CID	1	0	1	1	46	3.32754		0	8.29653	400	2	768.834	1536.66	1.06407	24.0189	1099	1099	MS2	16/24	141003_Sample_FT_02.RAW	ITNEEECNTVDGR
High	EWELIGLLGDPK	Unambiguous	2	1	comp33682_c0_seq1	comp33682_c0_seq1|m.2376/comp33682_c0_seq2|m.2377	comp33682_c0_seq1|g.2376/comp33682_c0_seq2|g.2377	type:complete/type:complete	len:225/len:184	comp33682_c0_seq1:195-869(+)/comp33682_c0_seq2:195-746(+)		CID	1	0	1	1	140	3.32635		0	1.63574	400	2	685.374	1369.74	2.6607	100.147	7335	7335	MS2	16/22	141003_Sample_FT_02.RAW	EWELIGLLGDPK
High	IITHPNFNGNTLDNDImLIK	Unambiguous	1	1	TRYP_PIG	TRYP_PIG	Trypsin	Trypsin	Trypsin	Trypsin	M17(Oxidation)	CID	1	0	1	1	184	3.32554		0	2.60275	400	3	767.064	2299.18	1.09221	80.1767	5777	5777	MS2	26/76	141003_Sample_FT_02.RAW	IITHPNFNGNTLDNDIM*LIK
High	TGFLQFNGVSWIR	Unambiguous	1	1	comp83008_c0_seq1	comp83008_c0_seq1|m.121293	comp83008_c0_seq1|g.121293	type:complete	len:728	comp83008_c0_seq1:2664-481(-)		CID	1	0	1	1	177	3.32547		0	0	400	2	762.903	1524.8	2.31027	97.9087	7149	7149	MS2	17/24	141003_Sample_FT_02.RAW	TGFLQFNGVSWIR
High	AADALDIQR	Unambiguous	1	1	comp46993_c0_seq1	comp46993_c0_seq1|m.4157	comp46993_c0_seq1|g.4157	type:5prime_partial	len:160	comp46993_c0_seq1:953-474(-)		CID	1	0	1	1	166	3.32441		0	1.16252	227	2	486.761	972.514	3.48429	41.032	2386	2386	MS2	15/16	141003_Sample_FT_01.RAW	AADALDIQR
High	GSLGSSQESLR	Unambiguous	1	1	comp83933_c0_seq1	comp83933_c0_seq1|m.121559	comp83933_c0_seq1|g.121559	type:complete	len:432	comp83933_c0_seq1:1965-670(-)		CID	1	0	1	1	197	3.32367		0	40.2998	400	2	560.785	1120.56	2.20771	31.2238	1562	1562	MS2	13/20	141003_Sample_FT_01.RAW	GSLGSSQESLR
High	FYcDANLVFHQR	Unambiguous	1	1	comp81022_c2_seq1	comp81022_c2_seq1|m.77406	comp81022_c2_seq1|g.77406	type:complete	len:146	comp81022_c2_seq1:617-180(-)	C3(Carbamidomethyl)	CID	1	0	1	1	125	3.32253		0	13.3275	400	2	785.368	1569.73	0.762917	58.6645	4082	4082	MS2	16/22	141003_Sample_FT_03.RAW	FYCDANLVFHQR
High	SDDDLmNIAR	Unambiguous	1	1	comp92120_c0_seq1	comp92120_c0_seq1|m.122172	comp92120_c0_seq1|g.122172	type:complete	len:135	comp92120_c0_seq1:1407-1003(-)	M6(Oxidation)	CID	1	0	1	1	95	3.31897		0	27.8227	400	2	583.263	1165.52	3.54567	43.3463	2597	2597	MS2	16/18	141003_Sample_FT_01.RAW	SDDDLM*NIAR
High	LAEDPSNPcAGK	Unambiguous	1	1	comp83732_c0_seq1	comp83732_c0_seq1|m.121530	comp83732_c0_seq1|g.121530	type:complete	len:370	comp83732_c0_seq1:326-1435(+)	C9(Carbamidomethyl)	CID	1	0	1	1	84	3.3189		0	0	400	2	629.793	1258.58	3.97224	28.7811	1362	1362	MS2	16/22	141003_Sample_FT_01.RAW	LAEDPSNPCAGK
High	SALQLSNVQDPHATYR	Unambiguous	1	1	comp71538_c3_seq2	comp71538_c3_seq2|m.17221	comp71538_c3_seq2|g.17221	type:complete	len:411	comp71538_c3_seq2:1280-48(-)		CID	1	0	1	1	208	3.31668		0	16.0227	400	3	600.642	1799.91	3.62631	49.5546	3159	3159	MS2	26/60	141003_Sample_FT_01.RAW	SALQLSNVQDPHATYR
High	TGFLQLAPSGWVR	Unambiguous	1	1	comp83008_c0_seq1	comp83008_c0_seq1|m.121293	comp83008_c0_seq1|g.121293	type:complete	len:728	comp83008_c0_seq1:2664-481(-)		CID	1	0	1	1	215	3.31616		0	5.0365	108	2	716.392	1431.78	2.10232	93.4321	6762	6762	MS2	18/24	141003_Sample_FT_02.RAW	TGFLQLAPSGWVR
High	EWELIGLLGDPK	Unambiguous	2	1	comp33682_c0_seq1	comp33682_c0_seq1|m.2376/comp33682_c0_seq2|m.2377	comp33682_c0_seq1|g.2376/comp33682_c0_seq2|g.2377	type:complete/type:complete	len:225/len:184	comp33682_c0_seq1:195-869(+)/comp33682_c0_seq2:195-746(+)		CID	1	0	1	1	159	3.31576		0	43.8511	400	2	685.374	1369.74	3.64101	127.819	8875	8875	MS2	13/22	141003_Sample_FT_01.RAW	EWELIGLLGDPK
High	FYLQYDGSSWLK	Unambiguous	1	1	comp83008_c0_seq1	comp83008_c0_seq1|m.121293	comp83008_c0_seq1|g.121293	type:complete	len:728	comp83008_c0_seq1:2664-481(-)		CID	1	0	1	1	179	3.31462		0	4.39317	400	2	753.869	1506.73	2.33267	89.4549	6427	6427	MS2	20/22	141003_Sample_FT_02.RAW	FYLQYDGSSWLK
High	VESGDLESDWDFLPAK	Unambiguous	1	1	comp48651_c1_seq2	comp48651_c1_seq2|m.4802	comp48651_c1_seq2|g.4802	type:complete	len:410	comp48651_c1_seq2:196-1425(+)		CID	1	0	1	1	138	3.31352		0	37.7372	400	2	904.425	1807.84	1.87253	91.9275	6630	6630	MS2	15/30	141003_Sample_FT_02.RAW	VESGDLESDWDFLPAK
High	DLLDQLELLKPEPIQIK	Unambiguous	2	1	comp78715_c1_seq3	comp78715_c1_seq1|m.46362/comp78715_c1_seq3|m.46368	comp78715_c1_seq1|g.46362/comp78715_c1_seq3|g.46368	type:complete/type:complete	len:587/len:579	comp78715_c1_seq1:488-2248(+)/comp78715_c1_seq3:488-2224(+)		CID	1	0	1	1	44	3.30949		0	52.3514	400	3	669.059	2005.16	2.57877	104.407	7624	7624	MS2	24/64	141003_Sample_FT_02.RAW	DLLDQLELLKPEPIQIK
High	QSADDAAVcQEKPNTYSIGVGDR	Unambiguous	1	1	comp92120_c0_seq1	comp92120_c0_seq1|m.122172	comp92120_c0_seq1|g.122172	type:complete	len:135	comp92120_c0_seq1:1407-1003(-)	C9(Carbamidomethyl)	CID	1	0	1	1	98	3.30874		0	0.941266	400	2	1241.07	2481.13	0.781473	48.305	3079	3079	MS2	16/44	141003_Sample_FT_02.RAW	QSADDAAVCQEKPNTYSIGVGDR
High	QPLVFEQSVAGQGWDR	Unambiguous	1	1	comp267192_c0_seq1	comp267192_c0_seq1|m.123471	comp267192_c0_seq1|g.123471	type:5prime_partial	len:477	comp267192_c0_seq1:1461-31(-)		CID	1	0	1	1	201	3.29977		0	5.59163	400	2	908.953	1816.9	0.868673	73.1565	5231	5231	MS2	20/30	141003_Sample_FT_02.RAW	QPLVFEQSVAGQGWDR
High	DAAMNIcPSKPQLK	Unambiguous	1	1	comp82027_c0_seq1	comp82027_c0_seq1|m.96969	comp82027_c0_seq1|g.96969	type:complete	len:1357	comp82027_c0_seq1:408-4478(+)	C7(Carbamidomethyl)	CID	1	0	1	1	182	3.29905		0	24.2773	400	2	786.898	1572.79	0.811627	46.3068	2892	2892	MS2	17/26	141003_Sample_FT_02.RAW	DAAMNICPSKPQLK
High	ALEEANADLEVK	Unambiguous	5	2	Keratin_gi;Keratin_K1CN_HUMAN	Keratin_gi|4504911/Keratin_K1CM_HUMAN/Keratin_K1CN_HUMAN/Keratin_K1CO_HUMAN/Keratin_K1CP_HUMAN	(NM_002274)/(P13646)/(P02533)/(P19012)/(P30654)	keratin/Keratin,/Keratin,/Keratin,/Keratin,	13;/type/type/type/type	Keratin-13/I/I/I/I		CID	1	0	1	1	176	3.29779		0	30.9927	400	2	651.335	1301.66	3.15895	47.5732	2996	2996	MS2	18/22	141003_Sample_FT_01.RAW	ALEEANADLEVK
High	cVNEFDLcSLR	Unambiguous	1	1	comp73582_c0_seq2	comp73582_c0_seq2|m.21453	comp73582_c0_seq2|g.21453	type:5prime_partial	len:103	comp73582_c0_seq2:3-311(+)	C1(Carbamidomethyl); C8(Carbamidomethyl)	CID	1	0	1	1	83	3.29695		0	10.2553	400	2	706.82	1412.63	1.76298	69.5012	4999	4999	MS2	17/20	141003_Sample_FT_03.RAW	CVNEFDLCSLR
High	SGDVHQFSVATPSDIGNIR	Unambiguous	1	1	comp74556_c0_seq2	comp74556_c0_seq2|m.23947	comp74556_c0_seq2|g.23947	type:5prime_partial	len:286	comp74556_c0_seq2:1-858(+)		CID	1	0	1	1	192	3.28784		0	42.6363	400	3	667.334	1999.99	2.15085	63.4333	4368	4368	MS2	28/72	141003_Sample_FT_02.RAW	SGDVHQFSVATPSDIGNIR
High	VKDVAEGVFYSQDEMGEK	Unambiguous	3	2	comp75603_c1_seq1;comp75603_c1_seq3	comp75603_c1_seq1|m.27711/comp75603_c1_seq2|m.27714/comp75603_c1_seq3|m.27715	comp75603_c1_seq1|g.27711/comp75603_c1_seq2|g.27714/comp75603_c1_seq3|g.27715	type:complete/type:3prime_partial/type:3prime_partial	len:1190/len:616/len:404	comp75603_c1_seq1:4231-662(-)/comp75603_c1_seq2:1845-1(-)/comp75603_c1_seq3:1209-1(-)		CID	1	0	1	1	159	3.28738		1	10.0549	400	3	677.653	2030.94	3.09784	58.117	3895	3895	MS2	23/68	141003_Sample_FT_01.RAW	VKDVAEGVFYSQDEMGEK
High	GLLGSFGAIMK	Unambiguous	1	1	comp75603_c1_seq1	comp75603_c1_seq1|m.27711	comp75603_c1_seq1|g.27711	type:complete	len:1190	comp75603_c1_seq1:4231-662(-)		CID	1	0	1	1	166	3.28708		0	0	400	2	547.309	1093.61	2.64981	91.0924	6568	6568	MS2	17/20	141003_Sample_FT_02.RAW	GLLGSFGAIMK
High	QFLTPPSYAQPATPR	Unambiguous	1	1	comp35443_c0_seq1	comp35443_c0_seq1|m.2873	comp35443_c0_seq1|g.2873	type:5prime_partial	len:179	comp35443_c0_seq1:1041-505(-)		CID	1	0	1	1	200	3.28646		0	24.328	400	2	837.437	1673.87	1.11202	61.0894	4293	4293	MS2	17/28	141003_Sample_FT_03.RAW	QFLTPPSYAQPATPR
High	LGEHNIDVLEGNEQFINAAK	Unambiguous	1	1	TRYP_PIG	TRYP_PIG	Trypsin	Trypsin	Trypsin	Trypsin		CID	1	0	1	1	217	3.28465		0	6.04716	400	3	737.709	2211.11	4.2319	115.825	8239	8239	MS2	25/76	141003_Sample_FT_01.RAW	LGEHNIDVLEGNEQFINAAK
High	EWELIGLLGDPK	Unambiguous	2	1	comp33682_c0_seq1	comp33682_c0_seq1|m.2376/comp33682_c0_seq2|m.2377	comp33682_c0_seq1|g.2376/comp33682_c0_seq2|g.2377	type:complete/type:complete	len:225/len:184	comp33682_c0_seq1:195-869(+)/comp33682_c0_seq2:195-746(+)		CID	1	0	1	1	138	3.28299		0	12.1669	400	2	685.373	1369.74	2.30422	114.25	8195	8195	MS2	17/22	141003_Sample_FT_02.RAW	EWELIGLLGDPK
High	EcSSGGYMPGQLccDGIVNLIPPGGAQQWAccHK	Unambiguous	1	1	comp79350_c2_seq9	comp79350_c2_seq9|m.53417	comp79350_c2_seq9|g.53417	type:5prime_partial	len:218	comp79350_c2_seq9:1589-936(-)	C2(Carbamidomethyl); C13(Carbamidomethyl); C14(Carbamidomethyl); C31(Carbamidomethyl); C32(Carbamidomethyl)	CID	1	0	1	1	19	3.28151		0	1.50856	400	4	952.666	3807.64	4.00853	88.8975	6514	6514	MS2	40/198	141003_Sample_FT_01.RAW	ECSSGGYMPGQLCCDGIVNLIPPGGAQQWACCHK
High	EWELIGLLGDPK	Unambiguous	2	1	comp33682_c0_seq1	comp33682_c0_seq1|m.2376/comp33682_c0_seq2|m.2377	comp33682_c0_seq1|g.2376/comp33682_c0_seq2|g.2377	type:complete/type:complete	len:225/len:184	comp33682_c0_seq1:195-869(+)/comp33682_c0_seq2:195-746(+)		CID	1	0	1	1	164	3.28151		0	9.65391	400	2	685.373	1369.74	1.50215	106.024	7930	7930	MS2	18/22	141003_Sample_FT_03.RAW	EWELIGLLGDPK
High	DTAmHILMMK	Unambiguous	2	1	comp33682_c0_seq1	comp33682_c0_seq1|m.2376/comp33682_c0_seq2|m.2377	comp33682_c0_seq1|g.2376/comp33682_c0_seq2|g.2377	type:complete/type:complete	len:225/len:184	comp33682_c0_seq1:195-869(+)/comp33682_c0_seq2:195-746(+)	M4(Oxidation)	CID	1	0	1	1	154	3.28033		0	27.2437	188	2	603.789	1206.57	2.54127	50.5108	3251	3251	MS2	15/18	141003_Sample_FT_01.RAW	DTAM*HILMMK
High	FSNAASALFEISPEFR	Unambiguous	1	1	comp82883_c7_seq1	comp82883_c7_seq1|m.118845	comp82883_c7_seq1|g.118845	type:complete	len:196	comp82883_c7_seq1:2661-2074(-)		CID	1	0	1	1	193	3.28008		0	26.2528	400	2	893.445	1785.88	1.20321	95.5771	7182	7182	MS2	14/30	141003_Sample_FT_03.RAW	FSNAASALFEISPEFR
High	LRSDDDLMNIAR	Unambiguous	1	1	comp92120_c0_seq1	comp92120_c0_seq1|m.122172	comp92120_c0_seq1|g.122172	type:complete	len:135	comp92120_c0_seq1:1407-1003(-)		CID	1	0	1	1	215	3.27678		1	28.4892	400	3	473.574	1418.71	1.29159	52.8829	3495	3495	MS2	24/44	141003_Sample_FT_02.RAW	LRSDDDLMNIAR
High	QGEDPGEPEDVDVVR	Unambiguous	1	1	comp67914_c0_seq1	comp67914_c0_seq1|m.12740	comp67914_c0_seq1|g.12740	type:5prime_partial	len:181	comp67914_c0_seq1:1-543(+)		CID	1	0	1	1	76	3.2766		0	10.3994	400	2	820.876	1640.74	2.52011	46.9413	2935	2935	MS2	15/28	141003_Sample_FT_01.RAW	QGEDPGEPEDVDVVR
High	KIDEIVGANHEK	Unambiguous	1	1	comp63919_c0_seq1	comp63919_c0_seq1|m.10075	comp63919_c0_seq1|g.10075	type:complete	len:104	comp63919_c0_seq1:1741-1430(-)		CID	1	0	1	1	181	3.27446		1	0	400	2	676.864	1352.72	2.8309	26.2105	1176	1176	MS2	18/22	141003_Sample_FT_01.RAW	KIDEIVGANHEK
High	VSmDDSGTESIIIDLLR	Unambiguous	1	1	comp69681_c0_seq2	comp69681_c0_seq2|m.14730	comp69681_c0_seq2|g.14730	type:complete	len:172	comp69681_c0_seq2:97-612(+)	M3(Oxidation)	CID	1	0	1	1	237	3.27439		0	11.4772	400	2	940.472	1879.94	2.45363	106.164	7742	7742	MS2	18/32	141003_Sample_FT_02.RAW	VSM*DDSGTESIIIDLLR
High	DTAMHILMmK	Unambiguous	2	1	comp33682_c0_seq1	comp33682_c0_seq1|m.2376/comp33682_c0_seq2|m.2377	comp33682_c0_seq1|g.2376/comp33682_c0_seq2|g.2377	type:complete/type:complete	len:225/len:184	comp33682_c0_seq1:195-869(+)/comp33682_c0_seq2:195-746(+)	M9(Oxidation)	CID	0.0856	0	1	1	150	3.27138		0	35.0529	400	2	603.789	1206.57	1.7319	53.3417	3537	3537	MS2	15/18	141003_Sample_FT_02.RAW	DTAMHILMM*K
High	DQIVDLTVGNNK	Unambiguous	1	1	Keratin_K1CI_HUMAN	Keratin_K1CI_HUMAN	(P35527)	Keratin,	type	I		CID	1	0	1	1	198	3.27134		0	0	400	2	658.348	1315.69	3.11423	57.851	3874	3874	MS2	17/22	141003_Sample_FT_01.RAW	DQIVDLTVGNNK
High	GIDQVLFIIYDSGR	Unambiguous	1	1	comp79270_c0_seq1	comp79270_c0_seq1|m.52304	comp79270_c0_seq1|g.52304	type:complete	len:272	comp79270_c0_seq1:176-991(+)		CID	1	0	1	1	185	3.26966		0	35.903	400	2	798.426	1595.85	1.3579	110.561	8209	8209	MS2	16/26	141003_Sample_FT_03.RAW	GIDQVLFIIYDSGR
High	EcSSGGYMPGQLccDGIVNLIPPGGAQQWAccHK	Unambiguous	1	1	comp79350_c2_seq9	comp79350_c2_seq9|m.53417	comp79350_c2_seq9|g.53417	type:5prime_partial	len:218	comp79350_c2_seq9:1589-936(-)	C2(Carbamidomethyl); C13(Carbamidomethyl); C14(Carbamidomethyl); C31(Carbamidomethyl); C32(Carbamidomethyl)	CID	1	0	1	1	17	3.26953		0	0.664451	400	3	1269.88	3807.63	2.23277	88.2966	6466	6466	MS2	30/132	141003_Sample_FT_01.RAW	ECSSGGYMPGQLCCDGIVNLIPPGGAQQWACCHK
High	LGEHNIDVLEGNEQFINAAK	Unambiguous	1	1	TRYP_PIG	TRYP_PIG	Trypsin	Trypsin	Trypsin	Trypsin		CID	1	0	1	1	213	3.26673		0	0	400	3	737.709	2211.11	3.73503	121.952	8591	8591	MS2	27/76	141003_Sample_FT_01.RAW	LGEHNIDVLEGNEQFINAAK
High	YMHEAQLVDGVVRPGVEK	Unambiguous	1	1	comp75603_c0_seq2	comp75603_c0_seq2|m.27705	comp75603_c0_seq2|g.27705	type:complete	len:423	comp75603_c0_seq2:493-1761(+)		CID	1	0	1	1	202	3.2667		0	7.25979	400	3	676.354	2027.05	4.22864	53.5625	3517	3517	MS2	24/68	141003_Sample_FT_01.RAW	YMHEAQLVDGVVRPGVEK
High	EIETYHNLLEGGQEDFESSGAGK	Unambiguous	1	1	Keratin_K1CI_HUMAN	Keratin_K1CI_HUMAN	(P35527)	Keratin,	type	I		CID	1	0	1	1	99	3.26581		0	86.7189	400	2	1255.57	2510.14	3.40904	68.1975	4775	4775	MS2	17/44	141003_Sample_FT_02.RAW	EIETYHNLLEGGQEDFESSGAGK
High	SKEEAEALYHSK	Unambiguous	1	1	Keratin_K22E_HUMAN	Keratin_K22E_HUMAN	(P35908)	Keratin,	type	II		CID	1	0	1	1	205	3.26395		1	17.1535	400	3	464.565	1391.68	0.722289	21.7005	1003	1003	MS2	17/44	141003_Sample_FT_03.RAW	SKEEAEALYHSK
High	SEDSVGAFEER	Unambiguous	2	1	comp64164_c0_seq1	comp64164_c0_seq1|m.10277/comp64164_c0_seq2|m.10278	comp64164_c0_seq1|g.10277/comp64164_c0_seq2|g.10278	type:complete/type:complete	len:244/len:256	comp64164_c0_seq1:332-1063(+)/comp64164_c0_seq2:375-1142(+)		CID	1	0	1	1	49	3.26252		0	20.6651	400	2	613.271	1225.54	1.73363	42.3499	2561	2561	MS2	16/20	141003_Sample_FT_02.RAW	SEDSVGAFEER
High	SSGSSYPSLLQcLK	Unambiguous	1	1	TRYP_PIG	TRYP_PIG	Trypsin	Trypsin	Trypsin	Trypsin	C12(Carbamidomethyl)	CID	1	0	1	1	178	3.26083		0	17.1059	400	2	763.883	1526.76	3.86099	74.6833	5325	5325	MS2	17/26	141003_Sample_FT_01.RAW	SSGSSYPSLLQCLK
High	SLLEGEGSSGGGGR	Unambiguous	2	2	Keratin_gi;Keratin_K1CJ_HUMAN	Keratin_gi|4557697/Keratin_K1CJ_HUMAN	(NM_000421)/(P13645)	keratin/Keratin,	10;/type	Keratin-10/I		CID	1	0	1	1	114	3.26051		0	28.1517	400	2	631.803	1262.6	1.93701	31.6547	1672	1672	MS2	20/26	141003_Sample_FT_02.RAW	SLLEGEGSSGGGGR
High	DKQHDLLDMHQDLVANAPAR	Unambiguous	1	1	comp46993_c0_seq1	comp46993_c0_seq1|m.4157	comp46993_c0_seq1|g.4157	type:5prime_partial	len:160	comp46993_c0_seq1:953-474(-)		CID	1	0	1	1	214	3.26041		1	31.5555	400	4	572.539	2287.13	4.05515	59.9561	4056	4056	MS2	38/114	141003_Sample_FT_01.RAW	DKQHDLLDMHQDLVANAPAR
High	TcADGSLFDPQMR	Unambiguous	1	1	comp82027_c0_seq1	comp82027_c0_seq1|m.96969	comp82027_c0_seq1|g.96969	type:complete	len:1357	comp82027_c0_seq1:408-4478(+)	C2(Carbamidomethyl)	CID	1	0	1	1	53	3.25989		0	34.2489	400	2	749.328	1497.65	1.22961	60.6189	4249	4249	MS2	19/24	141003_Sample_FT_03.RAW	TCADGSLFDPQMR
High	LLVVQVEDALR	Unambiguous	2	1	comp82862_c0_seq1	comp73481_c0_seq1|m.21125/comp82862_c0_seq1|m.118404	comp73481_c0_seq1|g.21125/comp82862_c0_seq1|g.118404	type:internal/type:internal	len:828/len:526	comp73481_c0_seq1:2483-3(-)/comp82862_c0_seq1:1575-1(-)		CID	1	0	1	1	82	3.25703		0	27.6612	400	2	627.875	1254.74	1.41423	83.44	6203	6203	MS2	15/20	141003_Sample_FT_03.RAW	LLVVQVEDALR
High	cTFSQPcPLGPEVR	Unambiguous	1	1	comp76617_c0_seq1	comp76617_c0_seq1|m.32887	comp76617_c0_seq1|g.32887	type:5prime_partial	len:134	comp76617_c0_seq1:803-402(-)	C1(Carbamidomethyl); C7(Carbamidomethyl)	CID	1	0	1	1	125	3.25664		0	8.1418	400	2	824.386	1647.76	1.8758	55.7369	3726	3726	MS2	18/26	141003_Sample_FT_02.RAW	CTFSQPCPLGPEVR
High	LDLKPPLPSLVPQK	Unambiguous	1	1	comp33682_c0_seq1	comp33682_c0_seq1|m.2376	comp33682_c0_seq1|g.2376	type:complete	len:225	comp33682_c0_seq1:195-869(+)		CID	1	0	1	1	24	3.25542		0	8.74073	400	3	515.653	1544.95	2.53742	74.0446	5314	5314	MS2	25/52	141003_Sample_FT_02.RAW	LDLKPPLPSLVPQK
High	EWELIGLLGDPK	Unambiguous	2	1	comp33682_c0_seq1	comp33682_c0_seq1|m.2376/comp33682_c0_seq2|m.2377	comp33682_c0_seq1|g.2376/comp33682_c0_seq2|g.2377	type:complete/type:complete	len:225/len:184	comp33682_c0_seq1:195-869(+)/comp33682_c0_seq2:195-746(+)		CID	1	0	1	1	155	3.25467		0	14.5016	400	2	685.372	1369.74	-0.0128832	129.542	8979	8979	MS2	16/22	141003_Sample_FT_02.RAW	EWELIGLLGDPK
High	EWELIGLLGDPK	Unambiguous	2	1	comp33682_c0_seq1	comp33682_c0_seq1|m.2376/comp33682_c0_seq2|m.2377	comp33682_c0_seq1|g.2376/comp33682_c0_seq2|g.2377	type:complete/type:complete	len:225/len:184	comp33682_c0_seq1:195-869(+)/comp33682_c0_seq2:195-746(+)		CID	1	0	1	1	162	3.25459		0	6.70188	400	2	685.373	1369.74	1.85862	108.205	7849	7849	MS2	18/22	141003_Sample_FT_02.RAW	EWELIGLLGDPK
High	LGDAELTQVLNR	Unambiguous	1	1	comp81393_c11_seq1	comp81393_c11_seq1|m.84675	comp81393_c11_seq1|g.84675	type:complete	len:139	comp81393_c11_seq1:769-353(-)		CID	1	0	1	1	189	3.25414		0	8.31225	400	2	664.863	1328.72	1.32024	68.7989	4941	4941	MS2	17/22	141003_Sample_FT_03.RAW	LGDAELTQVLNR
High	LALDIEIATYR	Unambiguous	6	2	Keratin_gi;Keratin_K2C8_HUMAN	Keratin_gi|17318574/Keratin_gi|5031843/Keratin_gi|4504919/Keratin_K2C4_HUMAN/Keratin_K2C7_HUMAN/Keratin_K2C8_HUMAN	(NM_002272)/(NM_005556)/(NM_002273)/(P19013)/(P08729)/(P05787)	keratin/keratin/keratin/Keratin,/Keratin,/Keratin,	4;/7;/8;/type/type/type	Keratin-4;/Keratin-7/Keratin-8/II/II/II		CID	0	0	1	1	142	3.25338		0	7.61202	400	2	639.36	1277.71	2.65725	82.7266	6144	6144	MS2	17/20	141003_Sample_FT_03.RAW	LALDIEIATYR
High	TLmGQGGGHPAATPAPK	Unambiguous	1	1	comp76666_c0_seq1	comp76666_c0_seq1|m.33047	comp76666_c0_seq1|g.33047	type:complete	len:303	comp76666_c0_seq1:312-1220(+)	M3(Oxidation)	CID	1	0	1	1	225	3.25096		0	21.2525	400	2	803.906	1606.8	2.43759	15.2776	681	681	MS2	16/32	141003_Sample_FT_02.RAW	TLM*GQGGGHPAATPAPK
High	EIETYHNLLEGGQEDFESSGAGK	Unambiguous	1	1	Keratin_K1CI_HUMAN	Keratin_K1CI_HUMAN	(P35527)	Keratin,	type	I		CID	1	0	1	1	84	3.25032		0	22.4472	400	2	1255.57	2510.13	-0.189649	68.8653	4946	4946	MS2	18/44	141003_Sample_FT_03.RAW	EIETYHNLLEGGQEDFESSGAGK
High	FGFQccNVQGR	Unambiguous	1	1	comp84310_c0_seq1	comp84310_c0_seq1|m.121635	comp84310_c0_seq1|g.121635	type:complete	len:170	comp84310_c0_seq1:2008-1499(-)	C5(Carbamidomethyl); C6(Carbamidomethyl)	CID	1	0	1	1	43	3.24678		0	20.7683	380	2	686.799	1372.59	1.68194	48.3786	3086	3086	MS2	16/20	141003_Sample_FT_02.RAW	FGFQCCNVQGR
High	YMHEAQLVDGVVRPGVEK	Unambiguous	1	1	comp75603_c0_seq2	comp75603_c0_seq2|m.27705	comp75603_c0_seq2|g.27705	type:complete	len:423	comp75603_c0_seq2:493-1761(+)		CID	1	0	1	1	191	3.24443		0	26.6422	400	3	676.351	2027.04	0.163734	52.6785	3578	3578	MS2	26/68	141003_Sample_FT_03.RAW	YMHEAQLVDGVVRPGVEK
High	EcSSGGYMPGQLccDGIVNLIPPGGAQQWAccHK	Unambiguous	1	1	comp79350_c2_seq9	comp79350_c2_seq9|m.53417	comp79350_c2_seq9|g.53417	type:5prime_partial	len:218	comp79350_c2_seq9:1589-936(-)	C2(Carbamidomethyl); C13(Carbamidomethyl); C14(Carbamidomethyl); C31(Carbamidomethyl); C32(Carbamidomethyl)	CID	1	0	1	1	17	3.24387		0	2.37808	400	4	952.664	3807.64	2.34145	93.6571	6784	6784	MS2	43/198	141003_Sample_FT_02.RAW	ECSSGGYMPGQLCCDGIVNLIPPGGAQQWACCHK
High	NmQDmVEDYR	Unambiguous	2	1	Keratin_gi	Keratin_gi|17318569/Keratin_K2C1_HUMAN	(NM_006121)/(P04264)	keratin/Keratin,	1;/type	Keratin-1;/II	M2(Oxidation); M5(Oxidation)	CID	1	0	1	1	20	3.23932		0	17.9759	400	2	666.766	1332.52	3.23447	32.0327	1628	1628	MS2	15/18	141003_Sample_FT_01.RAW	NM*QDM*VEDYR
High	FSELTDLmNK	Unambiguous	1	1	comp75603_c1_seq1	comp75603_c1_seq1|m.27711	comp75603_c1_seq1|g.27711	type:complete	len:1190	comp75603_c1_seq1:4231-662(-)	M8(Oxidation)	CID	1	0	1	1	142	3.23727		0	15.6237	400	2	607.294	1213.58	3.90278	53.3808	3503	3503	MS2	14/18	141003_Sample_FT_01.RAW	FSELTDLM*NK
High	GVNEVLFVVYNSER	Unambiguous	1	1	comp79270_c0_seq3	comp79270_c0_seq3|m.52305	comp79270_c0_seq3|g.52305	type:5prime_partial	len:207	comp79270_c0_seq3:1-621(+)		CID	1	0	1	1	204	3.23436		0	5.09419	400	2	812.922	1624.84	2.20585	92.9585	6718	6718	MS2	17/26	141003_Sample_FT_02.RAW	GVNEVLFVVYNSER
High	LMEALYHPDGTPR	Unambiguous	2	1	comp33682_c0_seq1	comp33682_c0_seq1|m.2376/comp33682_c0_seq2|m.2377	comp33682_c0_seq1|g.2376/comp33682_c0_seq2|g.2377	type:complete/type:complete	len:225/len:184	comp33682_c0_seq1:195-869(+)/comp33682_c0_seq2:195-746(+)		CID	1	0	1	1	159	3.2332		0	10.127	400	2	750.371	1499.74	2.80574	60.7388	4123	4123	MS2	15/24	141003_Sample_FT_01.RAW	LMEALYHPDGTPR
High	FINLDYIDLHR	Unambiguous	1	1	comp83770_c0_seq1	comp83770_c0_seq1|m.121537	comp83770_c0_seq1|g.121537	type:complete	len:243	comp83770_c0_seq1:394-1122(+)		CID	1	0	1	1	236	3.22946		0	4.37724	400	3	473.586	1418.74	0.89542	77.4733	5690	5690	MS2	24/40	141003_Sample_FT_03.RAW	FINLDYIDLHR
High	ADLEmQIESLTEELAYLKK	Unambiguous	1	1	Keratin_K1CJ_HUMAN	Keratin_K1CJ_HUMAN	(P13645)	Keratin,	type	I	M5(Oxidation)	CID	1	0	1	1	241	3.22758		1	16.0837	400	3	747.387	2240.15	3.70841	112.454	8333	8333	MS2	25/72	141003_Sample_FT_03.RAW	ADLEM*QIESLTEELAYLKK
High	KPGGVSASNSAVQSDLSALNAQR	Unambiguous	1	1	comp83220_c0_seq1	comp83220_c0_seq1|m.121395	comp83220_c0_seq1|g.121395	type:complete	len:197	comp83220_c0_seq1:276-866(+)		CID	1	0	1	1	239	3.2244		0	6.35605	400	3	753.057	2257.16	1.19471	57.3066	3855	3855	MS2	29/88	141003_Sample_FT_02.RAW	KPGGVSASNSAVQSDLSALNAQR
High	GMYDMTTQVccGDIPIPRPPK	Unambiguous	1	1	comp79350_c2_seq9	comp79350_c2_seq9|m.53417	comp79350_c2_seq9|g.53417	type:5prime_partial	len:218	comp79350_c2_seq9:1589-936(-)	C10(Carbamidomethyl); C11(Carbamidomethyl)	CID	1	0	1	1	112	3.22368		0	19.6887	400	2	1218.57	2436.13	3.50275	77.2816	5539	5539	MS2	16/40	141003_Sample_FT_01.RAW	GMYDMTTQVCCGDIPIPRPPK
High	LITGQNPASSSSLGK	Unambiguous	1	1	comp64036_c0_seq1	comp64036_c0_seq1|m.10145	comp64036_c0_seq1|g.10145	type:complete	len:229	comp64036_c0_seq1:1129-443(-)		CID	1	0	1	1	256	3.22195		0	7.30734	400	2	730.392	1459.78	0.942306	40.5219	2498	2498	MS2	17/28	141003_Sample_FT_03.RAW	LITGQNPASSSSLGK
High	YTSAMVTNLDDNIGR	Unambiguous	1	1	comp73637_c0_seq5	comp73637_c0_seq5|m.21574	comp73637_c0_seq5|g.21574	type:complete	len:493	comp73637_c0_seq5:2018-3496(+)		CID	1	0	1	1	161	3.22097		0	21.9804	400	2	835.397	1669.79	0.73134	63.7578	4393	4393	MS2	14/28	141003_Sample_FT_02.RAW	YTSAMVTNLDDNIGR
High	LGASITYTSENK	Unambiguous	4	1	comp72631_c0_seq4	comp72631_c0_seq1|m.19107/comp72631_c0_seq2|m.19110/comp72631_c0_seq3|m.19112/comp72631_c0_seq4|m.19114	comp72631_c0_seq1|g.19107/comp72631_c0_seq2|g.19110/comp72631_c0_seq3|g.19112/comp72631_c0_seq4|g.19114	type:complete/type:complete/type:complete/type:complete	len:576/len:495/len:480/len:470	comp72631_c0_seq1:1902-175(-)/comp72631_c0_seq2:1659-175(-)/comp72631_c0_seq3:1614-175(-)/comp72631_c0_seq4:1584-175(-)		CID	1	0	1	1	174	3.22026		0	39.1142	400	2	642.328	1283.65	0.334716	39.4511	2395	2395	MS2	17/22	141003_Sample_FT_03.RAW	LGASITYTSENK
High	YEELQITAGR	Unambiguous	3	2	Keratin_gi;Keratin_K2CF_HUMAN	Keratin_gi|17318569/Keratin_K2C1_HUMAN/Keratin_K2CF_HUMAN	(NM_006121)/(P04264)/(P48669)	keratin/Keratin,/Keratin,	1;/type/type	Keratin-1;/II/II		CID	1	0	1	1	260	3.22024		0	20.103	400	2	590.306	1179.61	3.96644	49.7145	3175	3175	MS2	17/18	141003_Sample_FT_01.RAW	YEELQITAGR
High	HGNNVGLLcQEANVYVR	Unambiguous	1	1	comp76617_c0_seq1	comp76617_c0_seq1|m.32887	comp76617_c0_seq1|g.32887	type:5prime_partial	len:134	comp76617_c0_seq1:803-402(-)	C9(Carbamidomethyl)	CID	1	0	1	1	195	3.21977		0	19.3428	400	3	648.325	1942.96	2.20928	61.5922	4339	4339	MS2	28/64	141003_Sample_FT_03.RAW	HGNNVGLLCQEANVYVR
High	DDVPQYELNDVSGTSK	Unambiguous	1	1	comp48194_c0_seq1	comp48194_c0_seq1|m.4618	comp48194_c0_seq1|g.4618	type:complete	len:268	comp48194_c0_seq1:949-146(-)		CID	1	0	1	1	116	3.21902		0	78.9438	400	2	883.909	1766.81	1.47903	54.402	3712	3712	MS2	15/30	141003_Sample_FT_03.RAW	DDVPQYELNDVSGTSK
High	AAQAEAEALAR	Unambiguous	1	1	comp46993_c0_seq1	comp46993_c0_seq1|m.4157	comp46993_c0_seq1|g.4157	type:5prime_partial	len:160	comp46993_c0_seq1:953-474(-)		CID	1	0	1	1	149	3.2184		0	33.3133	185	2	550.789	1100.57	1.52947	33.752	1910	1910	MS2	17/20	141003_Sample_FT_03.RAW	AAQAEAEALAR
High	VLVDAGFTEFDAISPK	Unambiguous	1	1	comp64036_c0_seq1	comp64036_c0_seq1|m.10145	comp64036_c0_seq1|g.10145	type:complete	len:229	comp64036_c0_seq1:1129-443(-)		CID	1	0	1	1	241	3.21779		0	37.2711	400	2	854.946	1708.88	3.14231	86.6619	6341	6341	MS2	19/30	141003_Sample_FT_01.RAW	VLVDAGFTEFDAISPK
High	NPWDNSLPDTVK	Unambiguous	2	1	comp33682_c0_seq1	comp33682_c0_seq1|m.2376/comp33682_c0_seq2|m.2377	comp33682_c0_seq1|g.2376/comp33682_c0_seq2|g.2377	type:complete/type:complete	len:225/len:184	comp33682_c0_seq1:195-869(+)/comp33682_c0_seq2:195-746(+)		CID	1	0	1	1	158	3.21657		0	29.46	400	2	693.34	1385.67	1.56547	58.1721	3930	3930	MS2	14/22	141003_Sample_FT_02.RAW	NPWDNSLPDTVK
High	TVDGDVMTAVTK	Unambiguous	1	1	comp81393_c11_seq1	comp81393_c11_seq1|m.84675	comp81393_c11_seq1|g.84675	type:complete	len:139	comp81393_c11_seq1:769-353(-)		CID	1	0	1	1	212	3.21524		0	32.3986	400	2	618.812	1236.62	1.64575	50.6477	3407	3407	MS2	18/22	141003_Sample_FT_03.RAW	TVDGDVMTAVTK
High	QSLEASLAETEGR	Unambiguous	2	2	Keratin_gi;Keratin_K1CJ_HUMAN	Keratin_gi|4557697/Keratin_K1CJ_HUMAN	(NM_000421)/(P13645)	keratin/Keratin,	10;/type	Keratin-10/I		CID	1	0	1	1	173	3.21445		0	18.9615	400	2	695.846	1390.68	2.65093	53.2149	3525	3525	MS2	17/24	141003_Sample_FT_02.RAW	QSLEASLAETEGR
High	GLLGSFGAIMK	Unambiguous	1	1	comp75603_c1_seq1	comp75603_c1_seq1|m.27711	comp75603_c1_seq1|g.27711	type:complete	len:1190	comp75603_c1_seq1:4231-662(-)		CID	1	0	1	1	110	3.21341		0	7.94915	400	2	547.309	1093.61	3.6544	86.1154	6298	6298	MS2	14/20	141003_Sample_FT_01.RAW	GLLGSFGAIMK
High	ERPGQVLSHPLLcNK	Unambiguous	1	1	comp82027_c0_seq1	comp82027_c0_seq1|m.96969	comp82027_c0_seq1|g.96969	type:complete	len:1357	comp82027_c0_seq1:408-4478(+)	C13(Carbamidomethyl)	CID	1	0	1	1	193	3.21127		0	17.4617	400	3	583.314	1747.93	0.352015	42.5814	2692	2692	MS2	28/56	141003_Sample_FT_03.RAW	ERPGQVLSHPLLCNK
High	NMQDmVEDYR	Unambiguous	2	1	Keratin_gi	Keratin_gi|17318569/Keratin_K2C1_HUMAN	(NM_006121)/(P04264)	keratin/Keratin,	1;/type	Keratin-1;/II	M5(Oxidation)	CID	1	0	1	1	28	3.21002		0	37.3852	400	2	658.769	1316.53	4.32556	45.1992	2774	2774	MS2	15/18	141003_Sample_FT_01.RAW	NMQDM*VEDYR
High	SLGQmVLGLTADQIK	Unambiguous	1	1	comp75603_c1_seq1	comp75603_c1_seq1|m.27711	comp75603_c1_seq1|g.27711	type:complete	len:1190	comp75603_c1_seq1:4231-662(-)	M5(Oxidation)	CID	1	0	1	1	196	3.20986		0	20.8641	400	2	795.435	1589.86	4.17936	79.4463	5721	5721	MS2	17/28	141003_Sample_FT_01.RAW	SLGQM*VLGLTADQIK
High	SLNNQFASFIDK	Unambiguous	2	1	Keratin_gi	Keratin_gi|17318569/Keratin_K2C1_HUMAN	(NM_006121)/(P04264)	keratin/Keratin,	1;/type	Keratin-1;/II		CID	1	0	1	1	212	3.20768		0	25.609	400	2	692.35	1383.69	1.58358	75.3699	5502	5502	MS2	18/22	141003_Sample_FT_03.RAW	SLNNQFASFIDK
High	VDLLNQEIEFLK	Unambiguous	1	1	Keratin_K22E_HUMAN	Keratin_K22E_HUMAN	(P35908)	Keratin,	type	II		CID	1	0	1	1	131	3.2037		0	32.5723	400	2	730.906	1460.81	4.02259	93.1818	6820	6820	MS2	15/22	141003_Sample_FT_01.RAW	VDLLNQEIEFLK
High	DcVILHGVGYAAVAGHcDAYIQcR	Unambiguous	1	1	comp83008_c0_seq1	comp83008_c0_seq1|m.121293	comp83008_c0_seq1|g.121293	type:complete	len:728	comp83008_c0_seq1:2664-481(-)	C2(Carbamidomethyl); C17(Carbamidomethyl); C23(Carbamidomethyl)	CID	1	0	1	1	131	3.20151		0	32.2191	400	4	677.067	2705.25	2.69137	70.1931	5060	5060	MS2	42/138	141003_Sample_FT_03.RAW	DCVILHGVGYAAVAGHCDAYIQCR
High	LKYENEVALR	Unambiguous	2	2	Keratin_gi;Keratin_K1CJ_HUMAN	Keratin_gi|4557697/Keratin_K1CJ_HUMAN	(NM_000421)/(P13645)	keratin/Keratin,	10;/type	Keratin-10/I		CID	1	0	1	1	186	3.20133		1	21.1459	400	3	412.232	1234.68	1.62238	41.2895	2572	2572	MS2	23/36	141003_Sample_FT_03.RAW	LKYENEVALR
High	TGFLQLAPSGWVR	Unambiguous	1	1	comp83008_c0_seq1	comp83008_c0_seq1|m.121293	comp83008_c0_seq1|g.121293	type:complete	len:728	comp83008_c0_seq1:2664-481(-)		CID	1	0	1	1	220	3.19592		0	4.44183	215	2	716.394	1431.78	3.80747	88.5442	6486	6486	MS2	20/24	141003_Sample_FT_01.RAW	TGFLQLAPSGWVR
High	SSGSSYPSLLQcLK	Unambiguous	1	1	TRYP_PIG	TRYP_PIG	Trypsin	Trypsin	Trypsin	Trypsin	C12(Carbamidomethyl)	CID	1	0	1	1	170	3.19384		0	14.3733	342	2	763.88	1526.75	0.982652	74.916	5465	5465	MS2	17/26	141003_Sample_FT_03.RAW	SSGSSYPSLLQCLK
High	EWELIGLLGDPK	Unambiguous	2	1	comp33682_c0_seq1	comp33682_c0_seq1|m.2376/comp33682_c0_seq2|m.2377	comp33682_c0_seq1|g.2376/comp33682_c0_seq2|g.2377	type:complete/type:complete	len:225/len:184	comp33682_c0_seq1:195-869(+)/comp33682_c0_seq2:195-746(+)		CID	1	0	1	1	139	3.19336		0	0	400	2	685.373	1369.74	2.48246	104.174	7611	7611	MS2	18/22	141003_Sample_FT_02.RAW	EWELIGLLGDPK
High	YEELQVTVGR	Unambiguous	1	1	Keratin_K22E_HUMAN	Keratin_K22E_HUMAN	(P35908)	Keratin,	type	II		CID	1	0	1	1	249	3.19281		0	35.1642	400	2	597.314	1193.62	3.18304	51.5095	3338	3338	MS2	16/18	141003_Sample_FT_01.RAW	YEELQVTVGR
High	VScPSDYTYSDVTcGcTETYQGHGNFETcNDKK	Unambiguous	1	1	comp83008_c0_seq1	comp83008_c0_seq1|m.121293	comp83008_c0_seq1|g.121293	type:complete	len:728	comp83008_c0_seq1:2664-481(-)	C3(Carbamidomethyl); C14(Carbamidomethyl); C16(Carbamidomethyl); C29(Carbamidomethyl)	CID	1	0	1	1	7	3.18749		1	4.78471	400	4	970.892	3880.55	-0.10358	52.1979	3434	3434	MS2	32/192	141003_Sample_FT_02.RAW	VSCPSDYTYSDVTCGCTETYQGHGNFETCNDKK
High	LYVVQLEQALK	Unambiguous	1	1	comp82913_c1_seq1	comp82913_c1_seq1|m.119651	comp82913_c1_seq1|g.119651	type:3prime_partial	len:747	comp82913_c1_seq1:2240-3(-)		CID	1	0	1	1	83	3.18508		0	0	400	2	652.387	1303.77	3.4253	82.5414	6126	6126	MS2	16/20	141003_Sample_FT_03.RAW	LYVVQLEQALK
High	YEELQQTAGR	Unambiguous	1	1	Keratin_K2C5_HUMAN	Keratin_K2C5_HUMAN	(P13647)	Keratin,	type	II		CID	1	0	1	1	172	3.1836		0	39.338	400	2	597.792	1194.58	2.16055	31.1369	1554	1554	MS2	14/18	141003_Sample_FT_01.RAW	YEELQQTAGR
High	SQFQENAAPFK	Unambiguous	1	1	comp64164_c0_seq1	comp64164_c0_seq1|m.10277	comp64164_c0_seq1|g.10277	type:complete	len:244	comp64164_c0_seq1:332-1063(+)		CID	1	0	1	1	174	3.18146		0	9.83527	400	2	633.809	1266.61	0.188348	44.5694	2869	2869	MS2	14/20	141003_Sample_FT_03.RAW	SQFQENAAPFK
High	LGEHNIDVLEGNEQFINAAK	Unambiguous	1	1	TRYP_PIG	TRYP_PIG	Trypsin	Trypsin	Trypsin	Trypsin		CID	1	0	1	1	227	3.17969		0	0	400	3	737.707	2211.11	1.16788	123.65	8972	8972	MS2	28/76	141003_Sample_FT_03.RAW	LGEHNIDVLEGNEQFINAAK
High	AGSIIAGLTPAEIQVLQLK	Unambiguous	1	1	comp75603_c1_seq1	comp75603_c1_seq1|m.27711	comp75603_c1_seq1|g.27711	type:complete	len:1190	comp75603_c1_seq1:4231-662(-)		CID	1	0	1	1	18	3.17785		0	2.70388	400	2	961.573	1922.14	2.88825	99.0336	7241	7241	MS2	17/36	141003_Sample_FT_02.RAW	AGSIIAGLTPAEIQVLQLK
High	VDLLNQEIEFLK	Unambiguous	1	1	Keratin_K22E_HUMAN	Keratin_K22E_HUMAN	(P35908)	Keratin,	type	II		CID	1	0	1	1	160	3.1759		0	37.9859	400	2	730.905	1460.8	2.10063	93.7673	7044	7044	MS2	15/22	141003_Sample_FT_03.RAW	VDLLNQEIEFLK
High	DTAMHILMMK	Unambiguous	2	1	comp33682_c0_seq1	comp33682_c0_seq1|m.2376/comp33682_c0_seq2|m.2377	comp33682_c0_seq1|g.2376/comp33682_c0_seq2|g.2377	type:complete/type:complete	len:225/len:184	comp33682_c0_seq1:195-869(+)/comp33682_c0_seq2:195-746(+)		CID	1	0	1	1	161	3.17509		0	11.2297	400	2	595.791	1190.58	1.68787	63.9255	4539	4539	MS2	14/18	141003_Sample_FT_03.RAW	DTAMHILMMK
High	HFFISHFNR	Unambiguous	1	1	comp79270_c0_seq3	comp79270_c0_seq3|m.52305	comp79270_c0_seq3|g.52305	type:5prime_partial	len:207	comp79270_c0_seq3:1-621(+)		CID	1	0	1	1	176	3.17482		0	32.9022	400	3	402.206	1204.6	2.41218	44.9212	2775	2775	MS2	18/32	141003_Sample_FT_02.RAW	HFFISHFNR
High	YGENLYAGSPK	Unambiguous	1	1	comp74106_c0_seq1	comp74106_c0_seq1|m.22647	comp74106_c0_seq1|g.22647	type:complete	len:165	comp74106_c0_seq1:100-594(+)		CID	1	0	1	1	117	3.17033		0	16.9365	400	2	599.791	1198.58	1.31469	40.1066	2458	2458	MS2	15/20	141003_Sample_FT_03.RAW	YGENLYAGSPK
High	DSQGPLVLNDLK	Unambiguous	1	1	comp68428_c0_seq2	comp68428_c0_seq2|m.13214	comp68428_c0_seq2|g.13214	type:complete	len:268	comp68428_c0_seq2:3788-2985(-)		CID	1	0	1	1	146	3.16563		0	12.0246	400	2	649.852	1298.7	1.4998	68.1942	4891	4891	MS2	15/22	141003_Sample_FT_03.RAW	DSQGPLVLNDLK
High	GMYDmTTQVccGDIPIPRPPK	Unambiguous	1	1	comp79350_c2_seq9	comp79350_c2_seq9|m.53417	comp79350_c2_seq9|g.53417	type:5prime_partial	len:218	comp79350_c2_seq9:1589-936(-)	M5(Oxidation); C10(Carbamidomethyl); C11(Carbamidomethyl)	CID	0.0631	0	1	1	81	3.16512		0	3.69016	400	2	1226.56	2452.12	3.06454	69.4894	4885	4885	MS2	14/40	141003_Sample_FT_01.RAW	GMYDM*TTQVCCGDIPIPRPPK
High	IITHPNFNGNTLDNDImLIK	Unambiguous	1	1	TRYP_PIG	TRYP_PIG	Trypsin	Trypsin	Trypsin	Trypsin	M17(Oxidation)	CID	1	0	1	1	186	3.16505		0	85.4926	400	3	767.064	2299.18	1.25149	85.7993	6140	6140	MS2	26/76	141003_Sample_FT_02.RAW	IITHPNFNGNTLDNDIM*LIK
High	GGSGGGGSISGGGYGSGGGSGGR	Unambiguous	1	1	Keratin_K22E_HUMAN	Keratin_K22E_HUMAN	(P35908)	Keratin,	type	II		CID	1	0	1	1	56	3.16479		0	0	400	2	871.38	1741.75	2.68128	26.1995	1175	1175	MS2	16/44	141003_Sample_FT_01.RAW	GGSGGGGSISGGGYGSGGGSGGR
High	TNAENEFVTIKK	Unambiguous	2	1	Keratin_gi	Keratin_gi|17318569/Keratin_K2C1_HUMAN	(NM_006121)/(P04264)	keratin/Keratin,	1;/type	Keratin-1;/II		CID	1	0	1	1	205	3.16429		1	12.2419	400	2	697.372	1393.74	3.49911	43.0741	2572	2572	MS2	16/22	141003_Sample_FT_01.RAW	TNAENEFVTIKK
High	ALEEANADLEVK	Unambiguous	5	2	Keratin_gi;Keratin_K1CN_HUMAN	Keratin_gi|4504911/Keratin_K1CM_HUMAN/Keratin_K1CN_HUMAN/Keratin_K1CO_HUMAN/Keratin_K1CP_HUMAN	(NM_002274)/(P13646)/(P02533)/(P19012)/(P30654)	keratin/Keratin,/Keratin,/Keratin,/Keratin,	13;/type/type/type/type	Keratin-13/I/I/I/I		CID	1	0	1	1	174	3.16408		0	18.9181	400	2	651.334	1301.66	1.09578	45.7107	2975	2975	MS2	16/22	141003_Sample_FT_03.RAW	ALEEANADLEVK
High	GLLGSFGAIMK	Unambiguous	1	1	comp75603_c1_seq1	comp75603_c1_seq1|m.27711	comp75603_c1_seq1|g.27711	type:complete	len:1190	comp75603_c1_seq1:4231-662(-)		CID	1	0	1	1	165	3.16323		0	15.3187	400	2	547.308	1093.61	1.5336	87.2129	6524	6524	MS2	17/20	141003_Sample_FT_03.RAW	GLLGSFGAIMK
High	LMEALYHPDGTPR	Unambiguous	2	1	comp33682_c0_seq1	comp33682_c0_seq1|m.2376/comp33682_c0_seq2|m.2377	comp33682_c0_seq1|g.2376/comp33682_c0_seq2|g.2377	type:complete/type:complete	len:225/len:184	comp33682_c0_seq1:195-869(+)/comp33682_c0_seq2:195-746(+)		CID	1	0	1	1	166	3.15978		0	27.832	400	2	750.372	1499.74	4.02665	64.1748	4421	4421	MS2	16/24	141003_Sample_FT_01.RAW	LMEALYHPDGTPR
High	LmEALYHPDGTPR	Unambiguous	2	1	comp33682_c0_seq1	comp33682_c0_seq1|m.2376/comp33682_c0_seq2|m.2377	comp33682_c0_seq1|g.2376/comp33682_c0_seq2|g.2377	type:complete/type:complete	len:225/len:184	comp33682_c0_seq1:195-869(+)/comp33682_c0_seq2:195-746(+)	M2(Oxidation)	CID	1	0	1	1	149	3.15969		0	0	400	2	758.368	1515.73	1.21827	44.607	2748	2748	MS2	16/24	141003_Sample_FT_02.RAW	LM*EALYHPDGTPR
High	LmEALYHPDGTPR	Unambiguous	2	1	comp33682_c0_seq1	comp33682_c0_seq1|m.2376/comp33682_c0_seq2|m.2377	comp33682_c0_seq1|g.2376/comp33682_c0_seq2|g.2377	type:complete/type:complete	len:225/len:184	comp33682_c0_seq1:195-869(+)/comp33682_c0_seq2:195-746(+)	M2(Oxidation)	CID	1	0	1	1	164	3.15559		0	28.9734	400	2	758.37	1515.73	4.11755	46.0219	2853	2853	MS2	15/24	141003_Sample_FT_01.RAW	LM*EALYHPDGTPR
High	EWELIGLLGDPK	Unambiguous	2	1	comp33682_c0_seq1	comp33682_c0_seq1|m.2376/comp33682_c0_seq2|m.2377	comp33682_c0_seq1|g.2376/comp33682_c0_seq2|g.2377	type:complete/type:complete	len:225/len:184	comp33682_c0_seq1:195-869(+)/comp33682_c0_seq2:195-746(+)		CID	1	0	1	1	157	3.15536		0	29.4962	400	2	685.373	1369.74	2.12598	133.005	9418	9418	MS2	15/22	141003_Sample_FT_03.RAW	EWELIGLLGDPK
High	LmEALYHPDGTPR	Unambiguous	2	1	comp33682_c0_seq1	comp33682_c0_seq1|m.2376/comp33682_c0_seq2|m.2377	comp33682_c0_seq1|g.2376/comp33682_c0_seq2|g.2377	type:complete/type:complete	len:225/len:184	comp33682_c0_seq1:195-869(+)/comp33682_c0_seq2:195-746(+)	M2(Oxidation)	CID	1	0	1	1	156	3.1541		0	14.1251	400	2	758.369	1515.73	2.74845	44.808	2736	2736	MS2	17/24	141003_Sample_FT_01.RAW	LM*EALYHPDGTPR
High	SYHYcPPGPTTSDHcK	Unambiguous	2	1	comp33682_c0_seq1	comp33682_c0_seq1|m.2376/comp33682_c0_seq2|m.2377	comp33682_c0_seq1|g.2376/comp33682_c0_seq2|g.2377	type:complete/type:complete	len:225/len:184	comp33682_c0_seq1:195-869(+)/comp33682_c0_seq2:195-746(+)	C5(Carbamidomethyl); C15(Carbamidomethyl)	CID	1	0	1	1	16	3.15354		0	10.7852	400	3	636.268	1906.79	1.71425	36.7606	2114	2114	MS2	24/60	141003_Sample_FT_02.RAW	SYHYCPPGPTTSDHCK
High	EALSDGMGAAAK	Unambiguous	1	1	comp76666_c0_seq1	comp76666_c0_seq1|m.33047	comp76666_c0_seq1|g.33047	type:complete	len:303	comp76666_c0_seq1:312-1220(+)		CID	1	0	1	1	143	3.15313		0	3.68275	138	2	560.771	1120.53	3.43228	35.818	1939	1939	MS2	18/22	141003_Sample_FT_01.RAW	EALSDGMGAAAK
High	DTAmHILMMK	Unambiguous	2	1	comp33682_c0_seq1	comp33682_c0_seq1|m.2376/comp33682_c0_seq2|m.2377	comp33682_c0_seq1|g.2376/comp33682_c0_seq2|g.2377	type:complete/type:complete	len:225/len:184	comp33682_c0_seq1:195-869(+)/comp33682_c0_seq2:195-746(+)	M4(Oxidation)	CID	1	0	1	1	151	3.15182		0	28.0716	225	2	603.788	1206.57	1.0237	48.7637	3241	3241	MS2	14/18	141003_Sample_FT_03.RAW	DTAM*HILMMK
High	EWELIGLLGDPK	Unambiguous	2	1	comp33682_c0_seq1	comp33682_c0_seq1|m.2376/comp33682_c0_seq2|m.2377	comp33682_c0_seq1|g.2376/comp33682_c0_seq2|g.2377	type:complete/type:complete	len:225/len:184	comp33682_c0_seq1:195-869(+)/comp33682_c0_seq2:195-746(+)		CID	1	0	1	1	157	3.15076		0	15.3837	400	2	685.375	1369.74	3.99748	103.437	7443	7443	MS2	17/22	141003_Sample_FT_01.RAW	EWELIGLLGDPK
High	LGEHNIDVLEGNEQFINAAK	Unambiguous	1	1	TRYP_PIG	TRYP_PIG	Trypsin	Trypsin	Trypsin	Trypsin		CID	1	0	1	1	227	3.1501		0	17.676	400	3	737.708	2211.11	1.74756	101.131	7602	7602	MS2	30/76	141003_Sample_FT_03.RAW	LGEHNIDVLEGNEQFINAAK
High	VVDGTGYFDGK	Unambiguous	1	1	comp267192_c0_seq1	comp267192_c0_seq1|m.123471	comp267192_c0_seq1|g.123471	type:5prime_partial	len:477	comp267192_c0_seq1:1461-31(-)		CID	1	0	1	1	127	3.1461		0	12.0445	400	2	579.278	1157.55	1.39648	46.5896	2916	2916	MS2	17/20	141003_Sample_FT_02.RAW	VVDGTGYFDGK
High	QFQPQFQQccFGDPLPK	Unambiguous	1	1	comp79350_c2_seq9	comp79350_c2_seq9|m.53417	comp79350_c2_seq9|g.53417	type:5prime_partial	len:218	comp79350_c2_seq9:1589-936(-)	C9(Carbamidomethyl); C10(Carbamidomethyl)	CID	1	0	1	1	126	3.14596		0	5.11926	400	2	1062.99	2124.97	1.77187	78.0653	5636	5636	MS2	18/32	141003_Sample_FT_02.RAW	QFQPQFQQCCFGDPLPK
High	GmYDmTTQVccGDIPIPRPPK	Unambiguous	1	1	comp79350_c2_seq9	comp79350_c2_seq9|m.53417	comp79350_c2_seq9|g.53417	type:5prime_partial	len:218	comp79350_c2_seq9:1589-936(-)	M2(Oxidation); M5(Oxidation); C10(Carbamidomethyl); C11(Carbamidomethyl)	CID	1	0	1	1	70	3.14584		0	13.6231	400	2	1234.56	2468.12	3.62119	63.554	4364	4364	MS2	15/40	141003_Sample_FT_01.RAW	GM*YDM*TTQVCCGDIPIPRPPK
High	VLITSLNSALNIK	Unambiguous	1	1	comp71538_c3_seq2	comp71538_c3_seq2|m.17221	comp71538_c3_seq2|g.17221	type:complete	len:411	comp71538_c3_seq2:1280-48(-)		CID	1	0	1	1	52	3.14507		0	34.0824	400	2	693.423	1385.84	2.23819	84.5445	6051	6051	MS2	16/24	141003_Sample_FT_02.RAW	VLITSLNSALNIK
High	LAMDTISYFNK	Unambiguous	1	1	comp78084_c0_seq1	comp78084_c0_seq1|m.41468	comp78084_c0_seq1|g.41468	type:complete	len:243	comp78084_c0_seq1:426-1154(+)		CID	1	0	1	1	186	3.14507		0	26.7827	400	2	651.825	1302.64	2.18517	70.2991	4966	4966	MS2	15/20	141003_Sample_FT_02.RAW	LAMDTISYFNK
High	DTAMHILMMK	Unambiguous	2	1	comp33682_c0_seq1	comp33682_c0_seq1|m.2376/comp33682_c0_seq2|m.2377	comp33682_c0_seq1|g.2376/comp33682_c0_seq2|g.2377	type:complete/type:complete	len:225/len:184	comp33682_c0_seq1:195-869(+)/comp33682_c0_seq2:195-746(+)		CID	1	0	1	1	152	3.14483		0	13.2579	400	2	595.792	1190.58	3.53342	66.9136	4670	4670	MS2	15/18	141003_Sample_FT_01.RAW	DTAMHILMMK
High	GAVSSHDVTFEDR	Unambiguous	1	1	comp47140_c0_seq1	comp47140_c0_seq1|m.4210	comp47140_c0_seq1|g.4210	type:complete	len:169	comp47140_c0_seq1:920-414(-)		CID	1	0	1	1	93	3.14194		0	35.9236	400	3	473.889	1419.65	1.12184	35.9597	2084	2084	MS2	23/48	141003_Sample_FT_03.RAW	GAVSSHDVTFEDR
High	NVSTGDVNVEmNAAPGVDLTQLLNNmR	Unambiguous	2	2	Keratin_gi;Keratin_K1CJ_HUMAN	Keratin_gi|4557697/Keratin_K1CJ_HUMAN	(NM_000421)/(P13645)	keratin/Keratin,	10;/type	Keratin-10/I	M11(Oxidation); M26(Oxidation)	CID	1	0	1	1	184	3.14055		0	8.09647	400	3	968.802	2904.39	3.31114	92.6703	6690	6690	MS2	27/104	141003_Sample_FT_02.RAW	NVSTGDVNVEM*NAAPGVDLTQLLNNM*R
High	SYHYcPPGPTTSDHcK	Unambiguous	2	1	comp33682_c0_seq1	comp33682_c0_seq1|m.2376/comp33682_c0_seq2|m.2377	comp33682_c0_seq1|g.2376/comp33682_c0_seq2|g.2377	type:complete/type:complete	len:225/len:184	comp33682_c0_seq1:195-869(+)/comp33682_c0_seq2:195-746(+)	C5(Carbamidomethyl); C15(Carbamidomethyl)	CID	1	0	1	1	13	3.13723		0	45.8229	400	2	953.898	1906.79	2.48953	31.9679	1622	1622	MS2	14/30	141003_Sample_FT_01.RAW	SYHYCPPGPTTSDHCK
High	IWHHTFYNELR	Unambiguous	6	1	comp80982_c0_seq1	comp72019_c0_seq1|m.18059/comp79550_c4_seq2|m.55649/comp79550_c4_seq3|m.55650/comp79550_c4_seq6|m.55652/comp80982_c0_seq1|m.75495/comp80982_c0_seq2|m.75496	comp72019_c0_seq1|g.18059/comp79550_c4_seq2|g.55649/comp79550_c4_seq3|g.55650/comp79550_c4_seq6|g.55652/comp80982_c0_seq1|g.75495/comp80982_c0_seq2|g.75496	type:3prime_partial/type:internal/type:internal/type:internal/type:complete/type:5prime_partial	len:119/len:174/len:269/len:279/len:377/len:414	comp72019_c0_seq1:102-455(+)/comp79550_c4_seq2:521-3(-)/comp79550_c4_seq3:806-3(-)/comp79550_c4_seq6:834-1(-)/comp80982_c0_seq1:1461-331(-)/comp80982_c0_seq2:2634-1393(-)		CID	1	0	1	1	181	3.13695		0	7.5548	400	3	505.922	1515.75	1.0594	48.133	3062	3062	MS2	23/40	141003_Sample_FT_02.RAW	IWHHTFYNELR
High	cSLFYDcSQDR	Unambiguous	1	1	comp82027_c0_seq1	comp82027_c0_seq1|m.96969	comp82027_c0_seq1|g.96969	type:complete	len:1357	comp82027_c0_seq1:408-4478(+)	C1(Carbamidomethyl); C7(Carbamidomethyl)	CID	1	0	1	1	11	3.1324		0	17.4027	400	2	725.791	1450.57	1.30375	50.51	3394	3394	MS2	14/20	141003_Sample_FT_03.RAW	CSLFYDCSQDR
High	GMYDMTTQVccGDIPIPRPPK	Unambiguous	1	1	comp79350_c2_seq9	comp79350_c2_seq9|m.53417	comp79350_c2_seq9|g.53417	type:5prime_partial	len:218	comp79350_c2_seq9:1589-936(-)	C10(Carbamidomethyl); C11(Carbamidomethyl)	CID	1	0	1	1	102	3.12808		0	5.60712	400	2	1218.56	2436.12	0.696684	75.1624	5360	5360	MS2	14/40	141003_Sample_FT_01.RAW	GMYDMTTQVCCGDIPIPRPPK
High	EWELIGLLGDPK	Unambiguous	2	1	comp33682_c0_seq1	comp33682_c0_seq1|m.2376/comp33682_c0_seq2|m.2377	comp33682_c0_seq1|g.2376/comp33682_c0_seq2|g.2377	type:complete/type:complete	len:225/len:184	comp33682_c0_seq1:195-869(+)/comp33682_c0_seq2:195-746(+)		CID	1	0	1	1	158	3.12494		0	9.09155	400	2	685.375	1369.74	4.35396	109.821	7850	7850	MS2	18/22	141003_Sample_FT_01.RAW	EWELIGLLGDPK
High	AAQAEAEALAR	Unambiguous	1	1	comp46993_c0_seq1	comp46993_c0_seq1|m.4157	comp46993_c0_seq1|g.4157	type:5prime_partial	len:160	comp46993_c0_seq1:953-474(-)		CID	1	0	1	1	153	3.12466		0	52.2612	400	2	550.79	1100.57	3.63686	39.3163	2241	2241	MS2	14/20	141003_Sample_FT_01.RAW	AAQAEAEALAR
High	YHEFcGTPPIDMK	Unambiguous	1	1	comp83770_c0_seq1	comp83770_c0_seq1|m.121537	comp83770_c0_seq1|g.121537	type:complete	len:243	comp83770_c0_seq1:394-1122(+)	C5(Carbamidomethyl)	CID	1	0	1	1	75	3.11808		0	44.5421	400	2	797.856	1594.7	1.07364	52.0632	3423	3423	MS2	16/24	141003_Sample_FT_02.RAW	YHEFCGTPPIDMK
High	EVATNSELVQSGK	Unambiguous	2	1	Keratin_K1CN_HUMAN	Keratin_K1CN_HUMAN/Keratin_K1CQ_HUMAN	(P02533)/(Q04695)	Keratin,/Keratin,	type/type	I/I		CID	1	0	1	1	193	3.11588		0	16.5008	400	2	681.35	1361.69	0.867179	31.4256	1749	1749	MS2	15/24	141003_Sample_FT_03.RAW	EVATNSELVQSGK
High	TAPVELmNQVDDLDVK	Unambiguous	1	1	comp71538_c3_seq2	comp71538_c3_seq2|m.17221	comp71538_c3_seq2|g.17221	type:complete	len:411	comp71538_c3_seq2:1280-48(-)	M7(Oxidation)	CID	1	0	1	1	188	3.11407		0	49.1548	400	2	901.947	1802.89	0.90604	65.3293	4656	4656	MS2	16/30	141003_Sample_FT_03.RAW	TAPVELM*NQVDDLDVK
High	LmEALYHPDGTPR	Unambiguous	2	1	comp33682_c0_seq1	comp33682_c0_seq1|m.2376/comp33682_c0_seq2|m.2377	comp33682_c0_seq1|g.2376/comp33682_c0_seq2|g.2377	type:complete/type:complete	len:225/len:184	comp33682_c0_seq1:195-869(+)/comp33682_c0_seq2:195-746(+)	M2(Oxidation)	CID	1	0	1	1	161	3.11315		0	33.9882	400	2	758.367	1515.73	0.0102377	49.4708	3304	3304	MS2	15/24	141003_Sample_FT_03.RAW	LM*EALYHPDGTPR
High	QFQPQFQQccFGDPLPK	Unambiguous	1	1	comp79350_c2_seq9	comp79350_c2_seq9|m.53417	comp79350_c2_seq9|g.53417	type:5prime_partial	len:218	comp79350_c2_seq9:1589-936(-)	C9(Carbamidomethyl); C10(Carbamidomethyl)	CID	1	0	1	1	121	3.11114		0	21.8393	400	2	1062.99	2124.97	1.88677	96.6869	7266	7266	MS2	17/32	141003_Sample_FT_03.RAW	QFQPQFQQCCFGDPLPK
High	EVATNSELVQSGK	Unambiguous	2	1	Keratin_K1CN_HUMAN	Keratin_K1CN_HUMAN/Keratin_K1CQ_HUMAN	(P02533)/(Q04695)	Keratin,/Keratin,	type/type	I/I		CID	1	0	1	1	189	3.1108		0	15.5494	400	2	681.351	1361.69	2.83939	33.4669	1754	1754	MS2	15/24	141003_Sample_FT_01.RAW	EVATNSELVQSGK
High	SQFQENAAPFK	Unambiguous	1	1	comp64164_c0_seq1	comp64164_c0_seq1|m.10277	comp64164_c0_seq1|g.10277	type:complete	len:244	comp64164_c0_seq1:332-1063(+)		CID	1	0	1	1	162	3.10829		0	12.1273	400	2	633.81	1266.61	0.959352	46.4564	2903	2903	MS2	15/20	141003_Sample_FT_02.RAW	SQFQENAAPFK
High	TGFLQLAPSGWVR	Unambiguous	1	1	comp83008_c0_seq1	comp83008_c0_seq1|m.121293	comp83008_c0_seq1|g.121293	type:complete	len:728	comp83008_c0_seq1:2664-481(-)		CID	1	0	1	1	204	3.10816		0	12.9767	400	2	716.394	1431.78	4.57478	86.5462	6331	6331	MS2	16/24	141003_Sample_FT_01.RAW	TGFLQLAPSGWVR
High	DTAMHILMMK	Unambiguous	2	1	comp33682_c0_seq1	comp33682_c0_seq1|m.2376/comp33682_c0_seq2|m.2377	comp33682_c0_seq1|g.2376/comp33682_c0_seq2|g.2377	type:complete/type:complete	len:225/len:184	comp33682_c0_seq1:195-869(+)/comp33682_c0_seq2:195-746(+)		CID	1	0	1	1	167	3.10784		0	33.4039	400	2	595.792	1190.58	2.50812	64.5303	4458	4458	MS2	15/18	141003_Sample_FT_02.RAW	DTAMHILMMK
High	FSELTDLMNK	Unambiguous	1	1	comp75603_c1_seq1	comp75603_c1_seq1|m.27711	comp75603_c1_seq1|g.27711	type:complete	len:1190	comp75603_c1_seq1:4231-662(-)		CID	1	0	1	1	186	3.10687		0	23.2376	400	2	599.297	1197.59	3.07256	69.6179	4896	4896	MS2	16/18	141003_Sample_FT_01.RAW	FSELTDLMNK
High	YGFQccSILGR	Unambiguous	1	1	comp82333_c1_seq1	comp82333_c1_seq1|m.104822	comp82333_c1_seq1|g.104822	type:complete	len:169	comp82333_c1_seq1:2112-1606(-)	C5(Carbamidomethyl); C6(Carbamidomethyl)	CID	1	0	1	1	92	3.10578		0	41.8054	400	2	680.813	1360.62	4.30329	65.0308	4498	4498	MS2	16/20	141003_Sample_FT_01.RAW	YGFQCCSILGR
High	HEAAPPHENVAASDK	Unambiguous	1	1	comp46993_c0_seq1	comp46993_c0_seq1|m.4157	comp46993_c0_seq1|g.4157	type:5prime_partial	len:160	comp46993_c0_seq1:953-474(-)		CID	1	0	1	1	141	3.1046		0	17.4241	400	2	786.874	1572.74	0.296861	15.9205	681	681	MS2	19/28	141003_Sample_FT_03.RAW	HEAAPPHENVAASDK
High	SYHYcPPGPTTSDHcKDQK	Unambiguous	2	1	comp33682_c0_seq1	comp33682_c0_seq1|m.2376/comp33682_c0_seq2|m.2377	comp33682_c0_seq1|g.2376/comp33682_c0_seq2|g.2377	type:complete/type:complete	len:225/len:184	comp33682_c0_seq1:195-869(+)/comp33682_c0_seq2:195-746(+)	C5(Carbamidomethyl); C15(Carbamidomethyl)	CID	1	0	1	1	37	3.10249		1	5.81513	400	2	1139.49	2277.97	1.24492	25.8194	1202	1202	MS2	16/36	141003_Sample_FT_02.RAW	SYHYCPPGPTTSDHCKDQK
High	FGFQccNVQGR	Unambiguous	1	1	comp84310_c0_seq1	comp84310_c0_seq1|m.121635	comp84310_c0_seq1|g.121635	type:complete	len:170	comp84310_c0_seq1:2008-1499(-)	C5(Carbamidomethyl); C6(Carbamidomethyl)	CID	1	0	1	1	51	3.10094		0	29.6181	400	2	686.801	1372.59	4.17208	48.7681	3093	3093	MS2	15/20	141003_Sample_FT_01.RAW	FGFQCCNVQGR
High	SLSFGQIQTLDGK	Unambiguous	2	1	comp75603_c1_seq3	comp75603_c1_seq2|m.27714/comp75603_c1_seq3|m.27715	comp75603_c1_seq2|g.27714/comp75603_c1_seq3|g.27715	type:3prime_partial/type:3prime_partial	len:616/len:404	comp75603_c1_seq2:1845-1(-)/comp75603_c1_seq3:1209-1(-)		CID	1	0	1	1	189	3.09675		0	11.3552	400	2	697.37	1393.73	0.6964	68.1336	4769	4769	MS2	15/24	141003_Sample_FT_02.RAW	SLSFGQIQTLDGK
High	LGESYQISILNQMR	Unambiguous	2	1	comp75603_c1_seq3	comp75603_c1_seq2|m.27714/comp75603_c1_seq3|m.27715	comp75603_c1_seq2|g.27714/comp75603_c1_seq3|g.27715	type:3prime_partial/type:3prime_partial	len:616/len:404	comp75603_c1_seq2:1845-1(-)/comp75603_c1_seq3:1209-1(-)		CID	1	0	1	1	201	3.09527		0	6.45238	400	2	826.428	1651.85	0.773098	82.0084	5879	5879	MS2	13/26	141003_Sample_FT_02.RAW	LGESYQISILNQMR
High	VAGSAPLTVDNFSFWR	Unambiguous	1	1	comp92120_c0_seq1	comp92120_c0_seq1|m.122172	comp92120_c0_seq1|g.122172	type:complete	len:135	comp92120_c0_seq1:1407-1003(-)		CID	1	0	1	1	239	3.09489		0	11.7036	400	2	883.947	1766.89	0.56668	92.97	6979	6979	MS2	19/30	141003_Sample_FT_03.RAW	VAGSAPLTVDNFSFWR
High	NMQDmVEDYR	Unambiguous	2	1	Keratin_gi	Keratin_gi|17318569/Keratin_K2C1_HUMAN	(NM_006121)/(P04264)	keratin/Keratin,	1;/type	Keratin-1;/II	M5(Oxidation)	CID	1	0	1	1	26	3.09449		0	5.21363	400	2	658.767	1316.53	1.26577	44.7581	2762	2762	MS2	15/18	141003_Sample_FT_02.RAW	NMQDM*VEDYR
High	LALDIEIATYR	Unambiguous	6	2	Keratin_gi;Keratin_K2C8_HUMAN	Keratin_gi|17318574/Keratin_gi|5031843/Keratin_gi|4504919/Keratin_K2C4_HUMAN/Keratin_K2C7_HUMAN/Keratin_K2C8_HUMAN	(NM_002272)/(NM_005556)/(NM_002273)/(P19013)/(P08729)/(P05787)	keratin/keratin/keratin/Keratin,/Keratin,/Keratin,	4;/7;/8;/type/type/type	Keratin-4;/Keratin-7/Keratin-8/II/II/II		CID	0	0	1	1	137	3.09282		0	23.2466	400	2	639.362	1277.72	5.04569	82.0917	5951	5951	MS2	17/20	141003_Sample_FT_01.RAW	LALDIEIATYR
High	SEAcDVTVTSTAGK	Unambiguous	1	1	comp71736_c0_seq2	comp71736_c0_seq2|m.17514	comp71736_c0_seq2|g.17514	type:complete	len:664	comp71736_c0_seq2:3374-1383(-)	C4(Carbamidomethyl)	CID	1	0	1	1	127	3.09115		0	17.3457	400	2	713.331	1425.66	1.86282	30.1088	1533	1533	MS2	19/26	141003_Sample_FT_02.RAW	SEACDVTVTSTAGK
High	TIDPVLEDATILPEFTLcK	Unambiguous	1	1	comp82997_c0_seq1	comp82997_c0_seq1|m.121288	comp82997_c0_seq1|g.121288	type:complete	len:256	comp82997_c0_seq1:1154-387(-)	C18(Carbamidomethyl)	CID	1	0	1	1	183	3.08907		0	25.5398	400	2	1088.07	2175.13	0.934982	104.441	7627	7627	MS2	18/36	141003_Sample_FT_02.RAW	TIDPVLEDATILPEFTLCK
High	DTAMHILMMK	Unambiguous	2	1	comp33682_c0_seq1	comp33682_c0_seq1|m.2376/comp33682_c0_seq2|m.2377	comp33682_c0_seq1|g.2376/comp33682_c0_seq2|g.2377	type:complete/type:complete	len:225/len:184	comp33682_c0_seq1:195-869(+)/comp33682_c0_seq2:195-746(+)		CID	1	0	1	1	162	3.08863		0	10.4305	400	2	595.791	1190.58	1.7904	65.9301	4712	4712	MS2	14/18	141003_Sample_FT_03.RAW	DTAMHILMMK
High	YHEFcGTPPIDMK	Unambiguous	1	1	comp83770_c0_seq1	comp83770_c0_seq1|m.121537	comp83770_c0_seq1|g.121537	type:complete	len:243	comp83770_c0_seq1:394-1122(+)	C5(Carbamidomethyl)	CID	1	0	1	1	73	3.08835		0	14.8738	400	2	797.857	1594.71	1.76257	51.8464	3510	3510	MS2	16/24	141003_Sample_FT_03.RAW	YHEFCGTPPIDMK
High	GAVSSHDVTFEDR	Unambiguous	1	1	comp47140_c0_seq1	comp47140_c0_seq1|m.4210	comp47140_c0_seq1|g.4210	type:complete	len:169	comp47140_c0_seq1:920-414(-)		CID	1	0	1	1	89	3.08621		0	13.0705	400	2	710.331	1419.65	3.43144	36.6138	2011	2011	MS2	18/24	141003_Sample_FT_01.RAW	GAVSSHDVTFEDR
High	LMEALYHPDGTPR	Unambiguous	2	1	comp33682_c0_seq1	comp33682_c0_seq1|m.2376/comp33682_c0_seq2|m.2377	comp33682_c0_seq1|g.2376/comp33682_c0_seq2|g.2377	type:complete/type:complete	len:225/len:184	comp33682_c0_seq1:195-869(+)/comp33682_c0_seq2:195-746(+)		CID	0.0844	0	1	1	180	3.08048		0	5.10047	400	2	750.371	1499.73	1.99179	57.2612	3961	3961	MS2	18/24	141003_Sample_FT_03.RAW	LMEALYHPDGTPR
High	LENEIQTYR	Unambiguous	2	2	Keratin_gi;Keratin_K1CJ_HUMAN	Keratin_gi|4557697/Keratin_K1CJ_HUMAN	(NM_000421)/(P13645)	keratin/Keratin,	10;/type	Keratin-10/I		CID	1	0	1	1	226	3.07711		0	14.5707	400	2	583.298	1165.59	3.62525	41.0393	2387	2387	MS2	15/16	141003_Sample_FT_01.RAW	LENEIQTYR
High	QFLTPPSYAQPATPR	Unambiguous	1	1	comp35443_c0_seq1	comp35443_c0_seq1|m.2873	comp35443_c0_seq1|g.2873	type:5prime_partial	len:179	comp35443_c0_seq1:1041-505(-)		CID	1	0	1	1	204	3.07636		0	10.5612	400	2	837.439	1673.87	3.37276	62.679	4284	4284	MS2	17/28	141003_Sample_FT_01.RAW	QFLTPPSYAQPATPR
High	FINLDYIDLHR	Unambiguous	1	1	comp83770_c0_seq1	comp83770_c0_seq1|m.121537	comp83770_c0_seq1|g.121537	type:complete	len:243	comp83770_c0_seq1:394-1122(+)		CID	1	0	1	1	218	3.07293		0	36.979	400	2	709.878	1418.75	3.70122	77.3557	5545	5545	MS2	18/20	141003_Sample_FT_01.RAW	FINLDYIDLHR
High	DESGNNNYLQVDGVK	Unambiguous	1	1	comp267192_c0_seq1	comp267192_c0_seq1|m.123471	comp267192_c0_seq1|g.123471	type:5prime_partial	len:477	comp267192_c0_seq1:1461-31(-)		CID	1	0	1	1	134	3.07189		0	15.7854	400	2	826.382	1651.76	1.05019	52.797	3487	3487	MS2	16/28	141003_Sample_FT_02.RAW	DESGNNNYLQVDGVK
High	QFQPQFQQccFGDPLPK	Unambiguous	1	1	comp79350_c2_seq9	comp79350_c2_seq9|m.53417	comp79350_c2_seq9|g.53417	type:5prime_partial	len:218	comp79350_c2_seq9:1589-936(-)	C9(Carbamidomethyl); C10(Carbamidomethyl)	CID	1	0	1	1	125	3.06827		0	23.5999	400	2	1062.99	2124.97	2.11655	91.9717	6634	6634	MS2	15/32	141003_Sample_FT_02.RAW	QFQPQFQQCCFGDPLPK
High	NMQDmVEDYR	Unambiguous	2	1	Keratin_gi	Keratin_gi|17318569/Keratin_K2C1_HUMAN	(NM_006121)/(P04264)	keratin/Keratin,	1;/type	Keratin-1;/II	M5(Oxidation)	CID	1	0	1	1	24	3.06809		0	17.9052	400	2	658.766	1316.53	0.80216	42.6004	2694	2694	MS2	14/18	141003_Sample_FT_03.RAW	NMQDM*VEDYR
High	DTAMHILmMK	Unambiguous	2	1	comp33682_c0_seq1	comp33682_c0_seq1|m.2376/comp33682_c0_seq2|m.2377	comp33682_c0_seq1|g.2376/comp33682_c0_seq2|g.2377	type:complete/type:complete	len:225/len:184	comp33682_c0_seq1:195-869(+)/comp33682_c0_seq2:195-746(+)	M8(Oxidation)	CID	0.1107	0	1	1	142	3.06734		0	12.4171	271	2	603.79	1206.57	3.55298	58.5468	3930	3930	MS2	15/18	141003_Sample_FT_01.RAW	DTAMHILM*MK
High	GMGLAEISmLNK	Unambiguous	1	1	comp75603_c1_seq1	comp75603_c1_seq1|m.27711	comp75603_c1_seq1|g.27711	type:complete	len:1190	comp75603_c1_seq1:4231-662(-)	M9(Oxidation)	CID	1	0	1	1	205	3.06164		0	31.8155	400	2	640.326	1279.64	4.22946	66.8535	4664	4664	MS2	18/22	141003_Sample_FT_01.RAW	GMGLAEISM*LNK
High	AAQAEAEALAR	Unambiguous	1	1	comp46993_c0_seq1	comp46993_c0_seq1|m.4157	comp46993_c0_seq1|g.4157	type:5prime_partial	len:160	comp46993_c0_seq1:953-474(-)		CID	1	0	1	1	165	3.06067		0	36.9175	111	2	550.789	1100.57	0.974894	32.8207	1771	1771	MS2	15/20	141003_Sample_FT_02.RAW	AAQAEAEALAR
High	SEDSVGAFEER	Unambiguous	2	1	comp64164_c0_seq1	comp64164_c0_seq1|m.10277/comp64164_c0_seq2|m.10278	comp64164_c0_seq1|g.10277/comp64164_c0_seq2|g.10278	type:complete/type:complete	len:244/len:256	comp64164_c0_seq1:332-1063(+)/comp64164_c0_seq2:375-1142(+)		CID	1	0	1	1	54	3.06023		0	25.914	400	2	613.272	1225.54	2.63007	40.3152	2396	2396	MS2	14/20	141003_Sample_FT_02.RAW	SEDSVGAFEER
High	AEAESLYQSK	Unambiguous	2	1	Keratin_gi	Keratin_gi|17318569/Keratin_K2C1_HUMAN	(NM_006121)/(P04264)	keratin/Keratin,	1;/type	Keratin-1;/II		CID	1	0	1	1	141	3.05915		0	36.4528	400	2	563.276	1125.54	1.30379	28.6556	1540	1540	MS2	15/18	141003_Sample_FT_03.RAW	AEAESLYQSK
High	SAAGEYNAEQFTK	Unambiguous	1	1	comp73637_c0_seq5	comp73637_c0_seq5|m.21574	comp73637_c0_seq5|g.21574	type:complete	len:493	comp73637_c0_seq5:2018-3496(+)		CID	1	0	1	1	112	3.0557		0	0	400	2	708.326	1415.64	0.549254	41.9147	2630	2630	MS2	15/24	141003_Sample_FT_03.RAW	SAAGEYNAEQFTK
High	LNIPWWMLLLEEV	Unambiguous	1	1	comp82382_c9_seq16	comp82382_c9_seq16|m.105627	comp82382_c9_seq16|g.105627	type:complete	len:217	comp82382_c9_seq16:466-1116(+)		CID	1	0	1	1	176	3.05411		0	6.97759	400	2	828.449	1655.89	2.20732	132.566	9398	9398	MS2	14/24	141003_Sample_FT_03.RAW	LNIPWWMLLLEEV
High	NmQDmVEDYR	Unambiguous	2	1	Keratin_gi	Keratin_gi|17318569/Keratin_K2C1_HUMAN	(NM_006121)/(P04264)	keratin/Keratin,	1;/type	Keratin-1;/II	M2(Oxidation); M5(Oxidation)	CID	1	0	1	1	21	3.0509		0	29.855	400	2	666.765	1332.52	2.04356	30.1525	1537	1537	MS2	15/18	141003_Sample_FT_02.RAW	NM*QDM*VEDYR
High	DDTTGTVLFQGK	Unambiguous	1	1	comp71538_c3_seq2	comp71538_c3_seq2|m.17221	comp71538_c3_seq2|g.17221	type:complete	len:411	comp71538_c3_seq2:1280-48(-)		CID	1	0	1	1	182	3.04995		0	26.236	400	2	641.321	1281.64	2.62504	54.594	3612	3612	MS2	18/22	141003_Sample_FT_01.RAW	DDTTGTVLFQGK
High	FINLDYIDLHR	Unambiguous	1	1	comp83770_c0_seq1	comp83770_c0_seq1|m.121537	comp83770_c0_seq1|g.121537	type:complete	len:243	comp83770_c0_seq1:394-1122(+)		CID	1	0	1	1	231	3.04919		0	25.828	400	2	709.876	1418.74	1.20604	77.4626	5689	5689	MS2	18/20	141003_Sample_FT_03.RAW	FINLDYIDLHR
High	NIVTADSDGEEFPWK	Unambiguous	1	1	comp78515_c1_seq1	comp78515_c1_seq1|m.45129	comp78515_c1_seq1|g.45129	type:complete	len:144	comp78515_c1_seq1:1049-618(-)		CID	1	0	1	1	145	3.04416		0	10.5482	400	2	854.398	1707.79	1.52395	74.4135	5422	5422	MS2	16/28	141003_Sample_FT_03.RAW	NIVTADSDGEEFPWK
High	cSSWSSFLTGK	Unambiguous	1	1	comp71033_c0_seq1	comp71033_c0_seq1|m.16572	comp71033_c0_seq1|g.16572	type:5prime_partial	len:102	comp71033_c0_seq1:512-207(-)	C1(Carbamidomethyl)	CID	1	0	1	1	86	3.04102		0	15.9686	400	2	630.292	1259.58	3.98304	76.4875	5473	5473	MS2	16/20	141003_Sample_FT_01.RAW	CSSWSSFLTGK
High	GMGLAEISmLNK	Unambiguous	1	1	comp75603_c1_seq1	comp75603_c1_seq1|m.27711	comp75603_c1_seq1|g.27711	type:complete	len:1190	comp75603_c1_seq1:4231-662(-)	M9(Oxidation)	CID	1	0	1	1	198	3.04091		0	20.8636	400	2	640.324	1279.64	1.55843	66.5371	4762	4762	MS2	17/22	141003_Sample_FT_03.RAW	GMGLAEISM*LNK
High	DTAmHILmmK	Unambiguous	2	1	comp33682_c0_seq1	comp33682_c0_seq1|m.2376/comp33682_c0_seq2|m.2377	comp33682_c0_seq1|g.2376/comp33682_c0_seq2|g.2377	type:complete/type:complete	len:225/len:184	comp33682_c0_seq1:195-869(+)/comp33682_c0_seq2:195-746(+)	M4(Oxidation); M8(Oxidation); M9(Oxidation)	CID	1	0	1	1	79	3.03946		0	2.49958	400	2	619.783	1238.56	1.22519	32.8903	1852	1852	MS2	13/18	141003_Sample_FT_03.RAW	DTAM*HILM*M*K
High	LFEKPNTYLYFcK	Unambiguous	1	1	comp25234_c0_seq1	comp25234_c0_seq1|m.1450	comp25234_c0_seq1|g.1450	type:5prime_partial	len:216	comp25234_c0_seq1:802-155(-)	C12(Carbamidomethyl)	CID	1	0	1	1	236	3.03926		0	52.129	400	2	861.935	1722.86	3.94998	68.6025	4811	4811	MS2	15/24	141003_Sample_FT_01.RAW	LFEKPNTYLYFCK
High	NPWDNSLPDTVK	Unambiguous	2	1	comp33682_c0_seq1	comp33682_c0_seq1|m.2376/comp33682_c0_seq2|m.2377	comp33682_c0_seq1|g.2376/comp33682_c0_seq2|g.2377	type:complete/type:complete	len:225/len:184	comp33682_c0_seq1:195-869(+)/comp33682_c0_seq2:195-746(+)		CID	1	0	1	1	151	3.039		0	35.4789	356	2	693.339	1385.67	1.38928	57.7345	4005	4005	MS2	14/22	141003_Sample_FT_03.RAW	NPWDNSLPDTVK
High	LLVVQVEDALR	Unambiguous	2	1	comp82862_c0_seq1	comp73481_c0_seq1|m.21125/comp82862_c0_seq1|m.118404	comp73481_c0_seq1|g.21125/comp82862_c0_seq1|g.118404	type:internal/type:internal	len:828/len:526	comp73481_c0_seq1:2483-3(-)/comp82862_c0_seq1:1575-1(-)		CID	1	0	1	1	84	3.03879		0	12.234	400	2	627.875	1254.74	1.51152	86.8183	6211	6211	MS2	15/20	141003_Sample_FT_02.RAW	LLVVQVEDALR
High	AAQTGTcPLYPVK	Unambiguous	1	1	comp33618_c0_seq1	comp33618_c0_seq1|m.2329	comp33618_c0_seq1|g.2329	type:5prime_partial	len:160	comp33618_c0_seq1:723-244(-)	C7(Carbamidomethyl)	CID	1	0	1	1	241	3.03731		0	20.8466	400	2	703.363	1405.72	3.25559	45.9064	2842	2842	MS2	18/24	141003_Sample_FT_01.RAW	AAQTGTCPLYPVK
High	GMYDmTTQVccGDIPIPRPPK	Unambiguous	1	1	comp79350_c2_seq9	comp79350_c2_seq9|m.53417	comp79350_c2_seq9|g.53417	type:5prime_partial	len:218	comp79350_c2_seq9:1589-936(-)	M5(Oxidation); C10(Carbamidomethyl); C11(Carbamidomethyl)	CID	0.023	0	1	1	73	3.03686		0	4.40968	400	2	1226.56	2452.12	0.874157	68.915	4841	4841	MS2	14/40	141003_Sample_FT_02.RAW	GMYDM*TTQVCCGDIPIPRPPK
High	YLDGLTAER	Unambiguous	1	1	Keratin_K22E_HUMAN	Keratin_K22E_HUMAN	(P35908)	Keratin,	type	II		CID	1	0	1	1	199	3.03638		0	36.2509	400	2	519.268	1037.53	1.46142	48.721	3119	3119	MS2	15/16	141003_Sample_FT_02.RAW	YLDGLTAER
High	QFQPQFQQccFGDPLPK	Unambiguous	1	1	comp79350_c2_seq9	comp79350_c2_seq9|m.53417	comp79350_c2_seq9|g.53417	type:5prime_partial	len:218	comp79350_c2_seq9:1589-936(-)	C9(Carbamidomethyl); C10(Carbamidomethyl)	CID	1	0	1	1	127	3.03618		0	6.21049	400	2	1062.99	2124.97	4.06969	103.544	7449	7449	MS2	16/32	141003_Sample_FT_01.RAW	QFQPQFQQCCFGDPLPK
High	SLGQmVLGLTADQIK	Unambiguous	1	1	comp75603_c1_seq1	comp75603_c1_seq1|m.27711	comp75603_c1_seq1|g.27711	type:complete	len:1190	comp75603_c1_seq1:4231-662(-)	M5(Oxidation)	CID	1	0	1	1	201	3.03266		0	5.15827	400	2	795.434	1589.86	2.18308	79.6795	5873	5873	MS2	13/28	141003_Sample_FT_03.RAW	SLGQM*VLGLTADQIK
High	WSEEYDDVTFVK	Unambiguous	1	1	comp63919_c0_seq1	comp63919_c0_seq1|m.10075	comp63919_c0_seq1|g.10075	type:complete	len:104	comp63919_c0_seq1:1741-1430(-)		CID	1	0	1	1	83	3.03255		0	27.6811	400	2	759.346	1517.68	3.19729	68.2649	4782	4782	MS2	15/22	141003_Sample_FT_01.RAW	WSEEYDDVTFVK
High	cVNEFDLcSLR	Unambiguous	1	1	comp73582_c0_seq2	comp73582_c0_seq2|m.21453	comp73582_c0_seq2|g.21453	type:5prime_partial	len:103	comp73582_c0_seq2:3-311(+)	C1(Carbamidomethyl); C8(Carbamidomethyl)	CID	1	0	1	1	92	3.03228		0	75.6565	400	2	706.822	1412.64	4.61461	69.2691	4866	4866	MS2	17/20	141003_Sample_FT_01.RAW	CVNEFDLCSLR
High	TLVEQAIGTQSK	Unambiguous	2	1	comp78715_c1_seq3	comp78715_c1_seq1|m.46362/comp78715_c1_seq3|m.46368	comp78715_c1_seq1|g.46362/comp78715_c1_seq3|g.46368	type:complete/type:complete	len:587/len:579	comp78715_c1_seq1:488-2248(+)/comp78715_c1_seq3:488-2224(+)		CID	1	0	1	1	242	3.03178		0	16.5853	400	2	637.853	1274.7	3.16387	47.242	2964	2964	MS2	15/22	141003_Sample_FT_01.RAW	TLVEQAIGTQSK
High	EWELIGLLGDPK	Unambiguous	2	1	comp33682_c0_seq1	comp33682_c0_seq1|m.2376/comp33682_c0_seq2|m.2377	comp33682_c0_seq1|g.2376/comp33682_c0_seq2|g.2377	type:complete/type:complete	len:225/len:184	comp33682_c0_seq1:195-869(+)/comp33682_c0_seq2:195-746(+)		CID	1	0	1	1	155	3.02779		0	18.7755	400	2	685.375	1369.74	4.35396	125.244	8757	8757	MS2	15/22	141003_Sample_FT_01.RAW	EWELIGLLGDPK
High	EWELIGLLGDPK	Unambiguous	2	1	comp33682_c0_seq1	comp33682_c0_seq1|m.2376/comp33682_c0_seq2|m.2377	comp33682_c0_seq1|g.2376/comp33682_c0_seq2|g.2377	type:complete/type:complete	len:225/len:184	comp33682_c0_seq1:195-869(+)/comp33682_c0_seq2:195-746(+)		CID	1	0	1	1	166	3.02596		0	15.5153	400	2	685.373	1369.74	1.41303	116.408	8560	8560	MS2	16/22	141003_Sample_FT_03.RAW	EWELIGLLGDPK
High	KIDEIVGANHEK	Unambiguous	1	1	comp63919_c0_seq1	comp63919_c0_seq1|m.10075	comp63919_c0_seq1|g.10075	type:complete	len:104	comp63919_c0_seq1:1741-1430(-)		CID	1	0	1	1	189	3.02559		1	9.15759	400	2	676.863	1352.72	0.845614	23.5712	1074	1074	MS2	15/22	141003_Sample_FT_02.RAW	KIDEIVGANHEK
High	YEELQQTAGR	Unambiguous	1	1	Keratin_K2C5_HUMAN	Keratin_K2C5_HUMAN	(P13647)	Keratin,	type	II		CID	1	0	1	1	181	3.02405		0	36.9177	400	2	597.793	1194.58	2.67149	29.5494	1483	1483	MS2	15/18	141003_Sample_FT_02.RAW	YEELQQTAGR
High	EVYEMLSTGEMK	Unambiguous	1	1	comp35443_c0_seq1	comp35443_c0_seq1|m.2873	comp35443_c0_seq1|g.2873	type:5prime_partial	len:179	comp35443_c0_seq1:1041-505(-)		CID	1	0	1	1	82	3.02218		0	24.7815	400	2	708.824	1416.64	1.89296	62.4295	4283	4283	MS2	18/22	141003_Sample_FT_02.RAW	EVYEMLSTGEMK
High	LAELEEALQK	Unambiguous	1	1	Keratin_K2C5_HUMAN	Keratin_K2C5_HUMAN	(P13647)	Keratin,	type	II		CID	1	0	1	1	204	3.01358		0	30.9334	400	2	572.317	1143.63	1.50891	56.8438	3814	3814	MS2	16/18	141003_Sample_FT_02.RAW	LAELEEALQK
High	HEAAPPHENVAASDK	Unambiguous	1	1	comp46993_c0_seq1	comp46993_c0_seq1|m.4157	comp46993_c0_seq1|g.4157	type:5prime_partial	len:160	comp46993_c0_seq1:953-474(-)		CID	1	0	1	1	140	3.01307		0	46.0698	400	2	786.876	1572.74	2.47011	15.9695	683	683	MS2	19/28	141003_Sample_FT_01.RAW	HEAAPPHENVAASDK
High	LmALGGAEGIEIV	Unambiguous	1	1	comp48496_c1_seq1	comp48496_c1_seq1|m.4733	comp48496_c1_seq1|g.4733	type:complete	len:133	comp48496_c1_seq1:1-399(+)	M2(Oxidation)	CID	1	0	1	1	228	3.01236		0	31.985	400	2	644.846	1288.68	1.70815	91.6385	6607	6607	MS2	15/24	141003_Sample_FT_02.RAW	LM*ALGGAEGIEIV
High	LENEIQTYR	Unambiguous	2	2	Keratin_gi;Keratin_K1CJ_HUMAN	Keratin_gi|4557697/Keratin_K1CJ_HUMAN	(NM_000421)/(P13645)	keratin/Keratin,	10;/type	Keratin-10/I		CID	1	0	1	1	215	3.00767		0	21.4939	400	2	583.297	1165.59	1.63542	38.5242	2249	2249	MS2	15/16	141003_Sample_FT_02.RAW	LENEIQTYR
High	YEELQITAGR	Unambiguous	3	2	Keratin_gi;Keratin_K2CF_HUMAN	Keratin_gi|17318569/Keratin_K2C1_HUMAN/Keratin_K2CF_HUMAN	(NM_006121)/(P04264)/(P48669)	keratin/Keratin,/Keratin,	1;/type/type	Keratin-1;/II/II		CID	1	0	1	1	221	3.00635		0	37.7554	400	2	590.304	1179.6	0.758441	47.7668	3153	3153	MS2	16/18	141003_Sample_FT_03.RAW	YEELQITAGR
High	QFQPQFQQccFGDPLPK	Unambiguous	1	1	comp79350_c2_seq9	comp79350_c2_seq9|m.53417	comp79350_c2_seq9|g.53417	type:5prime_partial	len:218	comp79350_c2_seq9:1589-936(-)	C9(Carbamidomethyl); C10(Carbamidomethyl)	CID	1	0	1	1	122	3.00624		0	26.1154	400	2	1062.99	2124.97	1.65698	92.152	6745	6745	MS2	15/32	141003_Sample_FT_01.RAW	QFQPQFQQCCFGDPLPK
High	DTAMHILmMK	Unambiguous	2	1	comp33682_c0_seq1	comp33682_c0_seq1|m.2376/comp33682_c0_seq2|m.2377	comp33682_c0_seq1|g.2376/comp33682_c0_seq2|g.2377	type:complete/type:complete	len:225/len:184	comp33682_c0_seq1:195-869(+)/comp33682_c0_seq2:195-746(+)	M8(Oxidation)	CID	0.0833	0	1	1	146	3.00288		0	24.5499	400	2	603.789	1206.57	1.52956	56.8237	3924	3924	MS2	15/18	141003_Sample_FT_03.RAW	DTAMHILM*MK
High	DTAMHILMMK	Unambiguous	2	1	comp33682_c0_seq1	comp33682_c0_seq1|m.2376/comp33682_c0_seq2|m.2377	comp33682_c0_seq1|g.2376/comp33682_c0_seq2|g.2377	type:complete/type:complete	len:225/len:184	comp33682_c0_seq1:195-869(+)/comp33682_c0_seq2:195-746(+)		CID	1	0	1	1	162	3.0014		0	17.8601	400	2	595.791	1190.57	1.48281	67.9515	4870	4870	MS2	14/18	141003_Sample_FT_03.RAW	DTAMHILMMK
High	GFSSGSAVVSGGSR	Unambiguous	1	1	Keratin_K22E_HUMAN	Keratin_K22E_HUMAN	(P35908)	Keratin,	type	II		CID	1	0	1	1	140	2.99797		0	0	400	2	627.808	1254.61	0.564738	34.351	1959	1959	MS2	16/26	141003_Sample_FT_03.RAW	GFSSGSAVVSGGSR
High	AVWLEcSGGR	Unambiguous	1	1	comp82027_c0_seq1	comp82027_c0_seq1|m.96969	comp82027_c0_seq1|g.96969	type:complete	len:1357	comp82027_c0_seq1:408-4478(+)	C6(Carbamidomethyl)	CID	1	0	1	1	154	2.99343		0	21.5238	400	2	567.774	1134.54	3.28523	48.9675	3109	3109	MS2	16/18	141003_Sample_FT_01.RAW	AVWLECSGGR
High	VNRPVDQWANTER	Unambiguous	2	1	comp64164_c0_seq1	comp64164_c0_seq1|m.10277/comp64164_c0_seq2|m.10278	comp64164_c0_seq1|g.10277/comp64164_c0_seq2|g.10278	type:complete/type:complete	len:244/len:256	comp64164_c0_seq1:332-1063(+)/comp64164_c0_seq2:375-1142(+)		CID	1	0	1	1	193	2.99173		0	16.1004	400	2	792.898	1584.79	1.05693	37.8157	2244	2244	MS2	15/24	141003_Sample_FT_03.RAW	VNRPVDQWANTER
High	SGFGSGQPVGR	Unambiguous	1	1	comp33540_c0_seq1	comp33540_c0_seq1|m.2243	comp33540_c0_seq1|g.2243	type:3prime_partial	len:289	comp33540_c0_seq1:383-1246(+)		CID	1	0	1	1	244	2.9915		0	28.651	400	2	524.763	1048.52	1.67391	29.3753	1470	1470	MS2	15/20	141003_Sample_FT_02.RAW	SGFGSGQPVGR
High	TNAENEFVTIK	Unambiguous	2	1	Keratin_gi	Keratin_gi|17318569/Keratin_K2C1_HUMAN	(NM_006121)/(P04264)	keratin/Keratin,	1;/type	Keratin-1;/II		CID	1	0	1	1	250	2.99115		0	7.71107	400	2	633.325	1265.64	3.94915	51.9262	3378	3378	MS2	16/20	141003_Sample_FT_01.RAW	TNAENEFVTIK
High	HALWTSPDVK	Unambiguous	1	1	comp79270_c0_seq1	comp79270_c0_seq1|m.52304	comp79270_c0_seq1|g.52304	type:complete	len:272	comp79270_c0_seq1:176-991(+)		CID	1	0	1	1	189	2.98708		0	16.3333	400	2	577.304	1153.6	1.00779	44.687	2755	2755	MS2	13/18	141003_Sample_FT_02.RAW	HALWTSPDVK
High	DTAMHILMmK	Unambiguous	2	1	comp33682_c0_seq1	comp33682_c0_seq1|m.2376/comp33682_c0_seq2|m.2377	comp33682_c0_seq1|g.2376/comp33682_c0_seq2|g.2377	type:complete/type:complete	len:225/len:184	comp33682_c0_seq1:195-869(+)/comp33682_c0_seq2:195-746(+)	M9(Oxidation)	CID	0.1204	0	1	1	155	2.98661		0	31.863	400	2	603.789	1206.57	2.64244	56.5281	3766	3766	MS2	13/18	141003_Sample_FT_01.RAW	DTAMHILMM*K
High	cPDGLFLSGMR	Unambiguous	1	1	comp264468_c0_seq1	comp264468_c0_seq1|m.123467	comp264468_c0_seq1|g.123467	type:complete	len:162	comp264468_c0_seq1:13-498(+)	C1(Carbamidomethyl)	CID	1	0	1	1	126	2.9866		0	34.4061	400	2	626.796	1252.58	2.51876	70.9453	5129	5129	MS2	18/20	141003_Sample_FT_03.RAW	CPDGLFLSGMR
High	NPWDNSLPDTVK	Unambiguous	2	1	comp33682_c0_seq1	comp33682_c0_seq1|m.2376/comp33682_c0_seq2|m.2377	comp33682_c0_seq1|g.2376/comp33682_c0_seq2|g.2377	type:complete/type:complete	len:225/len:184	comp33682_c0_seq1:195-869(+)/comp33682_c0_seq2:195-746(+)		CID	1	0	1	1	148	2.98146		0	62.4088	400	2	693.339	1385.67	1.125	70.7962	5115	5115	MS2	14/22	141003_Sample_FT_03.RAW	NPWDNSLPDTVK
High	AATLYHFSDDVK	Unambiguous	1	1	comp83173_c0_seq1	comp83173_c0_seq1|m.121370	comp83173_c0_seq1|g.121370	type:complete	len:306	comp83173_c0_seq1:1350-433(-)		CID	1	0	1	1	221	2.97638		0	39.7507	400	2	683.838	1366.67	3.70941	50.471	3248	3248	MS2	16/22	141003_Sample_FT_01.RAW	AATLYHFSDDVK
High	NKYEDEINKR	Unambiguous	11	4	Keratin_gi;Keratin_K2C8_HUMAN;Keratin_K2C5_HUMAN;Keratin_K2CF_HUMAN	Keratin_gi|17318569/Keratin_gi|4504919/Keratin_K2C1_HUMAN/Keratin_K2C5_HUMAN/Keratin_K2CA_HUMAN/Keratin_K2CB_HUMAN/Keratin_K2CC_HUMAN/Keratin_K2CD_HUMAN/Keratin_K2CE_HUMAN/Keratin_K2CF_HUMAN/Keratin_K2C8_HUMAN	(NM_006121)/(NM_002273)/(P04264)/(P13647)/(P02538)/(P04259)/(P48666)/(P48667)/(P48668)/(P48669)/(P05787)	keratin/keratin/Keratin,/Keratin,/Keratin,/Keratin,/Keratin,/Keratin,/Keratin,/Keratin,/Keratin,	1;/8;/type/type/type/type/type/type/type/type/type	Keratin-1;/Keratin-8/II/II/II/II/II/II/II/II/II		CID	1	0	1	1	188	2.97589		2	4.43583	400	2	654.832	1308.66	1.61874	24.838	1144	1144	MS2	13/18	141003_Sample_FT_02.RAW	NKYEDEINKR
High	SEDSVGAFEER	Unambiguous	2	1	comp64164_c0_seq1	comp64164_c0_seq1|m.10277/comp64164_c0_seq2|m.10278	comp64164_c0_seq1|g.10277/comp64164_c0_seq2|g.10278	type:complete/type:complete	len:244/len:256	comp64164_c0_seq1:332-1063(+)/comp64164_c0_seq2:375-1142(+)		CID	1	0	1	1	60	2.97465		0	17.6667	400	2	613.272	1225.54	3.22771	42.5026	2519	2519	MS2	16/20	141003_Sample_FT_01.RAW	SEDSVGAFEER
High	DTAMHILMmK	Unambiguous	2	1	comp33682_c0_seq1	comp33682_c0_seq1|m.2376/comp33682_c0_seq2|m.2377	comp33682_c0_seq1|g.2376/comp33682_c0_seq2|g.2377	type:complete/type:complete	len:225/len:184	comp33682_c0_seq1:195-869(+)/comp33682_c0_seq2:195-746(+)	M9(Oxidation)	CID	0.1044	0	1	1	146	2.97378		0	27.4608	400	2	603.79	1206.57	3.75532	54.5222	3606	3606	MS2	13/18	141003_Sample_FT_01.RAW	DTAMHILMM*K
High	NVSTGDVNVEmNAAPGVDLTQLLNNMR	Unambiguous	2	2	Keratin_gi;Keratin_K1CJ_HUMAN	Keratin_gi|4557697/Keratin_K1CJ_HUMAN	(NM_000421)/(P13645)	keratin/Keratin,	10;/type	Keratin-10/I	M11(Oxidation)	CID	1	0	1	1	171	2.96091		0	6.8785	400	2	1444.7	2888.4	3.8558	107.624	7710	7710	MS2	17/52	141003_Sample_FT_01.RAW	NVSTGDVNVEM*NAAPGVDLTQLLNNMR
High	QFQPQFQQccFGDPLPK	Unambiguous	1	1	comp79350_c2_seq9	comp79350_c2_seq9|m.53417	comp79350_c2_seq9|g.53417	type:5prime_partial	len:218	comp79350_c2_seq9:1589-936(-)	C9(Carbamidomethyl); C10(Carbamidomethyl)	CID	1	0	1	1	120	2.96021		0	32.1652	400	2	1062.99	2124.97	3.72502	87.4133	6402	6402	MS2	19/32	141003_Sample_FT_01.RAW	QFQPQFQQCCFGDPLPK
High	QVVEVLESDPGFR	Unambiguous	2	1	comp77410_c0_seq4	comp77410_c0_seq3|m.36802/comp77410_c0_seq4|m.36804	comp77410_c0_seq3|g.36802/comp77410_c0_seq4|g.36804	type:3prime_partial/type:3prime_partial	len:397/len:385	comp77410_c0_seq3:1010-2197(+)/comp77410_c0_seq4:1010-2161(+)		CID	1	0	1	1	264	2.9547		0	30.6269	400	2	737.882	1474.76	1.48884	67.2288	4809	4809	MS2	15/24	141003_Sample_FT_03.RAW	QVVEVLESDPGFR
High	FINLDYIDLHR	Unambiguous	1	1	comp83770_c0_seq1	comp83770_c0_seq1|m.121537	comp83770_c0_seq1|g.121537	type:complete	len:243	comp83770_c0_seq1:394-1122(+)		CID	1	0	1	1	208	2.95278		0	26.6969	400	2	709.876	1418.75	1.80833	75.5119	5436	5436	MS2	15/20	141003_Sample_FT_02.RAW	FINLDYIDLHR
High	GSSSGGGYSSGSSSYGSGGR	Unambiguous	1	1	Keratin_K22E_HUMAN	Keratin_K22E_HUMAN	(P35908)	Keratin,	type	II		CID	1	0	1	1	22	2.95076		0	0	400	2	870.859	1740.71	2.51463	23.8218	1047	1047	MS2	21/38	141003_Sample_FT_01.RAW	GSSSGGGYSSGSSSYGSGGR
High	DTAMHILMMK	Unambiguous	2	1	comp33682_c0_seq1	comp33682_c0_seq1|m.2376/comp33682_c0_seq2|m.2377	comp33682_c0_seq1|g.2376/comp33682_c0_seq2|g.2377	type:complete/type:complete	len:225/len:184	comp33682_c0_seq1:195-869(+)/comp33682_c0_seq2:195-746(+)		CID	1	0	1	1	158	2.94976		0	14.2396	400	2	595.791	1190.57	1.17522	66.5193	4635	4635	MS2	15/18	141003_Sample_FT_02.RAW	DTAMHILMMK
High	AEAESLYQSK	Unambiguous	2	1	Keratin_gi	Keratin_gi|17318569/Keratin_K2C1_HUMAN	(NM_006121)/(P04264)	keratin/Keratin,	1;/type	Keratin-1;/II		CID	1	0	1	1	137	2.94917		0	27.3739	400	2	563.276	1125.55	2.9306	31.8491	1611	1611	MS2	14/18	141003_Sample_FT_01.RAW	AEAESLYQSK
High	EALSDGMGAAAK	Unambiguous	1	1	comp76666_c0_seq1	comp76666_c0_seq1|m.33047	comp76666_c0_seq1|g.33047	type:complete	len:303	comp76666_c0_seq1:312-1220(+)		CID	1	0	1	1	151	2.94886		0	2.30994	79	2	560.77	1120.53	1.36243	34.9469	2003	2003	MS2	17/22	141003_Sample_FT_03.RAW	EALSDGMGAAAK
High	AQYEEIAQR	Unambiguous	9	3	Keratin_gi;Keratin_K22E_HUMAN;Keratin_K2CF_HUMAN	Keratin_gi|17318574/Keratin_K22E_HUMAN/Keratin_K2C4_HUMAN/Keratin_K2CA_HUMAN/Keratin_K2CB_HUMAN/Keratin_K2CC_HUMAN/Keratin_K2CD_HUMAN/Keratin_K2CE_HUMAN/Keratin_K2CF_HUMAN	(NM_002272)/(P35908)/(P19013)/(P02538)/(P04259)/(P48666)/(P48667)/(P48668)/(P48669)	keratin/Keratin,/Keratin,/Keratin,/Keratin,/Keratin,/Keratin,/Keratin,/Keratin,	4;/type/type/type/type/type/type/type/type	Keratin-4;/II/II/II/II/II/II/II/II		CID	1	0	1	1	188	2.94842		0	5.19275	400	2	554.276	1107.54	1.38134	31.6103	1764	1764	MS2	13/16	141003_Sample_FT_03.RAW	AQYEEIAQR
High	LAGLQDEIGSLR	Unambiguous	2	1	comp78715_c1_seq3	comp78715_c1_seq1|m.46362/comp78715_c1_seq3|m.46368	comp78715_c1_seq1|g.46362/comp78715_c1_seq3|g.46368	type:complete/type:complete	len:587/len:579	comp78715_c1_seq1:488-2248(+)/comp78715_c1_seq3:488-2224(+)		CID	1	0	1	1	203	2.94756		0	37.3416	400	2	636.352	1271.7	1.55225	69.8396	5030	5030	MS2	17/22	141003_Sample_FT_03.RAW	LAGLQDEIGSLR
High	cVQSVFDPDAR	Unambiguous	1	1	comp82027_c0_seq1	comp82027_c0_seq1|m.96969	comp82027_c0_seq1|g.96969	type:complete	len:1357	comp82027_c0_seq1:408-4478(+)	C1(Carbamidomethyl)	CID	1	0	1	1	104	2.94461		0	0	400	2	647.3	1293.59	2.08044	50.6761	3298	3298	MS2	17/20	141003_Sample_FT_02.RAW	CVQSVFDPDAR
High	SLGQmVLGLTADQIK	Unambiguous	1	1	comp75603_c1_seq1	comp75603_c1_seq1|m.27711	comp75603_c1_seq1|g.27711	type:complete	len:1190	comp75603_c1_seq1:4231-662(-)	M5(Oxidation)	CID	1	0	1	1	190	2.94436		0	7.30054	400	2	795.433	1589.86	1.26171	78.572	5669	5669	MS2	13/28	141003_Sample_FT_02.RAW	SLGQM*VLGLTADQIK
High	SQFQENAAPFK	Unambiguous	1	1	comp64164_c0_seq1	comp64164_c0_seq1|m.10277	comp64164_c0_seq1|g.10277	type:complete	len:244	comp64164_c0_seq1:332-1063(+)		CID	1	0	1	1	180	2.94321		0	11.1583	400	2	633.811	1266.61	2.6941	46.6826	2909	2909	MS2	15/20	141003_Sample_FT_01.RAW	SQFQENAAPFK
High	IGGIGTVPVGR	Unambiguous	4	1	comp27189_c0_seq1	comp27189_c0_seq1|m.1524/comp48766_c0_seq1|m.4841/comp69367_c0_seq1|m.14353/comp73458_c0_seq1|m.21089	comp27189_c0_seq1|g.1524/comp48766_c0_seq1|g.4841/comp69367_c0_seq1|g.14353/comp73458_c0_seq1|g.21089	type:internal/type:complete/type:complete/type:complete	len:109/len:460/len:462/len:460	comp27189_c0_seq1:3-326(+)/comp48766_c0_seq1:63-1442(+)/comp69367_c0_seq1:1669-284(-)/comp73458_c0_seq1:113-1492(+)		CID	1	0	1	1	67	2.93741		0	36.1014	400	2	513.31	1025.61	1.91	49.1648	3162	3162	MS2	16/20	141003_Sample_FT_02.RAW	IGGIGTVPVGR
High	GTccYGRPPPGLPATNR	Unambiguous	1	1	comp69764_c0_seq1	comp69764_c0_seq1|m.14912	comp69764_c0_seq1|g.14912	type:complete	len:189	comp69764_c0_seq1:162-728(+)	C3(Carbamidomethyl); C4(Carbamidomethyl)	CID	1	0	1	1	147	2.93687		0	10.2398	400	2	937.444	1873.88	0.394578	40.8509	2530	2530	MS2	13/32	141003_Sample_FT_03.RAW	GTCCYGRPPPGLPATNR
High	cSSWSSFLTGK	Unambiguous	1	1	comp71033_c0_seq1	comp71033_c0_seq1|m.16572	comp71033_c0_seq1|g.16572	type:5prime_partial	len:102	comp71033_c0_seq1:512-207(-)	C1(Carbamidomethyl)	CID	1	0	1	1	86	2.93684		0	5.66869	400	2	630.291	1259.57	1.26946	76.6213	5614	5614	MS2	16/20	141003_Sample_FT_03.RAW	CSSWSSFLTGK
High	LAELEEALQK	Unambiguous	1	1	Keratin_K2C5_HUMAN	Keratin_K2C5_HUMAN	(P13647)	Keratin,	type	II		CID	1	0	1	1	201	2.9324		0	49.4284	400	2	572.318	1143.63	2.57631	56.694	3913	3913	MS2	16/18	141003_Sample_FT_03.RAW	LAELEEALQK
High	GGAAPAAAAPAAAEK	Unambiguous	1	1	comp83044_c0_seq1	comp83044_c0_seq1|m.121318	comp83044_c0_seq1|g.121318	type:complete	len:120	comp83044_c0_seq1:95-454(+)		CID	1	0	1	1	207	2.93025		0	20.8667	400	2	612.323	1223.64	0.112633	23.1384	1103	1103	MS2	16/28	141003_Sample_FT_03.RAW	GGAAPAAAAPAAAEK
High	LITGQNPASSSSLGK	Unambiguous	1	1	comp64036_c0_seq1	comp64036_c0_seq1|m.10145	comp64036_c0_seq1|g.10145	type:complete	len:229	comp64036_c0_seq1:1129-443(-)		CID	1	0	1	1	249	2.93007		0	32.6609	400	2	730.393	1459.78	1.86215	41.0067	2451	2451	MS2	18/28	141003_Sample_FT_02.RAW	LITGQNPASSSSLGK
High	SLSPALSSSLPDLLNDPR	Unambiguous	1	1	comp33564_c0_seq1	comp33564_c0_seq1|m.2273	comp33564_c0_seq1|g.2273	type:3prime_partial	len:269	comp33564_c0_seq1:189-992(+)		CID	1	0	1	1	194	2.92453		0	9.87291	400	2	941.5	1881.99	0.791906	90.4109	6781	6781	MS2	15/34	141003_Sample_FT_03.RAW	SLSPALSSSLPDLLNDPR
High	EWELIGLLGDPK	Unambiguous	2	1	comp33682_c0_seq1	comp33682_c0_seq1|m.2376/comp33682_c0_seq2|m.2377	comp33682_c0_seq1|g.2376/comp33682_c0_seq2|g.2377	type:complete/type:complete	len:225/len:184	comp33682_c0_seq1:195-869(+)/comp33682_c0_seq2:195-746(+)		CID	1	0	1	1	162	2.92275		0	21.9273	400	2	685.373	1369.74	1.94774	122.559	8656	8656	MS2	16/22	141003_Sample_FT_02.RAW	EWELIGLLGDPK
High	AATLYHFSDDVK	Unambiguous	1	1	comp83173_c0_seq1	comp83173_c0_seq1|m.121370	comp83173_c0_seq1|g.121370	type:complete	len:306	comp83173_c0_seq1:1350-433(-)		CID	1	0	1	1	212	2.92236		0	42.5271	400	2	683.836	1366.67	1.02983	48.9208	3256	3256	MS2	16/22	141003_Sample_FT_03.RAW	AATLYHFSDDVK
High	EWELIGLLGDPK	Unambiguous	2	1	comp33682_c0_seq1	comp33682_c0_seq1|m.2376/comp33682_c0_seq2|m.2377	comp33682_c0_seq1|g.2376/comp33682_c0_seq2|g.2377	type:complete/type:complete	len:225/len:184	comp33682_c0_seq1:195-869(+)/comp33682_c0_seq2:195-746(+)		CID	1	0	1	1	166	2.92131		0	0	400	2	685.373	1369.74	1.85862	130.846	9318	9318	MS2	15/22	141003_Sample_FT_03.RAW	EWELIGLLGDPK
High	FSFYVLLPK	Unambiguous	1	1	comp71538_c3_seq2	comp71538_c3_seq2|m.17221	comp71538_c3_seq2|g.17221	type:complete	len:411	comp71538_c3_seq2:1280-48(-)		CID	1	0	1	1	128	2.91854		0	14.0903	400	2	557.322	1113.64	2.51542	96.6017	7258	7258	MS2	14/16	141003_Sample_FT_03.RAW	FSFYVLLPK
High	FNAYAIHGEGDDR	Unambiguous	1	1	comp79412_c10_seq1	comp79412_c10_seq1|m.54187	comp79412_c10_seq1|g.54187	type:complete	len:293	comp79412_c10_seq1:1100-222(-)		CID	1	0	1	1	102	2.91832		0	76.6077	400	2	732.832	1464.66	4.10082	38.3336	2234	2234	MS2	18/24	141003_Sample_FT_02.RAW	FNAYAIHGEGDDR
High	FNAYAIHGEGDDR	Unambiguous	1	1	comp79412_c10_seq1	comp79412_c10_seq1|m.54187	comp79412_c10_seq1|g.54187	type:complete	len:293	comp79412_c10_seq1:1100-222(-)		CID	1	0	1	1	97	2.91769		0	63.1286	400	2	732.831	1464.65	2.76732	39.2204	2374	2374	MS2	18/24	141003_Sample_FT_03.RAW	FNAYAIHGEGDDR
High	FGFQccNVQGR	Unambiguous	1	1	comp84310_c0_seq1	comp84310_c0_seq1|m.121635	comp84310_c0_seq1|g.121635	type:complete	len:170	comp84310_c0_seq1:2008-1499(-)	C5(Carbamidomethyl); C6(Carbamidomethyl)	CID	1	0	1	1	43	2.91416		0	30.7647	400	2	686.798	1372.59	0.614727	46.7616	3065	3065	MS2	16/20	141003_Sample_FT_03.RAW	FGFQCCNVQGR
High	LALDIEIATYR	Unambiguous	6	2	Keratin_gi;Keratin_K2C8_HUMAN	Keratin_gi|17318574/Keratin_gi|5031843/Keratin_gi|4504919/Keratin_K2C4_HUMAN/Keratin_K2C7_HUMAN/Keratin_K2C8_HUMAN	(NM_002272)/(NM_005556)/(NM_002273)/(P19013)/(P08729)/(P05787)	keratin/keratin/keratin/Keratin,/Keratin,/Keratin,	4;/7;/8;/type/type/type	Keratin-4;/Keratin-7/Keratin-8/II/II/II		CID	0	0	1	1	153	2.91407		0	12.6887	400	2	639.36	1277.71	1.60633	86.0184	6154	6154	MS2	16/20	141003_Sample_FT_02.RAW	LALDIEIATYR
High	NcADPDNEILVPSNFNLEPDPIR	Unambiguous	1	1	comp83634_c0_seq1	comp83634_c0_seq1|m.121503	comp83634_c0_seq1|g.121503	type:complete	len:218	comp83634_c0_seq1:1246-593(-)	C2(Carbamidomethyl)	CID	1	0	1	1	140	2.9137		0	20.7649	400	2	1320.13	2639.25	1.86332	89.905	6595	6595	MS2	16/44	141003_Sample_FT_01.RAW	NCADPDNEILVPSNFNLEPDPIR
High	TNAENEFVTIK	Unambiguous	2	1	Keratin_gi	Keratin_gi|17318569/Keratin_K2C1_HUMAN	(NM_006121)/(P04264)	keratin/Keratin,	1;/type	Keratin-1;/II		CID	1	0	1	1	255	2.90995		0	11.2223	400	2	633.323	1265.64	1.73082	51.0801	3336	3336	MS2	16/20	141003_Sample_FT_02.RAW	TNAENEFVTIK
High	EWELIGLLGDPK	Unambiguous	2	1	comp33682_c0_seq1	comp33682_c0_seq1|m.2376/comp33682_c0_seq2|m.2377	comp33682_c0_seq1|g.2376/comp33682_c0_seq2|g.2377	type:complete/type:complete	len:225/len:184	comp33682_c0_seq1:195-869(+)/comp33682_c0_seq2:195-746(+)		CID	1	0	1	1	159	2.90914		0	0	400	2	685.374	1369.74	3.64101	129.951	8978	8978	MS2	14/22	141003_Sample_FT_01.RAW	EWELIGLLGDPK
High	AVFFHLSQSSR	Unambiguous	1	1	comp75603_c1_seq1	comp75603_c1_seq1|m.27711	comp75603_c1_seq1|g.27711	type:complete	len:1190	comp75603_c1_seq1:4231-662(-)		CID	1	0	1	1	216	2.90429		0	7.53352	400	2	639.835	1278.66	2.57124	53.0276	3475	3475	MS2	16/20	141003_Sample_FT_01.RAW	AVFFHLSQSSR
High	LGASITYTSENK	Unambiguous	4	1	comp72631_c0_seq4	comp72631_c0_seq1|m.19107/comp72631_c0_seq2|m.19110/comp72631_c0_seq3|m.19112/comp72631_c0_seq4|m.19114	comp72631_c0_seq1|g.19107/comp72631_c0_seq2|g.19110/comp72631_c0_seq3|g.19112/comp72631_c0_seq4|g.19114	type:complete/type:complete/type:complete/type:complete	len:576/len:495/len:480/len:470	comp72631_c0_seq1:1902-175(-)/comp72631_c0_seq2:1659-175(-)/comp72631_c0_seq3:1614-175(-)/comp72631_c0_seq4:1584-175(-)		CID	1	0	1	1	187	2.90426		0	50.7923	400	2	642.329	1283.65	1.95135	38.8208	2272	2272	MS2	19/22	141003_Sample_FT_02.RAW	LGASITYTSENK
High	cVQSVFDPDAR	Unambiguous	1	1	comp82027_c0_seq1	comp82027_c0_seq1|m.96969	comp82027_c0_seq1|g.96969	type:complete	len:1357	comp82027_c0_seq1:408-4478(+)	C1(Carbamidomethyl)	CID	1	0	1	1	96	2.9037		0	0	400	2	647.299	1293.59	1.04242	50.2114	3365	3365	MS2	17/20	141003_Sample_FT_03.RAW	CVQSVFDPDAR
High	NmQDmVEDYR	Unambiguous	2	1	Keratin_gi	Keratin_gi|17318569/Keratin_K2C1_HUMAN	(NM_006121)/(P04264)	keratin/Keratin,	1;/type	Keratin-1;/II	M2(Oxidation); M5(Oxidation)	CID	1	0	1	1	19	2.90271		0	52.0534	400	2	666.764	1332.52	1.12748	28.8352	1553	1553	MS2	14/18	141003_Sample_FT_03.RAW	NM*QDM*VEDYR
High	AAQAEAEALAR	Unambiguous	1	1	comp46993_c0_seq1	comp46993_c0_seq1|m.4157	comp46993_c0_seq1|g.4157	type:5prime_partial	len:160	comp46993_c0_seq1:953-474(-)		CID	1	0	1	1	169	2.9023		0	50.3645	400	2	550.789	1100.57	1.19672	37.7948	2242	2242	MS2	16/20	141003_Sample_FT_03.RAW	AAQAEAEALAR
High	QFQPQFQQccFGDPLPK	Unambiguous	1	1	comp79350_c2_seq9	comp79350_c2_seq9|m.53417	comp79350_c2_seq9|g.53417	type:5prime_partial	len:218	comp79350_c2_seq9:1589-936(-)	C9(Carbamidomethyl); C10(Carbamidomethyl)	CID	1	0	1	1	114	2.90186		0	19.2901	400	2	1062.99	2124.97	1.19742	88.6726	6634	6634	MS2	17/32	141003_Sample_FT_03.RAW	QFQPQFQQCCFGDPLPK
High	AAQAEAEALAR	Unambiguous	1	1	comp46993_c0_seq1	comp46993_c0_seq1|m.4157	comp46993_c0_seq1|g.4157	type:5prime_partial	len:160	comp46993_c0_seq1:953-474(-)		CID	1	0	1	1	173	2.90042		0	26.5743	400	2	550.79	1100.57	3.1932	37.2515	2071	2071	MS2	15/20	141003_Sample_FT_01.RAW	AAQAEAEALAR
High	cVQSVFDPDAR	Unambiguous	1	1	comp82027_c0_seq1	comp82027_c0_seq1|m.96969	comp82027_c0_seq1|g.96969	type:complete	len:1357	comp82027_c0_seq1:408-4478(+)	C1(Carbamidomethyl)	CID	1	0	1	1	105	2.90002		0	12.8626	400	2	647.3	1293.59	3.40155	51.446	3332	3332	MS2	15/20	141003_Sample_FT_01.RAW	CVQSVFDPDAR
High	QGTGYTPLPLDQPAK	Unambiguous	1	1	comp76722_c0_seq1	comp76722_c0_seq1|m.33290	comp76722_c0_seq1|g.33290	type:complete	len:253	comp76722_c0_seq1:1177-419(-)		CID	1	0	1	1	184	2.89963		0	36.4103	400	2	793.416	1585.82	1.12802	56.6727	3798	3798	MS2	14/28	141003_Sample_FT_02.RAW	QGTGYTPLPLDQPAK
High	VLITSLNSALNIK	Unambiguous	1	1	comp71538_c3_seq2	comp71538_c3_seq2|m.17221	comp71538_c3_seq2|g.17221	type:complete	len:411	comp71538_c3_seq2:1280-48(-)		CID	1	0	1	1	38	2.89851		0	39.8614	400	2	693.425	1385.84	4.44028	81.3613	5887	5887	MS2	15/24	141003_Sample_FT_01.RAW	VLITSLNSALNIK
High	AEAESLYQSK	Unambiguous	2	1	Keratin_gi	Keratin_gi|17318569/Keratin_K2C1_HUMAN	(NM_006121)/(P04264)	keratin/Keratin,	1;/type	Keratin-1;/II		CID	1	0	1	1	138	2.89735		0	33.8671	400	2	563.276	1125.54	2.06297	30.0985	1532	1532	MS2	14/18	141003_Sample_FT_02.RAW	AEAESLYQSK
High	AVFFHLSQSSR	Unambiguous	1	1	comp75603_c1_seq1	comp75603_c1_seq1|m.27711	comp75603_c1_seq1|g.27711	type:complete	len:1190	comp75603_c1_seq1:4231-662(-)		CID	1	0	1	1	229	2.89394		0	10.7296	400	2	639.834	1278.66	0.948296	51.6152	3492	3492	MS2	16/20	141003_Sample_FT_03.RAW	AVFFHLSQSSR
High	EWELIGLLGDPK	Unambiguous	2	1	comp33682_c0_seq1	comp33682_c0_seq1|m.2376/comp33682_c0_seq2|m.2377	comp33682_c0_seq1|g.2376/comp33682_c0_seq2|g.2377	type:complete/type:complete	len:225/len:184	comp33682_c0_seq1:195-869(+)/comp33682_c0_seq2:195-746(+)		CID	1	0	1	1	159	2.89356		0	11.1359	400	2	685.375	1369.74	4.44308	121.696	8576	8576	MS2	15/22	141003_Sample_FT_01.RAW	EWELIGLLGDPK
High	QSADDAAVcQEKPNTYSIGVGDR	Unambiguous	1	1	comp92120_c0_seq1	comp92120_c0_seq1|m.122172	comp92120_c0_seq1|g.122172	type:complete	len:135	comp92120_c0_seq1:1407-1003(-)	C9(Carbamidomethyl)	CID	1	0	1	1	109	2.8919		0	3.71041	400	2	1241.07	2481.13	-0.69451	46.7192	3062	3062	MS2	17/44	141003_Sample_FT_03.RAW	QSADDAAVCQEKPNTYSIGVGDR
High	QFQPQFQQccFGDPLPK	Unambiguous	1	1	comp79350_c2_seq9	comp79350_c2_seq9|m.53417	comp79350_c2_seq9|g.53417	type:5prime_partial	len:218	comp79350_c2_seq9:1589-936(-)	C9(Carbamidomethyl); C10(Carbamidomethyl)	CID	1	0	1	1	124	2.89141		0	5.90435	400	2	1062.99	2124.97	2.80589	95.6813	6978	6978	MS2	17/32	141003_Sample_FT_01.RAW	QFQPQFQQCCFGDPLPK
High	QFQPQFQQccFGDPLPK	Unambiguous	1	1	comp79350_c2_seq9	comp79350_c2_seq9|m.53417	comp79350_c2_seq9|g.53417	type:5prime_partial	len:218	comp79350_c2_seq9:1589-936(-)	C9(Carbamidomethyl); C10(Carbamidomethyl)	CID	1	0	1	1	112	2.88882		0	17.961	400	2	1062.99	2124.97	0.967634	92.002	6910	6910	MS2	15/32	141003_Sample_FT_03.RAW	QFQPQFQQCCFGDPLPK
High	NMQDMVEDYR	Unambiguous	2	1	Keratin_gi	Keratin_gi|17318569/Keratin_K2C1_HUMAN	(NM_006121)/(P04264)	keratin/Keratin,	1;/type	Keratin-1;/II		CID	1	0	1	1	12	2.88521		0	25.9345	400	2	650.769	1300.53	1.12587	55.4704	3808	3808	MS2	15/18	141003_Sample_FT_03.RAW	NMQDMVEDYR
High	NMQDLVEDFK	Unambiguous	1	1	Keratin_K2C5_HUMAN	Keratin_K2C5_HUMAN	(P13647)	Keratin,	type	II		CID	1	0	1	1	128	2.88519		0	38.4397	400	2	619.791	1238.58	2.43151	75.0814	5401	5401	MS2	15/18	141003_Sample_FT_02.RAW	NMQDLVEDFK
High	cPYGLQWNQNK	Unambiguous	1	1	comp83008_c0_seq1	comp83008_c0_seq1|m.121293	comp83008_c0_seq1|g.121293	type:complete	len:728	comp83008_c0_seq1:2664-481(-)	C1(Carbamidomethyl)	CID	1	0	1	1	137	2.88433		0	37.2827	400	2	704.329	1407.65	1.87313	52.1798	3536	3536	MS2	14/20	141003_Sample_FT_03.RAW	CPYGLQWNQNK
High	EADTNPDVHVGIER	Unambiguous	1	1	comp34075_c0_seq1	comp34075_c0_seq1|m.2556	comp34075_c0_seq1|g.2556	type:complete	len:847	comp34075_c0_seq1:93-2633(+)		CID	1	0	1	1	160	2.88372		0	0	400	2	776.374	1551.74	0.985542	39.9832	2446	2446	MS2	14/26	141003_Sample_FT_03.RAW	EADTNPDVHVGIER
High	VLDELTLAR	Unambiguous	5	1	Keratin_K1CN_HUMAN	Keratin_K1CN_HUMAN/Keratin_K1CO_HUMAN/Keratin_K1CP_HUMAN/Keratin_K1CQ_HUMAN/Keratin_K1CS_HUMAN	(P02533)/(P19012)/(P30654)/(Q04695)/(P08727)	Keratin,/Keratin,/Keratin,/Keratin,/Keratin,	type/type/type/type/type	I/I/I/I/I		CID	1	0	1	1	269	2.883		0	36.1178	400	2	515.301	1029.6	1.04604	60.4583	4235	4235	MS2	14/16	141003_Sample_FT_03.RAW	VLDELTLAR
High	QPLVFEQSVAGQGWDR	Unambiguous	1	1	comp267192_c0_seq1	comp267192_c0_seq1|m.123471	comp267192_c0_seq1|g.123471	type:5prime_partial	len:477	comp267192_c0_seq1:1461-31(-)		CID	1	0	1	1	196	2.88065		0	15.022	400	2	908.954	1816.9	2.01083	74.4346	5302	5302	MS2	16/30	141003_Sample_FT_01.RAW	QPLVFEQSVAGQGWDR
High	IADVVEGDGGTYK	Unambiguous	3	1	comp82113_c0_seq5	comp82113_c0_seq3|m.98629/comp82113_c0_seq5|m.98633/comp82113_c0_seq6|m.98636	comp82113_c0_seq3|g.98629/comp82113_c0_seq5|g.98633/comp82113_c0_seq6|g.98636	type:complete/type:complete/type:complete	len:944/len:891/len:937	comp82113_c0_seq3:4557-1726(-)/comp82113_c0_seq5:4398-1726(-)/comp82113_c0_seq6:4536-1726(-)		CID	1	0	1	1	211	2.87529		0	43.1925	400	2	662.326	1323.64	1.56514	40.6992	2515	2515	MS2	18/24	141003_Sample_FT_03.RAW	IADVVEGDGGTYK
High	YLDGLTAER	Unambiguous	1	1	Keratin_K22E_HUMAN	Keratin_K22E_HUMAN	(P35908)	Keratin,	type	II		CID	1	0	1	1	169	2.87483		0	30.0086	400	2	519.267	1037.53	0.402522	47.5932	3137	3137	MS2	16/16	141003_Sample_FT_03.RAW	YLDGLTAER
High	EWELIGLLGDPK	Unambiguous	2	1	comp33682_c0_seq1	comp33682_c0_seq1|m.2376/comp33682_c0_seq2|m.2377	comp33682_c0_seq1|g.2376/comp33682_c0_seq2|g.2377	type:complete/type:complete	len:225/len:184	comp33682_c0_seq1:195-869(+)/comp33682_c0_seq2:195-746(+)		CID	1	0	1	1	165	2.8747		0	14.19	400	2	685.373	1369.74	1.59127	99.956	7518	7518	MS2	17/22	141003_Sample_FT_03.RAW	EWELIGLLGDPK
High	AAQAEAEALAR	Unambiguous	1	1	comp46993_c0_seq1	comp46993_c0_seq1|m.4157	comp46993_c0_seq1|g.4157	type:5prime_partial	len:160	comp46993_c0_seq1:953-474(-)		CID	1	0	1	1	164	2.87446		0	28.3439	400	2	550.79	1100.57	2.52771	34.9849	1967	1967	MS2	15/20	141003_Sample_FT_02.RAW	AAQAEAEALAR
High	ALEEANADLEVK	Unambiguous	5	2	Keratin_gi;Keratin_K1CN_HUMAN	Keratin_gi|4504911/Keratin_K1CM_HUMAN/Keratin_K1CN_HUMAN/Keratin_K1CO_HUMAN/Keratin_K1CP_HUMAN	(NM_002274)/(P13646)/(P02533)/(P19012)/(P30654)	keratin/Keratin,/Keratin,/Keratin,/Keratin,	13;/type/type/type/type	Keratin-13/I/I/I/I		CID	1	0	1	1	175	2.87402		0	65.1329	400	2	651.334	1301.66	2.40871	47.6297	3015	3015	MS2	16/22	141003_Sample_FT_02.RAW	ALEEANADLEVK
High	cSLFYDcSQDR	Unambiguous	1	1	comp82027_c0_seq1	comp82027_c0_seq1|m.96969	comp82027_c0_seq1|g.96969	type:complete	len:1357	comp82027_c0_seq1:408-4478(+)	C1(Carbamidomethyl); C7(Carbamidomethyl)	CID	1	0	1	1	11	2.87344		0	34.9622	400	2	725.791	1450.58	2.06113	50.6975	3300	3300	MS2	11/20	141003_Sample_FT_02.RAW	CSLFYDCSQDR
High	TAGRPTPQNMEMYR	Unambiguous	1	1	comp78084_c0_seq1	comp78084_c0_seq1|m.41468	comp78084_c0_seq1|g.41468	type:complete	len:243	comp78084_c0_seq1:426-1154(+)		CID	1	0	1	1	151	2.87299		0	12.9405	400	2	826.388	1651.77	0.733358	39.2096	2373	2373	MS2	16/26	141003_Sample_FT_03.RAW	TAGRPTPQNMEMYR
High	KQFQPQFQQccFGDPLPK	Unambiguous	1	1	comp79350_c2_seq9	comp79350_c2_seq9|m.53417	comp79350_c2_seq9|g.53417	type:5prime_partial	len:218	comp79350_c2_seq9:1589-936(-)	C10(Carbamidomethyl); C11(Carbamidomethyl)	CID	1	0	1	1	148	2.86269		1	31.4237	400	2	1127.03	2253.06	1.34637	65.7292	4693	4693	MS2	14/34	141003_Sample_FT_03.RAW	KQFQPQFQQCCFGDPLPK
High	VESGDLESDWDFLPAK	Unambiguous	1	1	comp48651_c1_seq2	comp48651_c1_seq2|m.4802	comp48651_c1_seq2|g.4802	type:complete	len:410	comp48651_c1_seq2:196-1425(+)		CID	1	0	1	1	127	2.86059		0	0	400	2	904.422	1807.84	-0.895899	88.3375	6610	6610	MS2	17/30	141003_Sample_FT_03.RAW	VESGDLESDWDFLPAK
High	QNLEPLFEQYINNLR	Unambiguous	7	2	Keratin_K2C5_HUMAN;Keratin_K2CF_HUMAN	Keratin_K2C5_HUMAN/Keratin_K2CA_HUMAN/Keratin_K2CB_HUMAN/Keratin_K2CC_HUMAN/Keratin_K2CD_HUMAN/Keratin_K2CE_HUMAN/Keratin_K2CF_HUMAN	(P13647)/(P02538)/(P04259)/(P48666)/(P48667)/(P48668)/(P48669)	Keratin,/Keratin,/Keratin,/Keratin,/Keratin,/Keratin,/Keratin,	type/type/type/type/type/type/type	II/II/II/II/II/II/II		CID	1	0	1	1	235	2.85722		0	45.6623	400	2	945.991	1890.97	1.857	104.022	7814	7814	MS2	13/28	141003_Sample_FT_03.RAW	QNLEPLFEQYINNLR
High	LTNEEIYELR	Unambiguous	1	1	comp82913_c1_seq1	comp82913_c1_seq1|m.119651	comp82913_c1_seq1|g.119651	type:3prime_partial	len:747	comp82913_c1_seq1:2240-3(-)		CID	1	0	1	1	253	2.85659		0	8.25937	400	2	640.331	1279.66	2.08171	57.1623	3953	3953	MS2	14/18	141003_Sample_FT_03.RAW	LTNEEIYELR
High	AAQAEAEALAR	Unambiguous	1	1	comp46993_c0_seq1	comp46993_c0_seq1|m.4157	comp46993_c0_seq1|g.4157	type:5prime_partial	len:160	comp46993_c0_seq1:953-474(-)		CID	1	0	1	1	157	2.85643		0	47.5816	400	2	550.789	1100.57	1.08581	35.7672	2066	2066	MS2	17/20	141003_Sample_FT_03.RAW	AAQAEAEALAR
High	YGENLYAGSPK	Unambiguous	1	1	comp74106_c0_seq1	comp74106_c0_seq1|m.22647	comp74106_c0_seq1|g.22647	type:complete	len:165	comp74106_c0_seq1:100-594(+)		CID	1	0	1	1	114	2.85439		0	38.6378	400	2	599.792	1198.58	2.02761	39.9192	2363	2363	MS2	15/20	141003_Sample_FT_02.RAW	YGENLYAGSPK
High	LTNEEIYELR	Unambiguous	1	1	comp82913_c1_seq1	comp82913_c1_seq1|m.119651	comp82913_c1_seq1|g.119651	type:3prime_partial	len:747	comp82913_c1_seq1:2240-3(-)		CID	1	0	1	1	231	2.84866		0	60.6551	400	2	640.331	1279.65	1.12778	57.2737	3852	3852	MS2	13/18	141003_Sample_FT_02.RAW	LTNEEIYELR
High	EVYEMLSTGEMK	Unambiguous	1	1	comp35443_c0_seq1	comp35443_c0_seq1|m.2873	comp35443_c0_seq1|g.2873	type:5prime_partial	len:179	comp35443_c0_seq1:1041-505(-)		CID	1	0	1	1	74	2.84577		0	35.1413	400	2	708.825	1416.64	3.18549	63.1187	4324	4324	MS2	18/22	141003_Sample_FT_01.RAW	EVYEMLSTGEMK
High	NMQDMVEDYR	Unambiguous	2	1	Keratin_gi	Keratin_gi|17318569/Keratin_K2C1_HUMAN	(NM_006121)/(P04264)	keratin/Keratin,	1;/type	Keratin-1;/II		CID	1	0	1	1	16	2.84542		0	37.9937	400	2	650.77	1300.53	2.90924	56.9244	3799	3799	MS2	15/18	141003_Sample_FT_01.RAW	NMQDMVEDYR
High	GmGLAEISmLNK	Unambiguous	1	1	comp75603_c1_seq1	comp75603_c1_seq1|m.27711	comp75603_c1_seq1|g.27711	type:complete	len:1190	comp75603_c1_seq1:4231-662(-)	M2(Oxidation); M9(Oxidation)	CID	1	0	1	1	190	2.84539		0	25.0316	400	2	648.322	1295.64	3.01427	55.8002	3712	3712	MS2	16/22	141003_Sample_FT_01.RAW	GM*GLAEISM*LNK
High	QSADDAAVcQEKPNTYSIGVGDR	Unambiguous	1	1	comp92120_c0_seq1	comp92120_c0_seq1|m.122172	comp92120_c0_seq1|g.122172	type:complete	len:135	comp92120_c0_seq1:1407-1003(-)	C9(Carbamidomethyl)	CID	1	0	1	1	110	2.84457		0	7.75241	400	2	1241.07	2481.14	4.02862	48.4964	3074	3074	MS2	14/44	141003_Sample_FT_01.RAW	QSADDAAVCQEKPNTYSIGVGDR
High	ALLVGNPADSDSLQER	Unambiguous	1	1	comp69764_c0_seq1	comp69764_c0_seq1|m.14912	comp69764_c0_seq1|g.14912	type:complete	len:189	comp69764_c0_seq1:162-728(+)		CID	1	0	1	1	196	2.84382		0	37.273	400	2	842.93	1684.85	1.30648	62.6906	4428	4428	MS2	14/30	141003_Sample_FT_03.RAW	ALLVGNPADSDSLQER
High	FSELTDLmNK	Unambiguous	1	1	comp75603_c1_seq1	comp75603_c1_seq1|m.27711	comp75603_c1_seq1|g.27711	type:complete	len:1190	comp75603_c1_seq1:4231-662(-)	M8(Oxidation)	CID	1	0	1	1	138	2.84253		0	33.9725	400	2	607.293	1213.58	1.08635	53.0116	3507	3507	MS2	14/18	141003_Sample_FT_02.RAW	FSELTDLM*NK
High	AVVPTNVDWTQVIAQR	Unambiguous	1	1	comp85644_c0_seq1	comp85644_c0_seq1|m.121785	comp85644_c0_seq1|g.121785	type:3prime_partial	len:305	comp85644_c0_seq1:913-2(-)		CID	1	0	1	1	143	2.83233		0	43.0747	400	2	898.99	1796.97	3.56603	83.7886	6091	6091	MS2	15/30	141003_Sample_FT_01.RAW	AVVPTNVDWTQVIAQR
High	LTVHPPVSGADIQIAR	Unambiguous	1	1	comp33702_c0_seq1	comp33702_c0_seq1|m.2385	comp33702_c0_seq1|g.2385	type:complete	len:124	comp33702_c0_seq1:136-507(+)		CID	1	0	1	1	116	2.83069		0	23.698	400	2	837.473	1673.94	3.20024	62.1529	4241	4241	MS2	15/30	141003_Sample_FT_01.RAW	LTVHPPVSGADIQIAR
High	DTAMHILMMK	Unambiguous	2	1	comp33682_c0_seq1	comp33682_c0_seq1|m.2376/comp33682_c0_seq2|m.2377	comp33682_c0_seq1|g.2376/comp33682_c0_seq2|g.2377	type:complete/type:complete	len:225/len:184	comp33682_c0_seq1:195-869(+)/comp33682_c0_seq2:195-746(+)		CID	1	0	1	1	151	2.82948		0	74.3599	400	2	595.792	1190.58	3.63595	64.9087	4486	4486	MS2	11/18	141003_Sample_FT_01.RAW	DTAMHILMMK
High	NKYEDEINKR	Unambiguous	11	4	Keratin_gi;Keratin_K2C8_HUMAN;Keratin_K2C5_HUMAN;Keratin_K2CF_HUMAN	Keratin_gi|17318569/Keratin_gi|4504919/Keratin_K2C1_HUMAN/Keratin_K2C5_HUMAN/Keratin_K2CA_HUMAN/Keratin_K2CB_HUMAN/Keratin_K2CC_HUMAN/Keratin_K2CD_HUMAN/Keratin_K2CE_HUMAN/Keratin_K2CF_HUMAN/Keratin_K2C8_HUMAN	(NM_006121)/(NM_002273)/(P04264)/(P13647)/(P02538)/(P04259)/(P48666)/(P48667)/(P48668)/(P48669)/(P05787)	keratin/keratin/Keratin,/Keratin,/Keratin,/Keratin,/Keratin,/Keratin,/Keratin,/Keratin,/Keratin,	1;/8;/type/type/type/type/type/type/type/type/type	Keratin-1;/Keratin-8/II/II/II/II/II/II/II/II/II		CID	1	0	1	1	204	2.82945		2	4.6044	400	2	654.832	1308.66	1.24562	23.2046	1109	1109	MS2	13/18	141003_Sample_FT_03.RAW	NKYEDEINKR
High	cQPFcPPGTScQR	Unambiguous	1	1	comp69764_c0_seq1	comp69764_c0_seq1|m.14912	comp69764_c0_seq1|g.14912	type:complete	len:189	comp69764_c0_seq1:162-728(+)	C1(Carbamidomethyl); C5(Carbamidomethyl); C11(Carbamidomethyl)	CID	1	0	1	1	20	2.82275		0	0	400	2	797.834	1594.66	3.32935	42.6401	2531	2531	MS2	15/24	141003_Sample_FT_01.RAW	CQPFCPPGTSCQR
High	AQYEEIAQR	Unambiguous	9	3	Keratin_gi;Keratin_K22E_HUMAN;Keratin_K2CF_HUMAN	Keratin_gi|17318574/Keratin_K22E_HUMAN/Keratin_K2C4_HUMAN/Keratin_K2CA_HUMAN/Keratin_K2CB_HUMAN/Keratin_K2CC_HUMAN/Keratin_K2CD_HUMAN/Keratin_K2CE_HUMAN/Keratin_K2CF_HUMAN	(NM_002272)/(P35908)/(P19013)/(P02538)/(P04259)/(P48666)/(P48667)/(P48668)/(P48669)	keratin/Keratin,/Keratin,/Keratin,/Keratin,/Keratin,/Keratin,/Keratin,/Keratin,	4;/type/type/type/type/type/type/type/type	Keratin-4;/II/II/II/II/II/II/II/II		CID	1	0	1	1	167	2.82192		0	5.0861	400	2	554.277	1107.55	3.1448	33.4567	1753	1753	MS2	14/16	141003_Sample_FT_01.RAW	AQYEEIAQR
High	SDDDLmNIAR	Unambiguous	1	1	comp92120_c0_seq1	comp92120_c0_seq1|m.122172	comp92120_c0_seq1|g.122172	type:complete	len:135	comp92120_c0_seq1:1407-1003(-)	M6(Oxidation)	CID	1	0	1	1	82	2.82171		0	19.8967	400	2	583.261	1165.52	0.0894269	41.0133	2546	2546	MS2	14/18	141003_Sample_FT_03.RAW	SDDDLM*NIAR
High	QFQPQFQQccFGDPLPK	Unambiguous	1	1	comp79350_c2_seq9	comp79350_c2_seq9|m.53417	comp79350_c2_seq9|g.53417	type:5prime_partial	len:218	comp79350_c2_seq9:1589-936(-)	C9(Carbamidomethyl); C10(Carbamidomethyl)	CID	1	0	1	1	139	2.81941		0	13.5801	400	2	1062.99	2124.97	3.49524	83.4444	6065	6065	MS2	14/32	141003_Sample_FT_01.RAW	QFQPQFQQCCFGDPLPK
High	DSTLIMQLLR	Unambiguous	8	1	comp64024_c2_seq1	comp16639_c0_seq1|m.974/comp46892_c0_seq1|m.4114/comp48874_c1_seq1|m.4865/comp64024_c2_seq1|m.10134/comp83308_c0_seq1|m.121426/comp184097_c0_seq1|m.122933/comp502981_c0_seq1|m.125289/comp597962_c0_seq1|m.125830	comp16639_c0_seq1|g.974/comp46892_c0_seq1|g.4114/comp48874_c1_seq1|g.4865/comp64024_c2_seq1|g.10134/comp83308_c0_seq1|g.121426/comp184097_c0_seq1|g.122933/comp502981_c0_seq1|g.125289/comp597962_c0_seq1|g.125830	type:5prime_partial/type:complete/type:5prime_partial/type:complete/type:complete/type:5prime_partial/type:5prime_partial/type:5prime_partial	len:102/len:262/len:270/len:258/len:256/len:132/len:167/len:108	comp16639_c0_seq1:1-306(+)/comp46892_c0_seq1:3282-2497(-)/comp48874_c1_seq1:1474-665(-)/comp64024_c2_seq1:155-928(+)/comp83308_c0_seq1:191-958(+)/comp184097_c0_seq1:2067-1672(-)/comp502981_c0_seq1:614-114(-)/comp597962_c0_seq1:3-326(+)		CID	1	0	1	1	247	2.81657		0	0	400	2	595.335	1189.66	1.19346	99.1652	7449	7449	MS2	15/18	141003_Sample_FT_03.RAW	DSTLIMQLLR
High	DTAMHILMMK	Unambiguous	2	1	comp33682_c0_seq1	comp33682_c0_seq1|m.2376/comp33682_c0_seq2|m.2377	comp33682_c0_seq1|g.2376/comp33682_c0_seq2|g.2377	type:complete/type:complete	len:225/len:184	comp33682_c0_seq1:195-869(+)/comp33682_c0_seq2:195-746(+)		CID	1	0	1	1	172	2.81315		0	29.6079	400	2	595.792	1190.58	2.50812	70.3425	5073	5073	MS2	14/18	141003_Sample_FT_03.RAW	DTAMHILMMK
High	DTAMHILMmK	Unambiguous	2	1	comp33682_c0_seq1	comp33682_c0_seq1|m.2376/comp33682_c0_seq2|m.2377	comp33682_c0_seq1|g.2376/comp33682_c0_seq2|g.2377	type:complete/type:complete	len:225/len:184	comp33682_c0_seq1:195-869(+)/comp33682_c0_seq2:195-746(+)	M9(Oxidation)	CID	0.121	0	1	1	160	2.81227		0	20.7341	400	2	603.788	1206.57	0.922529	53.3308	3630	3630	MS2	15/18	141003_Sample_FT_03.RAW	DTAMHILMM*K
High	LAMDTISYFNK	Unambiguous	1	1	comp78084_c0_seq1	comp78084_c0_seq1|m.41468	comp78084_c0_seq1|g.41468	type:complete	len:243	comp78084_c0_seq1:426-1154(+)		CID	1	0	1	1	183	2.81056		0	32.0623	400	2	651.824	1302.64	1.24807	70.9876	5132	5132	MS2	14/20	141003_Sample_FT_03.RAW	LAMDTISYFNK
High	WTTFTYAVDLDK	Unambiguous	1	1	comp81611_c0_seq3	comp81611_c0_seq3|m.88168	comp81611_c0_seq3|g.88168	type:complete	len:257	comp81611_c0_seq3:1593-823(-)		CID	1	0	1	1	156	2.80636		0	31.066	400	2	730.36	1459.71	0.971624	79.9755	5901	5901	MS2	14/22	141003_Sample_FT_03.RAW	WTTFTYAVDLDK
High	cVNEFDLcSLR	Unambiguous	1	1	comp73582_c0_seq2	comp73582_c0_seq2|m.21453	comp73582_c0_seq2|g.21453	type:5prime_partial	len:103	comp73582_c0_seq2:3-311(+)	C1(Carbamidomethyl); C8(Carbamidomethyl)	CID	1	0	1	1	79	2.80584		0	7.86	400	2	706.82	1412.63	2.45429	69.1421	4862	4862	MS2	13/20	141003_Sample_FT_02.RAW	CVNEFDLCSLR
High	TGFLQLAPSGWVR	Unambiguous	1	1	comp83008_c0_seq1	comp83008_c0_seq1|m.121293	comp83008_c0_seq1|g.121293	type:complete	len:728	comp83008_c0_seq1:2664-481(-)		CID	1	0	1	1	223	2.80293		0	21.3401	200	2	716.392	1431.78	1.9318	89.8403	6730	6730	MS2	16/24	141003_Sample_FT_03.RAW	TGFLQLAPSGWVR
High	FSELTDLmNK	Unambiguous	1	1	comp75603_c1_seq1	comp75603_c1_seq1|m.27711	comp75603_c1_seq1|g.27711	type:complete	len:1190	comp75603_c1_seq1:4231-662(-)	M8(Oxidation)	CID	1	0	1	1	139	2.80266		0	28.6235	400	2	607.292	1213.58	0.583413	52.3005	3443	3443	MS2	14/18	141003_Sample_FT_02.RAW	FSELTDLM*NK
High	QWYQQQQQQR	Unambiguous	5	1	comp70251_c0_seq2	comp70251_c0_seq1|m.15561/comp70251_c0_seq2|m.15566/comp70251_c0_seq3|m.15569/comp70251_c0_seq4|m.15574/comp70251_c0_seq5|m.15579	comp70251_c0_seq1|g.15561/comp70251_c0_seq2|g.15566/comp70251_c0_seq3|g.15569/comp70251_c0_seq4|g.15574/comp70251_c0_seq5|g.15579	type:complete/type:complete/type:complete/type:complete/type:complete	len:860/len:638/len:926/len:1293/len:669	comp70251_c0_seq1:280-2859(+)/comp70251_c0_seq2:280-2193(+)/comp70251_c0_seq3:280-3057(+)/comp70251_c0_seq4:280-4158(+)/comp70251_c0_seq5:280-2286(+)		CID	1	0	1	1	154	2.80022		0	11.9795	400	2	710.84	1420.67	1.04317	30.4344	1563	1563	MS2	14/18	141003_Sample_FT_02.RAW	QWYQQQQQQR
High	EALSDGMGAAAK	Unambiguous	1	1	comp76666_c0_seq1	comp76666_c0_seq1|m.33047	comp76666_c0_seq1|g.33047	type:complete	len:303	comp76666_c0_seq1:312-1220(+)		CID	1	0	1	1	152	2.79764		0	9.43441	400	2	560.769	1120.53	1.14455	30.6894	1692	1692	MS2	14/22	141003_Sample_FT_03.RAW	EALSDGMGAAAK
High	NYSPYYNTIDDLK	Unambiguous	1	1	Keratin_K1CI_HUMAN	Keratin_K1CI_HUMAN	(P35527)	Keratin,	type	I		CID	1	0	1	1	117	2.79653		0	15.629	400	2	803.375	1605.74	0.189633	66.6318	4646	4646	MS2	15/24	141003_Sample_FT_02.RAW	NYSPYYNTIDDLK
High	NMQDMVEDYR	Unambiguous	2	1	Keratin_gi	Keratin_gi|17318569/Keratin_K2C1_HUMAN	(NM_006121)/(P04264)	keratin/Keratin,	1;/type	Keratin-1;/II		CID	1	0	1	1	13	2.79593		0	44.5492	400	2	650.769	1300.53	0.844284	55.5086	3707	3707	MS2	15/18	141003_Sample_FT_02.RAW	NMQDMVEDYR
High	EALSDGMGAAAK	Unambiguous	1	1	comp76666_c0_seq1	comp76666_c0_seq1|m.33047	comp76666_c0_seq1|g.33047	type:complete	len:303	comp76666_c0_seq1:312-1220(+)		CID	1	0	1	1	132	2.79508		0	47.0233	400	2	560.769	1120.53	-0.380601	39.042	2357	2357	MS2	15/22	141003_Sample_FT_03.RAW	EALSDGMGAAAK
High	AQYEEIAQR	Unambiguous	9	3	Keratin_gi;Keratin_K22E_HUMAN;Keratin_K2CF_HUMAN	Keratin_gi|17318574/Keratin_K22E_HUMAN/Keratin_K2C4_HUMAN/Keratin_K2CA_HUMAN/Keratin_K2CB_HUMAN/Keratin_K2CC_HUMAN/Keratin_K2CD_HUMAN/Keratin_K2CE_HUMAN/Keratin_K2CF_HUMAN	(NM_002272)/(P35908)/(P19013)/(P02538)/(P04259)/(P48666)/(P48667)/(P48668)/(P48669)	keratin/Keratin,/Keratin,/Keratin,/Keratin,/Keratin,/Keratin,/Keratin,/Keratin,	4;/type/type/type/type/type/type/type/type	Keratin-4;/II/II/II/II/II/II/II/II		CID	1	0	1	1	190	2.79499		0	13.5017	400	2	554.276	1107.55	2.26307	31.5689	1664	1664	MS2	12/16	141003_Sample_FT_02.RAW	AQYEEIAQR
High	ScGPENQLVEIR	Unambiguous	1	1	comp77352_c0_seq1	comp77352_c0_seq1|m.36378	comp77352_c0_seq1|g.36378	type:complete	len:262	comp77352_c0_seq1:165-950(+)	C2(Carbamidomethyl)	CID	1	0	1	1	176	2.78863		0	57.0769	400	2	701.349	1401.69	8.33864	53.2754	3493	3493	MS2	17/22	141003_Sample_FT_01.RAW	SCGPENQLVEIR
High	EALSDGMGAAAK	Unambiguous	1	1	comp76666_c0_seq1	comp76666_c0_seq1|m.33047	comp76666_c0_seq1|g.33047	type:complete	len:303	comp76666_c0_seq1:312-1220(+)		CID	1	0	1	1	153	2.78758		0	28.2584	400	2	560.77	1120.53	2.77864	39.9401	2292	2292	MS2	16/22	141003_Sample_FT_01.RAW	EALSDGMGAAAK
High	TLmGQGGGHPAATPAPK	Unambiguous	1	1	comp76666_c0_seq1	comp76666_c0_seq1|m.33047	comp76666_c0_seq1|g.33047	type:complete	len:303	comp76666_c0_seq1:312-1220(+)	M3(Oxidation)	CID	1	0	1	1	222	2.78713		0	40.1545	400	2	803.904	1606.8	0.538318	18.7303	825	825	MS2	15/32	141003_Sample_FT_03.RAW	TLM*GQGGGHPAATPAPK
High	KGQVcIDTGLR	Unambiguous	1	1	comp77254_c0_seq1	comp77254_c0_seq1|m.35779	comp77254_c0_seq1|g.35779	type:complete	len:578	comp77254_c0_seq1:133-1866(+)	C5(Carbamidomethyl)	CID	1	0	1	1	281	2.78406		1	31.6111	400	2	623.832	1246.66	0.276798	37.8776	2250	2250	MS2	15/20	141003_Sample_FT_03.RAW	KGQVCIDTGLR
[truncated: 251 more rows]

## Sheet: Supplementary Table S3b
Supplementary Table S3.
Raw datasets of LC-MS/MS results. (a) Data analyzed using soluble fractions extracted from shells of L. stagnalis. (b) Data analyzed using insoluble fractions extracted from shells of L. stagnalis.
(b)
[truncated: 5,204 more rows]
