# Supplementary material for: Functional shell matrix proteins tentatively identified by asymmetric snail shell morphology
Source: Sci Rep. 2020 Jun 17;10:9768. doi: 10.1038/s41598-020-66021-w (PMC7299971; doi:10.1038/s41598-020-66021-w)
Supplement: Supplementary file 5 — Dataset 4. [file 41598_2020_66021_MOESM5_ESM.xlsx]

## Sheet: Supplementary Table S4
Supplementary Table S4.
Details of L. stagnalis SMPs identified in this study. This table is based on the output table from Blast2GO. Sequence ID, Contig Name, gene expression levels (FPKM values), protein abundance, logarithms of changes of expression levels between right and left sides of mantle (logFC), significance levels (p-value and q-value), the distinction between soluble and insoluble fractions, theoretical pIs…
Sequence ID	Tags	Contig Name	Description	Length	#Hits	e-Value	sim mean	#GO	GO IDs	GO Names	Enzyme Codes	Enzyme Names	InterPro IDs	InterPro GO IDs	InterPro GO Names	FPKM	Protein abundance	logFC	P-value	Q-value	Fraction	Theoretical pI	Region of the longest ORF	Gene model completeness	Mantle specific	Presence of signal peptide	Presence of low complexity region	Gene type
Ls-SMP-1	[INTERPRO, BLASTED, MAPPED, ANNOTATED]	comp106989_c0_seq1	histone 2A [Aplysia californica]	601	10	1.23515e-48	98.5	4	C:GO:0005634; F:GO:0003677; F:GO:0046982; C:GO:0000786	C:nucleus; F:DNA binding; F:protein heterodimerization activity; C:nucleosome			IPR002119 (PRINTS); IPR002119 (SMART); IPR009072 (G3DSA:1.10.20.GENE3D); IPR032454 (PFAM); IPR007125 (PFAM); mobidb-lite (MOBIDB_LITE); PTHR23430:SF133 (PANTHER); PTHR23430 (PANTHER); cd00074 (CDD); IPR009072 (SUPERFAMILY)	F:GO:0003677; C:GO:0005634; F:GO:0046982; C:GO:0000786	F:DNA binding; C:nucleus; F:protein heterodimerization activity; C:nucleosome	3.38258	0.428571	0.250326	1	1	insoluble	10.9	comp106989_c0_seq1:61-447(+)	complete	No	No	No	house-keeping
Ls-SMP-2	[INTERPRO, NO-BLAST]	comp111558_c0_seq1	---NA---	1267									no IPS match	no IPS match	no IPS match	645.647	2	-3.94156	9.08e-07	0.000174532	insoluble	5.15	comp111558_c0_seq1:885-1(-)	3prime_partial	No	Yes	Yes
Ls-SMP-3	[INTERPRO, BLASTED, MAPPED]	comp111606_c0_seq2	PREDICTED: alpha/beta hydrolase domain-containing protein 14B-like [Biomphalaria glabrata]	4339	10	6.61714e-93	65.8	2	C:GO:0016020; C:GO:0016021	C:membrane; C:integral component of membrane			IPR029058 (G3DSA:3.40.50.GENE3D); IPR026764 (PTHR10992:PANTHER); PTHR10992 (PANTHER); IPR029058 (SUPERFAMILY)	no GO terms	no GO terms	548.22	0.315789	6.19e-05	0.930023	1	soluble	5.5	comp111606_c0_seq2:176-979(+)	complete	No	No	No	house-keeping
Ls-SMP-4	[INTERPRO, NO-BLAST, ANNOTATED]	comp111713_c0_seq1	---NA---	767				4	P:GO:0007275; P:GO:0007165; C:GO:0005576; F:GO:0005179	P:multicellular organism development; P:signal transduction; C:extracellular region; F:hormone activity			IPR003424 (PFAM); SignalP-TM (SIGNALP_GRAM_POSITIVE); SignalP-noTM (SIGNALP_GRAM_NEGATIVE); SignalP-noTM (SIGNALP_EUK)	P:GO:0007275; C:GO:0005576; F:GO:0005179	P:multicellular organism development; C:extracellular region; F:hormone activity	216.321	5.42857	-5.70327	1.87e-07	4.76e-05	insoluble	8.32	comp111713_c0_seq1:38-508(+)	complete	Yes	Yes	No
Ls-SMP-5	[INTERPRO, NO-BLAST]	comp112700_c0_seq1	---NA---	1047									no IPS match	no IPS match	no IPS match	2983.16	4.45455	-0.382928	0.26636	1	both	5.09	comp112700_c0_seq1:1-474(+)	5prime_partial	No	No	Yes
Ls-SMP-6	[INTERPRO, BLASTED, MAPPED, ANNOTATED]	comp112708_c0_seq1	PREDICTED: filamin-A-like [Biomphalaria glabrata]	4374	10	0	80.6	1	F:GO:0051015	F:actin filament binding			IPR001298 (SMART); IPR013783 (G3DSA:2.60.40.GENE3D); IPR013783 (G3DSA:2.60.40.GENE3D); IPR017868 (PFAM); IPR013783 (G3DSA:2.60.40.GENE3D); PTHR11915 (PANTHER); PTHR11915:SF331 (PANTHER); IPR017868 (PROSITE_PROFILES); IPR017868 (PROSITE_PROFILES); IPR017868 (PROSITE_PROFILES); IPR017868 (PROSITE_PROFILES); IPR017868 (PROSITE_PROFILES); IPR017868 (PROSITE_PROFILES); IPR017868 (PROSITE_PROFILES); IP…	F:GO:0005515	F:protein binding	1350.1	0.208333	-0.29204	0.369509	1	soluble	6.31	comp112708_c0_seq1:3246-3932(+)	complete	No	No	No	room-keeping
Ls-SMP-7	[INTERPRO, BLASTED]	comp112727_c0_seq1	---NA---	1739	1	2.39748e-12	55						IPR000436 (SMART); G3DSA:2.10.70.10 (GENE3D); IPR000436 (PFAM); G3DSA:2.10.70.10 (GENE3D); PTHR24051 (PANTHER); PTHR24051:SF9 (PANTHER); IPR000436 (PROSITE_PROFILES); IPR000436 (PROSITE_PROFILES); IPR000436 (CDD); IPR000436 (CDD); SignalP-noTM (SIGNALP_EUK); SignalP-noTM (SIGNALP_GRAM_NEGATIVE); SignalP-TM (SIGNALP_GRAM_POSITIVE); IPR000436 (SUPERFAMILY); IPR000436 (SUPERFAMILY)	no GO terms	no GO terms	978.799	4.68421	0.396516	0.397907	1	both	6.06	comp112727_c0_seq1:179-1588(+)	complete	No	Yes	Yes
Ls-SMP-8	[INTERPRO, BLASTED]	comp112727_c0_seq2	---NA---	2012	1	8.23894e-12	56						IPR000436 (SMART); G3DSA:2.10.70.10 (GENE3D); IPR000436 (PFAM); G3DSA:2.10.70.10 (GENE3D); mobidb-lite (MOBIDB_LITE); PTHR24051 (PANTHER); PTHR24051:SF9 (PANTHER); IPR000436 (PROSITE_PROFILES); IPR000436 (PROSITE_PROFILES); IPR000436 (CDD); IPR000436 (CDD); SignalP-noTM (SIGNALP_EUK); SignalP-noTM (SIGNALP_GRAM_NEGATIVE); SignalP-TM (SIGNALP_GRAM_POSITIVE); IPR000436 (SUPERFAMILY); IPR000436 (SUP…	no GO terms	no GO terms	32.3832	3.28	0.37975	0.420882	1	both	9.13	comp112727_c0_seq2:179-1861(+)	complete	No	Yes	Yes
Ls-SMP-9	[INTERPRO, BLASTED]	comp112727_c0_seq3	---NA---	1814	1	2.648e-12	55						IPR000436 (SMART); G3DSA:2.10.70.10 (GENE3D); IPR000436 (PFAM); G3DSA:2.10.70.10 (GENE3D); PTHR24051:SF7 (PANTHER); PTHR24051 (PANTHER); IPR000436 (PROSITE_PROFILES); IPR000436 (PROSITE_PROFILES); IPR000436 (CDD); IPR000436 (CDD); SignalP-noTM (SIGNALP_GRAM_NEGATIVE); SignalP-noTM (SIGNALP_EUK); SignalP-TM (SIGNALP_GRAM_POSITIVE); IPR000436 (SUPERFAMILY); IPR000436 (SUPERFAMILY)	no GO terms	no GO terms	1334.39	4.33333	0.404279	0.387188	1	both	6.06	comp112727_c0_seq3:179-1663(+)	complete	No	Yes	Yes
Ls-SMP-10	[INTERPRO, BLASTED]	comp112727_c0_seq4	---NA---	1769	1	3.41108e-12	55						IPR000436 (SMART); G3DSA:2.10.70.10 (GENE3D); IPR000436 (PFAM); G3DSA:2.10.70.10 (GENE3D); PTHR24051 (PANTHER); PTHR24051:SF9 (PANTHER); IPR000436 (PROSITE_PROFILES); IPR000436 (PROSITE_PROFILES); IPR000436 (CDD); IPR000436 (CDD); SignalP-TM (SIGNALP_GRAM_POSITIVE); SignalP-noTM (SIGNALP_GRAM_NEGATIVE); SignalP-noTM (SIGNALP_EUK); IPR000436 (SUPERFAMILY); IPR000436 (SUPERFAMILY)	no GO terms	no GO terms	1719.34	4.375	0.301124	0.547002	1	both	5.52	comp112727_c0_seq4:179-1618(+)	complete	No	Yes	Yes
Ls-SMP-11	[INTERPRO, BLASTED]	comp112727_c0_seq5	---NA---	2057	1	5.41141e-12	55						IPR000436 (SMART); G3DSA:2.10.70.10 (GENE3D); G3DSA:2.10.70.10 (GENE3D); IPR000436 (PFAM); mobidb-lite (MOBIDB_LITE); PTHR24051:SF9 (PANTHER); PTHR24051 (PANTHER); IPR000436 (PROSITE_PROFILES); IPR000436 (PROSITE_PROFILES); IPR000436 (CDD); IPR000436 (CDD); SignalP-TM (SIGNALP_GRAM_POSITIVE); SignalP-noTM (SIGNALP_EUK); SignalP-noTM (SIGNALP_GRAM_NEGATIVE); IPR000436 (SUPERFAMILY); IPR000436 (SUP…	no GO terms	no GO terms	1179.54	3.51852	0.426127	0.355171	1	both	9.26	comp112727_c0_seq5:179-1906(+)	complete	No	Yes	Yes
Ls-SMP-12	[INTERPRO, ANNOTATED]	comp112762_c0_seq1	PREDICTED: voltage-dependent anion-selective channel protein 2-like isoform X4 [Biomphalaria glabrata]	1845		0		4	F:GO:0008308; P:GO:0055085; C:GO:0005741; P:GO:0044070	F:voltage-gated anion channel activity; P:transmembrane transport; C:mitochondrial outer membrane; P:regulation of anion transport			IPR001925 (PRINTS); IPR023614 (G3DSA:2.40.160.GENE3D); IPR027246 (PFAM); PTHR11743 (PANTHER); PTHR11743:SF41 (PANTHER); cd07306 (CDD)	F:GO:0008308; P:GO:0055085; P:GO:0006820; C:GO:0005741; P:GO:0044070	F:voltage-gated anion channel activity; P:transmembrane transport; P:anion transport; C:mitochondrial outer membrane; P:regulation of anion transport	8022.35	0.631579	-0.292841	0.407221	1	insoluble	5.99	comp112762_c0_seq1:1699-851(-)	complete	No	No	No	house-keeping
Ls-SMP-13	[INTERPRO, BLASTED]	comp112792_c0_seq1	PREDICTED: uncharacterized protein LOC101864455 [Aplysia californica]	1379	7	1.64423e-34	58.57						SignalP-noTM (SIGNALP_EUK); SignalP-TM (SIGNALP_GRAM_POSITIVE); SignalP-noTM (SIGNALP_GRAM_NEGATIVE)	no GO terms	no GO terms	6110.95	0.583333	-0.646082	0.46904	1	soluble	9.9	comp112792_c0_seq1:369-1043(+)	complete	No	Yes	Yes
Ls-SMP-14	[INTERPRO, BLASTED, MAPPED, ANNOTATED]	comp112934_c0_seq1	PREDICTED: V-type proton ATPase subunit S1-like [Biomphalaria glabrata]	2014	10	2.74283e-160	53.2	8	P:GO:0065007; P:GO:0006119; P:GO:0015991; C:GO:0045259; F:GO:0046961; C:GO:0033180; P:GO:0015986; F:GO:0046933	P:biological regulation; P:oxidative phosphorylation; P:ATP hydrolysis coupled proton transport; C:proton-transporting ATP synthase complex; F:proton-transporting ATPase activity, rotational mechanism; C:proton-transporting V-type ATPase, V1 domain; P:ATP synthesis coupled proton transport; F:proton-transporting ATP synthase activity, rotational mechanism			IPR008388 (PFAM); IPR008388 (PANTHER); SignalP-noTM (SIGNALP_EUK)	P:GO:0015991; F:GO:0046961; C:GO:0033180; F:GO:0046933	P:ATP hydrolysis coupled proton transport; F:proton-transporting ATPase activity, rotational mechanism; C:proton-transporting V-type ATPase, V1 domain; F:proton-transporting ATP synthase activity, rotational mechanism	1301.4	0.129032	-0.311858	0.433719	1	soluble	4.83	comp112934_c0_seq1:1892-513(-)	complete	No	Yes	No	house-keeping
Ls-SMP-15	[INTERPRO, BLASTED, MAPPED]	comp115794_c0_seq1	PREDICTED: uncharacterized protein LOC105319864 [Crassostrea gigas]	1124	10	8.02142e-32	48.8	2	C:GO:0016020; C:GO:0016021	C:membrane; C:integral component of membrane			no IPS match	no IPS match	no IPS match	120.555	0.9	-0.613582	0.264559	1	insoluble	8.55	comp115794_c0_seq1:821-3(-)	3prime_partial	No	No	No
Ls-SMP-16	[INTERPRO, NO-BLAST]	comp117093_c0_seq1	---NA---	742									mobidb-lite (MOBIDB_LITE)	no GO terms	no GO terms	33.8718	3.16667	-2.48877	0.00773394	0.186356	insoluble	6.51	comp117093_c0_seq1:635-81(-)	complete	Yes	Yes	Yes
Ls-SMP-17	[INTERPRO, BLASTED, MAPPED, ANNOTATED]	comp122869_c2_seq1	PREDICTED: 14-3-3 protein epsilon-like [Biomphalaria glabrata]	1100	10	1.47374e-172	90.7	1	F:GO:0019904	F:protein domain specific binding			IPR000308 (PRINTS); IPR023410 (SMART); IPR000308 (PIRSF); IPR023410 (PFAM); IPR023410 (G3DSA:1.20.190.GENE3D); mobidb-lite (MOBIDB_LITE); IPR000308 (PANTHER); PTHR18860:SF43 (PANTHER); IPR023410 (SUPERFAMILY)	F:GO:0019904	F:protein domain specific binding	6672.99	0.894737	0.0156391	0.97423	1	both	4.61	comp122869_c2_seq1:960-187(-)	complete	No	No	No	house-keeping
Ls-SMP-18	[INTERPRO, BLASTED, MAPPED, ANNOTATED]	comp123373_c0_seq1	PREDICTED: adipocyte plasma membrane-associated protein-like [Biomphalaria glabrata]	3202	10	1.81852e-87	60.5	3	F:GO:0016844; P:GO:0042432; P:GO:0016114	F:strictosidine synthase activity; P:indole biosynthetic process; P:terpenoid biosynthetic process			IPR011042 (G3DSA:2.120.10.GENE3D); IPR018119 (PFAM); mobidb-lite (MOBIDB_LITE); IPR004141 (PANTHER); PTHR10426:SF47 (PANTHER); SignalP-noTM (SIGNALP_EUK); SSF63829 (SUPERFAMILY)	F:GO:0016844; P:GO:0009058	F:strictosidine synthase activity; P:biosynthetic process	1125.66	2.13889	-0.631747	0.100145	1	both	8.64	comp123373_c0_seq1:467-1810(+)	complete	No	Yes	Yes	house-keeping
Ls-SMP-19	[INTERPRO, NO-BLAST]	comp123495_c0_seq1	---NA---	1161									mobidb-lite (MOBIDB_LITE); mobidb-lite (MOBIDB_LITE); mobidb-lite (MOBIDB_LITE)	no GO terms	no GO terms	761.453	0.75	-3.65976	1.2e-07	3.57e-05	insoluble	5.7	comp123495_c0_seq1:1-645(+)	5prime_partial	No	No	Yes
Ls-SMP-20	[INTERPRO, BLASTED]	comp123635_c0_seq1	PREDICTED: uncharacterized protein LOC106069866 [Biomphalaria glabrata]	1409	4	8.58476e-43	68.5						mobidb-lite (MOBIDB_LITE); mobidb-lite (MOBIDB_LITE); SignalP-noTM (SIGNALP_GRAM_NEGATIVE); SignalP-noTM (SIGNALP_EUK); SignalP-TM (SIGNALP_GRAM_POSITIVE)	no GO terms	no GO terms	1423.89	1.38095	-0.0887564	0.667477	1	insoluble	8.82	comp123635_c0_seq1:1028-39(-)	complete	No	Yes	Yes
Ls-SMP-21	[INTERPRO, BLASTED, MAPPED, ANNOTATED]	comp125170_c0_seq1	PREDICTED: actin-2-like [Biomphalaria glabrata]	627	10	1.20178e-152	99.1	1	F:GO:0005524	F:ATP binding			no IPS match	no IPS match	no IPS match	7.79652	2.30769	-0.0864765	0.935759	1	both	4.84	comp125170_c0_seq1:1-627(+)	internal	No	No	No	house-keeping
Ls-SMP-22	[INTERPRO, BLASTED, MAPPED, ANNOTATED]	comp125170_c0_seq2	beta-actin, partial [Pomacea canaliculata]	599	10	4.29049e-142	98.1	1	F:GO:0005524	F:ATP binding			no IPS match	no IPS match	no IPS match	36.9019	2.14286	-0.00697326	0.987124	1	both	4.84	comp125170_c0_seq2:1-597(+)	internal	No	No	No	house-keeping
Ls-SMP-23	[INTERPRO, NO-BLAST]	comp125384_c0_seq1	---NA---	661									PF14704 (PFAM); SignalP-noTM (SIGNALP_EUK); SignalP-TM (SIGNALP_GRAM_POSITIVE)	no GO terms	no GO terms	35.2263	0.454545	-3.05673	0.0027327	0.0870179	soluble	8.95	comp125384_c0_seq1:641-156(-)	complete	Yes	Yes	No
Ls-SMP-24	[INTERPRO, NO-BLAST]	comp125384_c0_seq2	---NA---	556									no IPS match	no IPS match	no IPS match	6.67927	0.538462	0.0917558	0.899975	1	insoluble	7.97	comp125384_c0_seq2:536-3(-)	3prime_partial	Yes	Yes	No
Ls-SMP-25	[INTERPRO, BLASTED, MAPPED, ANNOTATED]	comp125646_c0_seq1	Mytimacin-6 [Mytilus galloprovincialis]	497	10	1.32103e-19	71.2	1	P:GO:0006952	P:defense response			IPR029230 (PFAM); SignalP-noTM (SIGNALP_GRAM_NEGATIVE); SignalP-noTM (SIGNALP_EUK); SignalP-TM (SIGNALP_GRAM_POSITIVE)	P:GO:0006952	P:defense response	923.121	1.75	-2.97393	0.00431328	0.121908	both	9.12	comp125646_c0_seq1:496-191(-)	5prime_partial	No	Yes	No	room-keeping
Ls-SMP-26	[INTERPRO, BLASTED, MAPPED, ANNOTATED]	comp126223_c0_seq1	PREDICTED: adenosine deaminase AGSA-like [Biomphalaria glabrata]	1403	10	1.03203e-116	71.2	9	C:GO:0005615; P:GO:0007165; P:GO:0034654; P:GO:0046128; P:GO:0072522; P:GO:0044711; F:GO:0005102; F:GO:0016787; F:GO:0019239	C:extracellular space; P:signal transduction; P:nucleobase-containing compound biosynthetic process; P:purine ribonucleoside metabolic process; P:purine-containing compound biosynthetic process; P:single-organism biosynthetic process; F:receptor binding; F:hydrolase activity; F:deaminase activity			G3DSA:3.20.20.140 (GENE3D); IPR001365 (PFAM); IPR006331 (TIGRFAM); PTHR11409:SF52 (PANTHER); PTHR11409 (PANTHER); IPR032466 (SUPERFAMILY)	C:GO:0005615; F:GO:0019239	C:extracellular space; F:deaminase activity	27.0476	0.173913	-0.157361	0.968748	1	insoluble	5.82	comp126223_c0_seq1:1402-509(-)	5prime_partial	No	No	No	house-keeping
Ls-SMP-27	[INTERPRO, BLASTED, MAPPED]	comp126223_c1_seq1	PREDICTED: adenosine deaminase AGSA-like [Biomphalaria glabrata]	919	10	9.73948e-59	61.3	6	C:GO:0005615; F:GO:0046872; F:GO:0004000; C:GO:0005576; F:GO:0019239; F:GO:0016787	C:extracellular space; F:metal ion binding; F:adenosine deaminase activity; C:extracellular region; F:deaminase activity; F:hydrolase activity			no IPS match	no IPS match	no IPS match	29.2092	0.375	-0.17429	1	1	insoluble	8.7	comp126223_c1_seq1:245-919(+)	3prime_partial	No	No	No	house-keeping
Ls-SMP-28	[INTERPRO, BLASTED, MAPPED]	comp126864_c0_seq1	PREDICTED: pancreatic triacylglycerol lipase-like [Biomphalaria glabrata]	690	10	2.256e-102	71.6	4	P:GO:0006629; F:GO:0004806; C:GO:0005576; F:GO:0052689	P:lipid metabolic process; F:triglyceride lipase activity; C:extracellular region; F:carboxylic ester hydrolase activity			no IPS match	no IPS match	no IPS match	71.1343	1.14286	-1.75626	0.0255633	0.438885	insoluble	8.23	comp126864_c0_seq1:1-690(+)	internal	No	Yes	No	house-keeping
Ls-SMP-29	[INTERPRO, BLASTED, MAPPED, ANNOTATED]	comp126864_c1_seq1	PREDICTED: inactive pancreatic lipase-related protein 1-like [Biomphalaria glabrata]	1145	10	7.5659e-138	64.4	2	F:GO:0005515; F:GO:0052689	F:protein binding; F:carboxylic ester hydrolase activity			IPR000734 (PRINTS); IPR013818 (PFAM); IPR029058 (G3DSA:3.40.50.GENE3D); IPR001024 (G3DSA:2.60.60.GENE3D); IPR000734 (PANTHER); PTHR11610:SF135 (PANTHER); IPR001024 (PROSITE_PROFILES); IPR001024 (SUPERFAMILY); IPR029058 (SUPERFAMILY)	F:GO:0005515; F:GO:0052689	F:protein binding; F:carboxylic ester hydrolase activity	88.8882	1.56667	-1.90229	0.00482422	0.130994	both	5.37	comp126864_c1_seq1:2-859(+)	5prime_partial	No	No	No
Ls-SMP-30	[INTERPRO, BLASTED]	comp128349_c0_seq1	PREDICTED: uncharacterized protein LOC106054306 [Biomphalaria glabrata]	546	3	1.09025e-24	51.67						no IPS match	no IPS match	no IPS match	28.8376	0.411765	-8.92533	2.13e-05	0.00231678	insoluble	8.96	comp128349_c0_seq1:545-3(-)	internal	Yes	Yes	No
Ls-SMP-31	[INTERPRO, BLASTED]	comp129391_c0_seq1	hypothetical protein [Acidobacteriaceae bacterium KBS 89]	1186	3	6.79459e-12	48.33						IPR021381 (PFAM); SignalP-TM (SIGNALP_GRAM_POSITIVE); SignalP-noTM (SIGNALP_EUK); SignalP-noTM (SIGNALP_GRAM_NEGATIVE)	no GO terms	no GO terms	551.59	0.230769	0.971554	0.214938	1	soluble	8.37	comp129391_c0_seq1:154-648(+)	complete	No	Yes	No
Ls-SMP-32	[INTERPRO, BLASTED, MAPPED, ANNOTATED]	comp129404_c0_seq1	PREDICTED: L-amino-acid oxidase-like [Biomphalaria glabrata]	722	10	6.75304e-51	66.9	14	P:GO:0009094; P:GO:0006571; P:GO:0006552; P:GO:0006574; P:GO:0006531; P:GO:0006550; C:GO:0005576; P:GO:0042742; P:GO:0006522; P:GO:0006555; P:GO:0009821; P:GO:0000162; F:GO:0001716; P:GO:0055114	P:L-phenylalanine biosynthetic process; P:tyrosine biosynthetic process; P:leucine catabolic process; P:valine catabolic process; P:aspartate metabolic process; P:isoleucine catabolic process; C:extracellular region; P:defense response to bacterium; P:alanine metabolic process; P:methionine metabolic process; P:alkaloid biosynthetic process; P:tryptophan biosynthetic process; F:L-amino-acid oxida…	EC:1.4.3.2	L-amino-acid oxidase	no IPS match	no IPS match	no IPS match	573.441	0.785714	-0.666202	0.167601	1	insoluble	5.05	comp129404_c0_seq1:551-3(-)	3prime_partial	No	Yes	No	house-keeping
Ls-SMP-33	[INTERPRO, BLASTED, MAPPED, ANNOTATED]	comp129761_c0_seq1	PREDICTED: L-amino-acid oxidase-like [Aplysia californica]	2127	10	3.32822e-165	63.5	14	P:GO:0009094; P:GO:0006571; P:GO:0006552; P:GO:0006574; P:GO:0006531; P:GO:0006550; C:GO:0005576; P:GO:0042742; P:GO:0006522; P:GO:0006555; P:GO:0009821; P:GO:0000162; F:GO:0001716; P:GO:0055114	P:L-phenylalanine biosynthetic process; P:tyrosine biosynthetic process; P:leucine catabolic process; P:valine catabolic process; P:aspartate metabolic process; P:isoleucine catabolic process; C:extracellular region; P:defense response to bacterium; P:alanine metabolic process; P:methionine metabolic process; P:alkaloid biosynthetic process; P:tryptophan biosynthetic process; F:L-amino-acid oxida…	EC:1.4.3.2	L-amino-acid oxidase	PR00419 (PRINTS); IPR023753 (G3DSA:3.50.50.GENE3D); IPR002937 (PFAM); G3DSA:3.90.660.10 (GENE3D); PTHR10742 (PANTHER); IPR023753 (SUPERFAMILY); SSF54373 (SUPERFAMILY)	F:GO:0016491; P:GO:0055114	F:oxidoreductase activity; P:oxidation-reduction process	21204.7	0.466667	0.0192094	0.927708	1	insoluble	6.06	comp129761_c0_seq1:1651-56(-)	complete	No	Yes	Yes	house-keeping
Ls-SMP-34	[INTERPRO, BLASTED, MAPPED, ANNOTATED]	comp129798_c1_seq1	PREDICTED: uncharacterized protein LOC101857656 [Aplysia californica]	3669	10	3.94394e-170	70.9	3	F:GO:0004869; F:GO:0008234; P:GO:0010466	F:cysteine-type endopeptidase inhibitor activity; F:cysteine-type peptidase activity; P:negative regulation of peptidase activity			IPR000668 (PRINTS); IPR000010 (SMART); IPR000668 (SMART); IPR013201 (SMART); G3DSA:3.10.450.10 (GENE3D); G3DSA:3.10.450.10 (GENE3D); IPR000010 (PFAM); G3DSA:3.90.70.10 (GENE3D); IPR013201 (PFAM); IPR000668 (PFAM); IPR013128 (PANTHER); PTHR12411:SF425 (PANTHER); IPR000010 (CDD); IPR000010 (CDD); cd02248 (CDD); SignalP-noTM (SIGNALP_EUK); SignalP-noTM (SIGNALP_GRAM_NEGATIVE); SignalP-TM (SIGNALP_GR…	F:GO:0004869; P:GO:0006508; F:GO:0008234	F:cysteine-type endopeptidase inhibitor activity; P:proteolysis; F:cysteine-type peptidase activity	2355.76	0.046875	0.0799079	0.897095	1	insoluble	6.12	comp129798_c1_seq1:296-2287(+)	complete	No	Yes	No
Ls-SMP-35	[INTERPRO, BLASTED, MAPPED, ANNOTATED]	comp130259_c0_seq1	PREDICTED: alkaline phosphatase, tissue-nonspecific isozyme-like [Aplysia californica]	2545	10	0	64.4	2	P:GO:0008152; F:GO:0016791	P:metabolic process; F:phosphatase activity			IPR001952 (PRINTS); IPR001952 (SMART); IPR001952 (PFAM); IPR017849 (G3DSA:3.40.720.GENE3D); IPR001952 (PANTHER); PTHR11596:SF53 (PANTHER); IPR001952 (CDD); SignalP-noTM (SIGNALP_EUK); IPR017850 (SUPERFAMILY)	F:GO:0003824; P:GO:0008152; F:GO:0016791	F:catalytic activity; P:metabolic process; F:phosphatase activity	291.442	0.485714	-2.18058	2.45e-06	0.000404792	insoluble	6.07	comp130259_c0_seq1:1997-402(-)	complete	No	Yes	No	house-keeping
Ls-SMP-36	[INTERPRO, BLASTED, MAPPED]	comp131143_c0_seq1	PREDICTED: uncharacterized protein LOC106055251 [Biomphalaria glabrata]	1395	10	1.77679e-35	59	2	F:GO:0031419; P:GO:0015889	F:cobalamin binding; P:cobalamin transport			IPR027954 (PFAM); PTHR10559 (PANTHER); SignalP-noTM (SIGNALP_EUK); SignalP-noTM (SIGNALP_GRAM_NEGATIVE); SignalP-TM (SIGNALP_GRAM_POSITIVE)	no GO terms	no GO terms	96.2874	1.33333	-0.529838	0.611659	1	insoluble	6.03	comp131143_c0_seq1:31-516(+)	complete	No	Yes	No
Ls-SMP-37	[INTERPRO, BLASTED, MAPPED, ANNOTATED]	comp131480_c3_seq1	PREDICTED: alpha-L-fucosidase-like [Biomphalaria glabrata]	1999	10	0	77.4	2	F:GO:0004560; P:GO:0006004	F:alpha-L-fucosidase activity; P:fucose metabolic process			IPR016286 (PRINTS); IPR000933 (SMART); IPR013780 (G3DSA:2.60.40.GENE3D); IPR013781 (G3DSA:3.20.20.GENE3D); IPR031919 (PFAM); IPR000933 (PFAM); IPR016286 (PIRSF); IPR000933 (PANTHER); PTHR10030:SF29 (PANTHER); SignalP-noTM (SIGNALP_EUK); IPR017853 (SUPERFAMILY)	P:GO:0005975; F:GO:0004560; P:GO:0006004	P:carbohydrate metabolic process; F:alpha-L-fucosidase activity; P:fucose metabolic process	848.663	0.354839	0.00586002	0.920754	1	insoluble	5.76	comp131480_c3_seq1:1929-529(-)	complete	No	Yes	No	house-keeping
Ls-SMP-38	[INTERPRO, BLASTED, MAPPED, ANNOTATED]	comp131958_c0_seq1	PREDICTED: histone H2A-like [Diachasma alloeum]	972	10	3.38756e-43	99.3	4	C:GO:0005634; F:GO:0003677; F:GO:0046982; C:GO:0000786	C:nucleus; F:DNA binding; F:protein heterodimerization activity; C:nucleosome			IPR002119 (PRINTS); IPR002119 (SMART); IPR007125 (PFAM); IPR009072 (G3DSA:1.10.20.GENE3D); IPR032454 (PFAM); mobidb-lite (MOBIDB_LITE); mobidb-lite (MOBIDB_LITE); PTHR23430 (PANTHER); PTHR23430:SF164 (PANTHER); cd00074 (CDD); IPR009072 (SUPERFAMILY)	F:GO:0003677; C:GO:0005634; F:GO:0046982; C:GO:0000786	F:DNA binding; C:nucleus; F:protein heterodimerization activity; C:nucleosome	22.4746	0.333333	-0.111704	0.857056	1	insoluble	10.75	comp131958_c0_seq1:851-426(-)	complete	No	No	No	house-keeping
Ls-SMP-39	[INTERPRO, NO-BLAST]	comp132293_c0_seq2	---NA---	1125									no IPS match	no IPS match	no IPS match	111.691	0.944444	-8.44615	1.28e-08	6.06e-06	insoluble	9.28	comp132293_c0_seq2:67-735(+)	complete	Yes	No	No
Ls-SMP-40	[INTERPRO, BLASTED, MAPPED, ANNOTATED]	comp132682_c0_seq1	PREDICTED: uncharacterized protein LOC101860474 [Aplysia californica]	2515	10	0	63.1	4	F:GO:0003885; F:GO:0050660; C:GO:0016020; P:GO:0055114	F:D-arabinono-1,4-lactone oxidase activity; F:flavin adenine dinucleotide binding; C:membrane; P:oxidation-reduction process			IPR016169 (G3DSA:3.30.465.GENE3D); IPR006094 (PFAM); IPR007173 (PFAM); IPR016167 (G3DSA:3.30.43.GENE3D); PTHR43762 (PANTHER); IPR016166 (PROSITE_PROFILES); SignalP-noTM (SIGNALP_EUK); IPR016166 (SUPERFAMILY)	F:GO:0003885; F:GO:0016614; F:GO:0050660; F:GO:0016491; F:GO:0003824; C:GO:0016020; P:GO:0055114	F:D-arabinono-1,4-lactone oxidase activity; F:oxidoreductase activity, acting on CH-OH group of donors; F:flavin adenine dinucleotide binding; F:oxidoreductase activity; F:catalytic activity; C:membrane; P:oxidation-reduction process	595.692	0.102041	-0.967334	0.348725	1	insoluble	8.26	comp132682_c0_seq1:2252-474(-)	complete	No	Yes	No
Ls-SMP-41	[INTERPRO, NO-BLAST]	comp132732_c0_seq1	---NA---	689									mobidb-lite (MOBIDB_LITE)	no GO terms	no GO terms	8.19457	0.333333	-3.48154	0.0115146	0.251362	soluble	3.65	comp132732_c0_seq1:600-214(-)	complete	Yes	Yes	Yes
Ls-SMP-42	[INTERPRO, NO-BLAST]	comp132794_c0_seq3	---NA---	1119									no IPS match	no IPS match	no IPS match	9.90314	0.764706	-2.27457	0.0200951	0.370755	insoluble	4.88	comp132794_c0_seq3:1-900(+)	5prime_partial	No	No	No
Ls-SMP-43	[INTERPRO, BLASTED, MAPPED, ANNOTATED]	comp132880_c1_seq1	PREDICTED: uncharacterized protein LOC106066173 [Biomphalaria glabrata]	2859	10	0	64.9	4	F:GO:0008061; F:GO:0016491; P:GO:0006030; C:GO:0005576	F:chitin binding; F:oxidoreductase activity; P:chitin metabolic process; C:extracellular region			IPR002227 (PRINTS); IPR002557 (G3DSA:2.170.140.GENE3D); IPR008922 (G3DSA:1.10.1280.GENE3D); IPR002227 (PFAM); mobidb-lite (MOBIDB_LITE); PTHR11474:SF62 (PANTHER); PTHR11474 (PANTHER); SignalP-noTM (SIGNALP_EUK); IPR008922 (SUPERFAMILY)	F:GO:0008061; F:GO:0016491; P:GO:0008152; P:GO:0006030; C:GO:0005576	F:chitin binding; F:oxidoreductase activity; P:metabolic process; P:chitin metabolic process; C:extracellular region	280.642	0.150943	3.45316	2.65e-10	2.38e-07	insoluble	6.55	comp132880_c1_seq1:303-2597(+)	complete	No	Yes	Yes
Ls-SMP-44	[INTERPRO, BLASTED]	comp133240_c1_seq1	D-dopachrome decarboxylase-like [Biomphalaria glabrata]	1109	10	3.63833e-52	67						G3DSA:3.30.429.10 (GENE3D); IPR001398 (PFAM); PTHR11954:SF29 (PANTHER); IPR001398 (PANTHER); IPR001398 (PRODOM); IPR014347 (SUPERFAMILY)	no GO terms	no GO terms	667.213	0.230769	0.0933404	0.8323	1	insoluble	6.1	comp133240_c1_seq1:1022-696(-)	complete	No	No	No	house-keeping
Ls-SMP-45	[INTERPRO, NO-BLAST]	comp133466_c0_seq1	---NA---	1953									mobidb-lite (MOBIDB_LITE); SignalP-noTM (SIGNALP_EUK); SignalP-TM (SIGNALP_GRAM_POSITIVE); SignalP-noTM (SIGNALP_GRAM_NEGATIVE)	no GO terms	no GO terms	2995.02	10.1765	0.479752	0.18811	1	both	9.55	comp133466_c0_seq1:483-1211(+)	complete	No	Yes	Yes
Ls-SMP-46	[INTERPRO, BLASTED, MAPPED, ANNOTATED]	comp133840_c0_seq1	PREDICTED: lysosomal aspartic protease-like [Biomphalaria glabrata]	3287	10	0	81.7	3	F:GO:0004190; P:GO:0006508; C:GO:0005764	F:aspartic-type endopeptidase activity; P:proteolysis; C:lysosome	EC:3.4.23	Acting on peptide bonds (peptidases)	IPR001461 (PRINTS); IPR012848 (PFAM); IPR021109 (G3DSA:2.40.70.GENE3D); IPR021109 (G3DSA:2.40.70.GENE3D); IPR033121 (PFAM); IPR001461 (PANTHER); IPR033144 (PTHR13683:PANTHER); IPR033121 (PROSITE_PROFILES); SignalP-TM (SIGNALP_GRAM_POSITIVE); IPR021109 (SUPERFAMILY)	F:GO:0004190; P:GO:0006508; C:GO:0005764	F:aspartic-type endopeptidase activity; P:proteolysis; C:lysosome	1116.21	0.677419	-0.249539	0.437986	1	both	6.89	comp133840_c0_seq1:2727-1432(-)	complete	No	No	Yes	house-keeping
Ls-SMP-47	[INTERPRO, BLASTED, MAPPED]	comp133939_c0_seq1	PREDICTED: uncharacterized protein LOC106056815 [Biomphalaria glabrata]	2602	7	2.97335e-38	60.43	2	C:GO:0016020; C:GO:0016021	C:membrane; C:integral component of membrane			IPR016054 (PFAM); PTHR33562 (PANTHER); SignalP-noTM (SIGNALP_EUK); SSF57302 (SUPERFAMILY)	no GO terms	no GO terms	2536.99	0.307692	-0.0753193	0.779917	1	insoluble	8.5	comp133939_c0_seq1:430-837(+)	complete	No	Yes	No
Ls-SMP-48	[INTERPRO]	comp134060_c0_seq1	matrilin [Biomphalaria glabrata]	993		6e-48							no IPS match	no IPS match	no IPS match	5.43965	0.764706	-7.84269	5.78e-05	0.00488105	both	6.32	comp134060_c0_seq1:820-2(-)	3prime_partial	Yes	Yes	No	room-keeping
Ls-SMP-49	[INTERPRO, BLASTED, MAPPED, ANNOTATED]	comp134361_c0_seq1	PREDICTED: pancreatic triacylglycerol lipase-like [Aplysia californica]	1350	10	5.37558e-101	56.2	2	P:GO:0006629; F:GO:0052689	P:lipid metabolic process; F:carboxylic ester hydrolase activity			IPR000734 (PRINTS); IPR029058 (G3DSA:3.40.50.GENE3D); IPR013818 (PFAM); PTHR11610:SF119 (PANTHER); IPR000734 (PANTHER); IPR033906 (CDD); IPR029058 (SUPERFAMILY)	P:GO:0006629; F:GO:0052689	P:lipid metabolic process; F:carboxylic ester hydrolase activity	175.377	0.291667	-2.18086	1.61e-05	0.00185884	insoluble	6.11	comp134361_c0_seq1:2-1231(+)	5prime_partial	No	No	No	house-keeping
Ls-SMP-50	[INTERPRO, BLASTED]	comp135841_c0_seq2	PREDICTED: uncharacterized protein LOC106075959 [Biomphalaria glabrata]	1146	3	1.78612e-22	66.33						no IPS match	no IPS match	no IPS match	3452.63	1	1.92623	1.17e-05	0.00142879	both	8.01	comp135841_c0_seq2:204-653(+)	complete	No	No	Yes
Ls-SMP-51	[INTERPRO, BLASTED, MAPPED, ANNOTATED]	comp135939_c0_seq1	PREDICTED: uncharacterized protein LOC106071610 [Biomphalaria glabrata]	2948	10	3.92045e-124	48.1	3	F:GO:0008061; P:GO:0006030; C:GO:0005576	F:chitin binding; P:chitin metabolic process; C:extracellular region			IPR002557 (SMART); IPR002557 (G3DSA:2.170.140.GENE3D); IPR002557 (PFAM); mobidb-lite (MOBIDB_LITE); mobidb-lite (MOBIDB_LITE); PTHR22802:SF303 (PANTHER); PTHR22802 (PANTHER); IPR002557 (PROSITE_PROFILES); SignalP-noTM (SIGNALP_EUK); SignalP-noTM (SIGNALP_GRAM_NEGATIVE); SignalP-TM (SIGNALP_GRAM_POSITIVE); IPR002557 (SUPERFAMILY)	F:GO:0008061; P:GO:0006030; C:GO:0005576	F:chitin binding; P:chitin metabolic process; C:extracellular region	18950.8	3.24561	0.587157	0.140523	1	both	5.08	comp135939_c0_seq1:2664-481(-)	complete	No	Yes	Yes
Ls-SMP-52	[INTERPRO, BLASTED]	comp135942_c0_seq1	PREDICTED: extensin-like isoform X1 [Biomphalaria glabrata]	1378	4	4.05056e-41	71.75						mobidb-lite (MOBIDB_LITE)	no GO terms	no GO terms	7589.08	17.3684	0.122821	0.932658	1	both	8.89	comp135942_c0_seq1:1207-533(-)	complete	No	No	Yes	known SMP
Ls-SMP-53	[INTERPRO, BLASTED]	comp135942_c0_seq2	PREDICTED: formin-like protein 2 isoform X3 [Biomphalaria glabrata]	1255	4	4.39093e-34	68.25						mobidb-lite (MOBIDB_LITE)	no GO terms	no GO terms	18109	23.6923	0.168242	0.849278	1	both	7.01	comp135942_c0_seq2:1084-533(-)	complete	No	No	Yes	known SMP
Ls-SMP-54	[INTERPRO, BLASTED, MAPPED]	comp136298_c0_seq1	PREDICTED: uncharacterized protein LOC106053628 isoform X2 [Biomphalaria glabrata]	2755	10	0	59.9	2	C:GO:0016020; C:GO:0016021	C:membrane; C:integral component of membrane			mobidb-lite (MOBIDB_LITE); PTHR12042 (PANTHER); PTHR12042:SF21 (PANTHER)	no GO terms	no GO terms	67.7865	0.318182	0.2572	0.54575	1	insoluble	6.32	comp136298_c0_seq1:437-2299(+)	complete	No	No	No
Ls-SMP-55	[INTERPRO, NO-BLAST]	comp136570_c0_seq1	---NA---	803									no IPS match	no IPS match	no IPS match	2107.98	0.785714	-2.34961	0.0629366	0.797263	both	8.84	comp136570_c0_seq1:803-402(-)	5prime_partial	No	No	No
Ls-SMP-56	[INTERPRO, BLASTED, MAPPED, ANNOTATED]	comp136890_c0_seq1	PREDICTED: uncharacterized protein LOC106060232 [Biomphalaria glabrata]	999	7	1.53843e-41	50.71	1	F:GO:0004869	F:cysteine-type endopeptidase inhibitor activity			IPR000010 (SMART); G3DSA:3.10.450.10 (GENE3D); G3DSA:3.10.450.10 (GENE3D); IPR000010 (PFAM); IPR027214 (PANTHER); PTHR11413:SF69 (PANTHER); IPR000010 (CDD); IPR000010 (CDD); SignalP-noTM (SIGNALP_GRAM_NEGATIVE); SignalP-noTM (SIGNALP_EUK); SSF54403 (SUPERFAMILY); SSF54403 (SUPERFAMILY)	F:GO:0004869	F:cysteine-type endopeptidase inhibitor activity	13.9343	0.956522	-3.10053	0.00319838	0.09811	both	5.03	comp136890_c0_seq1:67-798(+)	complete	No	Yes	No
Ls-SMP-57	[INTERPRO, NO-BLAST]	comp137012_c1_seq1	---NA---	2836									no IPS match	no IPS match	no IPS match	589.716	4.55556	0.638306	0.200568	1	insoluble	3.77	comp137012_c1_seq1:625-1620(+)	complete	No	No	Yes
Ls-SMP-58	[INTERPRO, BLASTED, ANNOTATED]	comp137237_c0_seq6	PREDICTED: neurogenic locus notch homolog protein 1-like isoform X2 [Biomphalaria glabrata]	1930	10	1.97118e-44	45.7	3	F:GO:0030414; F:GO:0005515; C:GO:0005576	F:peptidase inhibitor activity; F:protein binding; C:extracellular region			IPR008197 (SMART); IPR000742 (SMART); IPR008197 (PFAM); G3DSA:2.10.25.10 (GENE3D); IPR008197 (G3DSA:4.10.75.GENE3D); IPR008197 (G3DSA:4.10.75.GENE3D); IPR008197 (PROSITE_PROFILES); IPR000742 (PROSITE_PROFILES); IPR008197 (PROSITE_PROFILES); SignalP-noTM (SIGNALP_EUK); SignalP-noTM (SIGNALP_GRAM_NEGATIVE); SignalP-TM (SIGNALP_GRAM_POSITIVE); SSF57196 (SUPERFAMILY); IPR008197 (SUPERFAMILY)	F:GO:0030414; F:GO:0005515; C:GO:0005576	F:peptidase inhibitor activity; F:protein binding; C:extracellular region	20.882	0.846154	2.30252	0.00906898	0.210057	both	5.82	comp137237_c0_seq6:1798-65(-)	complete	No	Yes	Yes	room-keeping
Ls-SMP-59	[INTERPRO, NO-BLAST]	comp137266_c0_seq1	---NA---	842									IPR016186 (G3DSA:3.10.100.GENE3D); cd00037 (CDD); IPR016187 (SUPERFAMILY)	no GO terms	no GO terms	26.1273	1.30769	-7.32279	2.17e-05	0.00233695	both	6.12	comp137266_c0_seq1:731-219(-)	complete	Yes	Yes	No
Ls-SMP-60	[INTERPRO, NO-BLAST]	comp137504_c0_seq2	---NA---	651									IPR011992 (G3DSA:1.10.238.GENE3D); SignalP-noTM (SIGNALP_EUK); IPR011992 (SUPERFAMILY)	no GO terms	no GO terms	117.184	0.777778	-7.48432	3.08e-07	7.09e-05	soluble	4.28	comp137504_c0_seq2:3-425(+)	5prime_partial	Yes	Yes	Yes
Ls-SMP-61	[INTERPRO, NO-BLAST, ANNOTATED]	comp137504_c0_seq3	---NA---	621				1	F:GO:0005509	F:calcium ion binding			IPR011992 (G3DSA:1.10.238.GENE3D); IPR011992 (G3DSA:1.10.238.GENE3D); IPR002048 (PROSITE_PROFILES); IPR002048 (PROSITE_PROFILES); SignalP-noTM (SIGNALP_EUK); IPR011992 (SUPERFAMILY)	F:GO:0005509	F:calcium ion binding	301.674	1.72727	-7.95941	1.51e-08	6.71e-06	both	4.69	comp137504_c0_seq3:22-468(+)	complete	Yes	Yes	No
Ls-SMP-62	[INTERPRO, NO-BLAST, ANNOTATED]	comp137606_c0_seq3	---NA---	762				1	F:GO:0005509	F:calcium ion binding			IPR002048 (PFAM); IPR011992 (G3DSA:1.10.238.GENE3D); IPR002048 (PROSITE_PROFILES); IPR002048 (PROSITE_PROFILES); IPR002048 (CDD); SignalP-TM (SIGNALP_EUK); SignalP-TM (SIGNALP_GRAM_POSITIVE); IPR011992 (SUPERFAMILY)	F:GO:0005509	F:calcium ion binding	40.1658	0.357143	-5.39228	3.45e-05	0.00333844	insoluble	5.92	comp137606_c0_seq3:67-516(+)	complete	Yes	Yes	No
Ls-SMP-63	[INTERPRO, BLASTED, ANNOTATED]	comp137606_c0_seq4	PREDICTED: uncharacterized protein LOC101863352 [Aplysia californica]	936	1	5.73059e-12	44	2	P:GO:0007155; F:GO:0030246	P:cell adhesion; F:carbohydrate binding			IPR019019 (PFAM); SSF141086 (SUPERFAMILY)	P:GO:0007155; F:GO:0030246	P:cell adhesion; F:carbohydrate binding	22.1457	1.08333	-5.60055	4.27e-05	0.00391876	insoluble	8.01	comp137606_c0_seq4:1-726(+)	5prime_partial	Yes	No	Yes
Ls-SMP-64	[INTERPRO, BLASTED, MAPPED, ANNOTATED]	comp137787_c0_seq1	PREDICTED: uncharacterized protein LOC106069833 [Biomphalaria glabrata]	3018	10	2.76028e-142	56	5	F:GO:0016810; P:GO:0005975; F:GO:0008061; P:GO:0006030; C:GO:0005576	F:hydrolase activity, acting on carbon-nitrogen (but not peptide) bonds; P:carbohydrate metabolic process; F:chitin binding; P:chitin metabolic process; C:extracellular region			IPR002509 (G3DSA:3.20.20.GENE3D); IPR002557 (G3DSA:2.170.140.GENE3D); IPR002509 (PFAM); PTHR11177 (PANTHER); PTHR11177:SF252 (PANTHER); IPR002557 (SUPERFAMILY); IPR011330 (SUPERFAMILY)	F:GO:0016810; P:GO:0005975; F:GO:0008061; F:GO:0003824; P:GO:0006030; C:GO:0005576	F:hydrolase activity, acting on carbon-nitrogen (but not peptide) bonds; P:carbohydrate metabolic process; F:chitin binding; F:catalytic activity; P:chitin metabolic process; C:extracellular region	6040.98	1.34615	0.401666	0.337055	1	both	4.9	comp137787_c0_seq1:2677-1349(-)	complete	No	Yes	Yes
Ls-SMP-65	[INTERPRO, BLASTED]	comp137918_c0_seq1	PREDICTED: uncharacterized protein LOC106067689 [Biomphalaria glabrata]	1650	3	3.29255e-36	54.67						mobidb-lite (MOBIDB_LITE); mobidb-lite (MOBIDB_LITE); SignalP-noTM (SIGNALP_EUK); SignalP-noTM (SIGNALP_GRAM_NEGATIVE); SignalP-TM (SIGNALP_GRAM_POSITIVE)	no GO terms	no GO terms	5623.34	1.5	0.504093	0.22953	1	both	9.83	comp137918_c0_seq1:301-1218(+)	complete	No	Yes	Yes
Ls-SMP-66	[INTERPRO, NO-BLAST]	comp138105_c0_seq1	---NA---	580									SignalP-noTM (SIGNALP_EUK)	no GO terms	no GO terms	3244.98	0.363636	0.482207	0.34786	1	soluble	4.24	comp138105_c0_seq1:449-90(-)	complete	No	Yes	No
Ls-SMP-67	[INTERPRO, BLASTED, ANNOTATED]	comp138269_c0_seq1	PREDICTED: glutathione S-transferase 1-like, partial [Biomphalaria glabrata]	1639	10	9.76865e-73	69.6	1	F:GO:0005515	F:protein binding			IPR010987 (G3DSA:1.20.1050.GENE3D); IPR012336 (G3DSA:3.40.30.GENE3D); IPR004045 (PFAM); IPR004046 (PFAM); PTHR11571 (PANTHER); IPR004045 (PROSITE_PROFILES); IPR010987 (PROSITE_PROFILES); cd03192 (CDD); cd03039 (CDD); IPR010987 (SUPERFAMILY); IPR012336 (SUPERFAMILY)	F:GO:0005515	F:protein binding	908.761	0.266667	-0.0832305	0.739347	1	insoluble	8.35	comp138269_c0_seq1:353-970(+)	complete	No	No	No	house-keeping
Ls-SMP-68	[INTERPRO, BLASTED, MAPPED, ANNOTATED]	comp138969_c0_seq1	PREDICTED: CD109 antigen-like [Biomphalaria glabrata]	5061	10	0	71.2	3	C:GO:0005615; F:GO:0004866; P:GO:0010951	C:extracellular space; F:endopeptidase inhibitor activity; P:negative regulation of endopeptidase activity			IPR011625 (SMART); IPR001599 (SMART); IPR009048 (SMART); IPR019565 (PFAM); IPR009048 (PFAM); IPR009048 (G3DSA:2.60.40.GENE3D); IPR002890 (PFAM); IPR008930 (G3DSA:1.50.10.GENE3D); IPR001599 (PFAM); IPR011626 (PFAM); IPR011625 (PFAM); PTHR11412:SF108 (PANTHER); PTHR11412 (PANTHER); cd02897 (CDD); SignalP-TM (SIGNALP_GRAM_POSITIVE); SignalP-noTM (SIGNALP_EUK); IPR008930 (SUPERFAMILY); IPR009048 (SUP…	C:GO:0005615; F:GO:0004866; C:GO:0005576	C:extracellular space; F:endopeptidase inhibitor activity; C:extracellular region	244.923	0.516667	0.667607	0.0731517	0.86824	insoluble	5.4	comp138969_c0_seq1:4731-436(-)	complete	No	Yes	No	room-keeping
Ls-SMP-69	[INTERPRO, BLASTED, MAPPED, ANNOTATED]	comp138969_c0_seq2	PREDICTED: CD109 antigen-like [Biomphalaria glabrata]	5133	10	0	70.8	3	C:GO:0005615; F:GO:0004866; P:GO:0010951	C:extracellular space; F:endopeptidase inhibitor activity; P:negative regulation of endopeptidase activity			IPR001599 (SMART); IPR011625 (SMART); IPR009048 (SMART); IPR009048 (PFAM); IPR001599 (PFAM); IPR011625 (PFAM); IPR019565 (PFAM); IPR008930 (G3DSA:1.50.10.GENE3D); IPR009048 (G3DSA:2.60.40.GENE3D); IPR002890 (PFAM); IPR011626 (PFAM); PTHR11412 (PANTHER); PTHR11412:SF108 (PANTHER); cd02897 (CDD); SignalP-TM (SIGNALP_GRAM_POSITIVE); SignalP-noTM (SIGNALP_EUK); IPR014756 (SUPERFAMILY); IPR009048 (SUP…	C:GO:0005615; F:GO:0004866; C:GO:0005576	C:extracellular space; F:endopeptidase inhibitor activity; C:extracellular region	309.033	0.504065	0.667435	0.0731765	0.86824	insoluble	5.6	comp138969_c0_seq2:4803-436(-)	complete	No	Yes	Yes	room-keeping
Ls-SMP-70	[INTERPRO, NO-BLAST]	comp139037_c0_seq1	---NA---	889									no IPS match	no IPS match	no IPS match	24.2392	1.5625	-6.57307	1.63e-05	0.00186287	both	4.82	comp139037_c0_seq1:889-290(-)	5prime_partial	Yes	No	No
Ls-SMP-71	[INTERPRO, NO-BLAST]	comp139037_c0_seq2	---NA---	376									no IPS match	no IPS match	no IPS match	1.03667	1.6	-6.02581	0.00940709	0.215823	both	4.61	comp139037_c0_seq2:376-2(-)	internal	Yes	No	No
Ls-SMP-72	[INTERPRO, BLASTED, MAPPED, ANNOTATED]	comp139144_c0_seq1	PREDICTED: beta-hexosaminidase subunit beta-like isoform X1 [Biomphalaria glabrata]	3286	10	0	77.9	5	P:GO:0001575; P:GO:0005975; P:GO:0006040; F:GO:0004563; P:GO:0006027	P:globoside metabolic process; P:carbohydrate metabolic process; P:amino sugar metabolic process; F:beta-N-acetylhexosaminidase activity; P:glycosaminoglycan catabolic process			IPR025705 (PRINTS); IPR013781 (G3DSA:3.20.20.GENE3D); IPR029018 (G3DSA:3.30.379.GENE3D); IPR029019 (PFAM); IPR025705 (PIRSF); IPR015883 (PFAM); PTHR22600:SF27 (PANTHER); PTHR22600 (PANTHER); cd06562 (CDD); SignalP-noTM (SIGNALP_EUK); SignalP-TM (SIGNALP_GRAM_POSITIVE); IPR017853 (SUPERFAMILY); IPR029018 (SUPERFAMILY)	P:GO:0005975; F:GO:0004553; F:GO:0004563	P:carbohydrate metabolic process; F:hydrolase activity, hydrolyzing O-glycosyl compounds; F:beta-N-acetylhexosaminidase activity	456.391	0.317073	-0.0905206	0.854714	1	insoluble	5.95	comp139144_c0_seq1:881-2503(+)	complete	No	Yes	No	room-keeping
Ls-SMP-73	[INTERPRO, BLASTED, ANNOTATED]	comp139296_c1_seq1	PREDICTED: serpin B3-like [Biomphalaria glabrata]	2321	10	8.14935e-90	60.3	1	C:GO:0005615	C:extracellular space			IPR023796 (SMART); G3DSA:3.30.497.10 (GENE3D); G3DSA:2.30.39.10 (GENE3D); IPR023796 (PFAM); PTHR11461:SF242 (PANTHER); IPR000215 (PANTHER); PS51257 (PROSITE_PROFILES); cd00172 (CDD); SignalP-noTM (SIGNALP_GRAM_NEGATIVE); SignalP-noTM (SIGNALP_EUK); SignalP-TM (SIGNALP_GRAM_POSITIVE); IPR023796 (SUPERFAMILY)	C:GO:0005615	C:extracellular space	327.306	2.42857	-0.360711	0.583085	1	both	6.93	comp139296_c1_seq1:2135-903(-)	complete	No	Yes	No	room-keeping
Ls-SMP-74	[INTERPRO, BLASTED, MAPPED]	comp139310_c0_seq1	PREDICTED: twisted gastrulation protein homolog 1-A-like [Biomphalaria glabrata]	1946	10	3.30766e-100	66.2	2	F:GO:0016491; P:GO:0055114	F:oxidoreductase activity; P:oxidation-reduction process			IPR006761 (PFAM); mobidb-lite (MOBIDB_LITE); IPR006761 (PANTHER); PTHR12312:SF19 (PANTHER); SignalP-noTM (SIGNALP_GRAM_NEGATIVE); SignalP-noTM (SIGNALP_EUK); SignalP-TM (SIGNALP_GRAM_POSITIVE)	no GO terms	no GO terms	219.227	0.26087	0.143562	0.709082	1	soluble	4.98	comp139310_c0_seq1:1593-823(-)	complete	No	Yes	No	house-keeping
Ls-SMP-75	[INTERPRO, BLASTED]	comp139462_c0_seq4	PREDICTED: uncharacterized protein LOC106072021 [Biomphalaria glabrata]	3045	2	1.12379e-102	67.5						SignalP-noTM (SIGNALP_EUK)	no GO terms	no GO terms	254.231	1.1	0.709999	0.107597	1	insoluble	8.9	comp139462_c0_seq4:2563-1673(-)	complete	No	Yes	Yes
Ls-SMP-76	[INTERPRO, BLASTED, MAPPED, ANNOTATED]	comp139601_c0_seq1	PREDICTED: retrograde protein of 51 kDa isoform X1 [Biomphalaria glabrata]	3875	10	0	86.3	3	C:GO:0005737; F:GO:0005198; C:GO:0005882	C:cytoplasm; F:structural molecule activity; C:intermediate filament			IPR001664 (SMART); IPR001664 (PFAM); IPR001322 (G3DSA:2.60.40.GENE3D); G3DSA:1.20.5.170 (GENE3D); IPR016451 (PIRSF); mobidb-lite (MOBIDB_LITE); mobidb-lite (MOBIDB_LITE); PTHR23239:SF262 (PANTHER); IPR001664 (PANTHER); IPR001322 (SUPERFAMILY); SSF64593 (SUPERFAMILY); SSF64593 (SUPERFAMILY); SSF57997 (SUPERFAMILY)	F:GO:0005198; C:GO:0005882	F:structural molecule activity; C:intermediate filament	2512.32	0.173077	-0.192709	0.6094	1	soluble	5.4	comp139601_c0_seq1:322-2082(+)	complete	No	No	Yes	house-keeping
Ls-SMP-77	[INTERPRO, BLASTED, MAPPED, ANNOTATED]	comp139601_c0_seq3	retrograde protein of 51 kDa [Biomphalaria glabrata]	3851	10	0	86.8	3	C:GO:0005737; F:GO:0005198; C:GO:0005882	C:cytoplasm; F:structural molecule activity; C:intermediate filament			IPR001664 (SMART); IPR001664 (PFAM); IPR016451 (PIRSF); G3DSA:1.20.5.170 (GENE3D); IPR001322 (G3DSA:2.60.40.GENE3D); mobidb-lite (MOBIDB_LITE); mobidb-lite (MOBIDB_LITE); IPR001664 (PANTHER); PTHR23239:SF262 (PANTHER); IPR001322 (SUPERFAMILY); SSF64593 (SUPERFAMILY); SSF64593 (SUPERFAMILY); SSF57997 (SUPERFAMILY)	F:GO:0005198; C:GO:0005882	F:structural molecule activity; C:intermediate filament	7912.65	0.176471	-0.188552	0.618659	1	soluble	5.5	comp139601_c0_seq3:322-2058(+)	complete	No	No	Yes	house-keeping
Ls-SMP-78	[INTERPRO, BLASTED, MAPPED]	comp139666_c0_seq1	PREDICTED: uncharacterized protein LOC101862893 [Aplysia californica]	1138	10	1.19408e-36	53.3	2	C:GO:0016020; C:GO:0016021	C:membrane; C:integral component of membrane			IPR002861 (PFAM); PTHR23130 (PANTHER); PTHR23130:SF121 (PANTHER); PS51257 (PROSITE_PROFILES); IPR002861 (PROSITE_PROFILES); IPR002861 (CDD); SignalP-noTM (SIGNALP_GRAM_NEGATIVE); SignalP-noTM (SIGNALP_EUK); SignalP-TM (SIGNALP_GRAM_POSITIVE)	no GO terms	no GO terms	3986.46	0.230769	0.906562	0.11908	1	insoluble	8.26	comp139666_c0_seq1:937-290(-)	complete	No	Yes	Yes
Ls-SMP-79	[INTERPRO, BLASTED, MAPPED, ANNOTATED]	comp139744_c2_seq9	G-type lysozyme [Physella acuta]	1726	10	1.22877e-75	68.2	4	P:GO:0016998; P:GO:0005975; P:GO:0009253; F:GO:0003796	P:cell wall macromolecule catabolic process; P:carbohydrate metabolic process; P:peptidoglycan catabolic process; F:lysozyme activity			IPR002152 (PRINTS); G3DSA:1.10.530.10 (GENE3D); PTHR31698 (PANTHER); PTHR31698:SF10 (PANTHER); SignalP-noTM (SIGNALP_EUK); IPR023346 (SUPERFAMILY)	P:GO:0016998; P:GO:0009253; F:GO:0003796	P:cell wall macromolecule catabolic process; P:peptidoglycan catabolic process; F:lysozyme activity	4687.78	1.73684	-0.786009	0.0253837	0.436636	both	9.11	comp139744_c2_seq9:376-966(+)	complete	No	No	No	room-keeping
Ls-SMP-80	[INTERPRO, BLASTED, MAPPED, ANNOTATED]	comp140063_c0_seq1	PREDICTED: uncharacterized protein LOC106066244 [Biomphalaria glabrata]	1425	8	5.23551e-54	51.5	3	P:GO:0007165; C:GO:0005576; F:GO:0005125	P:signal transduction; C:extracellular region; F:cytokine activity			IPR010345 (PFAM); IPR029034 (G3DSA:2.10.90.GENE3D); SignalP-noTM (SIGNALP_EUK); IPR029034 (SUPERFAMILY)	C:GO:0005576; F:GO:0005125	C:extracellular region; F:cytokine activity	11.6652	0.210526	-0.613359	0.734558	1	soluble	9.05	comp140063_c0_seq1:1176-418(-)	complete	No	Yes	No
Ls-SMP-81	[INTERPRO, BLASTED]	comp140139_c0_seq1	PREDICTED: perlucin-like protein [Biomphalaria glabrata]	821	1	3.54141e-11	50						IPR016186 (G3DSA:3.10.100.GENE3D); IPR001304 (PROSITE_PROFILES); cd00037 (CDD); IPR016187 (SUPERFAMILY)	no GO terms	no GO terms	34.3466	0.444444	-3.35534	0.00366514	0.108093	insoluble	5.48	comp140139_c0_seq1:159-725(+)	complete	Yes	Yes	No	known SMP
Ls-SMP-82	[INTERPRO, BLASTED]	comp140139_c0_seq5	PREDICTED: uncharacterized protein LOC106068512 [Biomphalaria glabrata]	793	1	1.37162e-13	56						IPR001304 (SMART); IPR016186 (G3DSA:3.10.100.GENE3D); IPR001304 (PROSITE_PROFILES); cd00037 (CDD); IPR016187 (SUPERFAMILY)	no GO terms	no GO terms	3.89577	0.2	-3.38849	0.0044987	0.125277	insoluble	5.62	comp140139_c0_seq5:2-697(+)	5prime_partial	Yes	No	No
Ls-SMP-83	[INTERPRO, BLASTED, MAPPED, ANNOTATED]	comp140540_c6_seq1	hypothetical protein LOTGIDRAFT_94311, partial [Lottia gigantea]	1403	10	4.91435e-91	54.9	3	F:GO:0016810; P:GO:0005975; P:GO:0006807	F:hydrolase activity, acting on carbon-nitrogen (but not peptide) bonds; P:carbohydrate metabolic process; P:nitrogen compound metabolic process			IPR002509 (G3DSA:3.20.20.GENE3D); PTHR11177 (PANTHER); PTHR11177:SF252 (PANTHER); PS51257 (PROSITE_PROFILES); SignalP-TM (SIGNALP_GRAM_NEGATIVE); SignalP-TM (SIGNALP_GRAM_POSITIVE); IPR011330 (SUPERFAMILY)	F:GO:0016810; P:GO:0005975; F:GO:0003824	F:hydrolase activity, acting on carbon-nitrogen (but not peptide) bonds; P:carbohydrate metabolic process; F:catalytic activity	219.126	0.333333	-0.0203166	0.932429	1	insoluble	6.17	comp140540_c6_seq1:1268-87(-)	complete	No	No	Yes
Ls-SMP-84	[INTERPRO, BLASTED]	comp140711_c2_seq1	PREDICTED: chloride intracellular channel protein 5-like [Aplysia californica]	2421	10	8.06356e-168	68.3						IPR012336 (G3DSA:3.40.30.GENE3D); IPR010987 (G3DSA:1.20.1050.GENE3D); mobidb-lite (MOBIDB_LITE); PTHR11260 (PANTHER); PTHR11260:SF437 (PANTHER); IPR010987 (SUPERFAMILY)	no GO terms	no GO terms	812.884	0.0909091	-0.0408485	0.90778	1	insoluble	4.5	comp140711_c2_seq1:292-1380(+)	complete	No	No	Yes	room-keeping
Ls-SMP-85	[INTERPRO, BLASTED]	comp140732_c0_seq1	PREDICTED: uncharacterized protein LOC106053304 [Biomphalaria glabrata]	1456	1	2.6466e-42	77						mobidb-lite (MOBIDB_LITE); mobidb-lite (MOBIDB_LITE); SignalP-TM (SIGNALP_GRAM_POSITIVE); SignalP-noTM (SIGNALP_EUK); SignalP-noTM (SIGNALP_GRAM_NEGATIVE)	no GO terms	no GO terms	12096.1	12.25	0.455137	0.356599	1	both	8.55	comp140732_c0_seq1:1203-295(-)	complete	No	Yes	Yes
Ls-SMP-86	[INTERPRO, BLASTED, MAPPED, ANNOTATED]	comp140825_c0_seq1	PREDICTED: alkaline phosphatase-like [Biomphalaria glabrata]	3009	10	2.22518e-92	51.2	2	P:GO:0008152; F:GO:0016791	P:metabolic process; F:phosphatase activity			IPR001952 (PRINTS); IPR001952 (SMART); IPR017849 (G3DSA:3.40.720.GENE3D); IPR001952 (PFAM); mobidb-lite (MOBIDB_LITE); PTHR11596:SF53 (PANTHER); IPR001952 (PANTHER); IPR017850 (SUPERFAMILY)	F:GO:0003824; P:GO:0008152; F:GO:0016791	F:catalytic activity; P:metabolic process; F:phosphatase activity	766.463	1.69565	0.551262	0.117908	1	insoluble	8.95	comp140825_c0_seq1:2268-397(-)	complete	No	No	Yes	house-keeping
Ls-SMP-87	[INTERPRO, BLASTED, MAPPED, ANNOTATED]	comp141087_c2_seq1	PREDICTED: ganglioside GM2 activator-like [Aplysia californica]	1525	10	8.96168e-54	59.8	2	F:GO:0008047; P:GO:0006689	F:enzyme activator activity; P:ganglioside catabolic process			IPR003172 (SMART); IPR003172 (PFAM); G3DSA:2.70.220.10 (GENE3D); IPR028996 (PANTHER); SignalP-noTM (SIGNALP_EUK); SignalP-noTM (SIGNALP_GRAM_NEGATIVE); SignalP-TM (SIGNALP_GRAM_POSITIVE); SSF63707 (SUPERFAMILY)	F:GO:0008047; P:GO:0006689	F:enzyme activator activity; P:ganglioside catabolic process	988.113	0.210526	-0.0557792	0.884956	1	soluble	4.95	comp141087_c2_seq1:1360-650(-)	complete	No	Yes	No	house-keeping
Ls-SMP-88	[INTERPRO, BLASTED, MAPPED, ANNOTATED]	comp141104_c0_seq1	PREDICTED: protein PIF-like [Aplysia californica]	2346	10	3.36089e-97	56.8	3	F:GO:0008061; P:GO:0006030; C:GO:0005576	F:chitin binding; P:chitin metabolic process; C:extracellular region			IPR002557 (SMART); IPR013320 (G3DSA:2.60.120.GENE3D); IPR002557 (G3DSA:2.170.140.GENE3D); IPR002557 (PFAM); mobidb-lite (MOBIDB_LITE); PTHR23301 (PANTHER); IPR002557 (PROSITE_PROFILES); IPR002557 (PROSITE_PROFILES); SignalP-noTM (SIGNALP_EUK); IPR002557 (SUPERFAMILY); IPR013320 (SUPERFAMILY)	F:GO:0008061; P:GO:0006030; C:GO:0005576	F:chitin binding; P:chitin metabolic process; C:extracellular region	14.9452	1.40741	-3.7036	0.000734729	0.0334357	both	7.74	comp141104_c0_seq1:127-2316(+)	complete	No	Yes	Yes	known SMP
Ls-SMP-89	[INTERPRO, BLASTED]	comp141204_c0_seq1	PREDICTED: uncharacterized protein LOC101864074 isoform X1 [Aplysia californica]	3482	10	0	67.2						IPR032482 (PFAM); PTHR13826 (PANTHER); PTHR13826:SF23 (PANTHER); cd10791 (CDD); SignalP-noTM (SIGNALP_EUK)	no GO terms	no GO terms	638.22	0.116667	-0.0702129	0.873792	1	insoluble	5.97	comp141204_c0_seq1:230-2452(+)	complete	No	Yes	Yes
Ls-SMP-90	[INTERPRO, BLASTED, ANNOTATED]	comp141264_c0_seq1	matrilin [Biomphalaria glabrata]	4562	10	2.10532e-175	75.9	1	F:GO:0003723	F:RNA binding			IPR007275 (PFAM); mobidb-lite (MOBIDB_LITE); mobidb-lite (MOBIDB_LITE); PTHR12357:SF51 (PANTHER); PTHR12357 (PANTHER); IPR007275 (PROSITE_PROFILES)	F:GO:0003723	F:RNA binding	9517.27	0.171429	0.422898	0.287934	1	soluble	4.76	comp141264_c0_seq1:493-1761(+)	complete	No	Yes	No	room-keeping
Ls-SMP-91	[INTERPRO, NO-BLAST]	comp141271_c0_seq1	---NA---	6282									mobidb-lite (MOBIDB_LITE); mobidb-lite (MOBIDB_LITE); mobidb-lite (MOBIDB_LITE); mobidb-lite (MOBIDB_LITE); mobidb-lite (MOBIDB_LITE)	no GO terms	no GO terms	116.094	2.77419	0.205923	0.653104	1	both	9.18	comp141271_c0_seq1:5980-3203(-)	complete	No	Yes	Yes
Ls-SMP-92	[INTERPRO, BLASTED]	comp141271_c0_seq2	PREDICTED: protein MAATS1-like isoform X4 [Biomphalaria glabrata]	9222	10	0	88.3						mobidb-lite (MOBIDB_LITE); mobidb-lite (MOBIDB_LITE); mobidb-lite (MOBIDB_LITE); mobidb-lite (MOBIDB_LITE); mobidb-lite (MOBIDB_LITE); mobidb-lite (MOBIDB_LITE); mobidb-lite (MOBIDB_LITE); mobidb-lite (MOBIDB_LITE)	no GO terms	no GO terms	120.073	2.06667	0.257922	0.542244	1	both	9.16	comp141271_c0_seq2:8920-5042(-)	complete	No	Yes	Yes	room-keeping
Ls-SMP-93	[INTERPRO, NO-BLAST]	comp141271_c0_seq3	---NA---	5511									mobidb-lite (MOBIDB_LITE); mobidb-lite (MOBIDB_LITE); mobidb-lite (MOBIDB_LITE)	no GO terms	no GO terms	259.53	3.76471	0.162023	0.748021	1	both	7.71	comp141271_c0_seq3:5209-3203(-)	complete	No	Yes	Yes
Ls-SMP-94	[INTERPRO, NO-BLAST]	comp141271_c0_seq4	---NA---	5418									mobidb-lite (MOBIDB_LITE); mobidb-lite (MOBIDB_LITE); mobidb-lite (MOBIDB_LITE)	no GO terms	no GO terms	408.97	3.76471	0.145576	0.782926	1	both	8.79	comp141271_c0_seq4:5116-3203(-)	complete	No	Yes	Yes
Ls-SMP-95	[INTERPRO, NO-BLAST]	comp141271_c0_seq5	---NA---	6084									mobidb-lite (MOBIDB_LITE); mobidb-lite (MOBIDB_LITE); mobidb-lite (MOBIDB_LITE); mobidb-lite (MOBIDB_LITE); mobidb-lite (MOBIDB_LITE); mobidb-lite (MOBIDB_LITE)	no GO terms	no GO terms	50.5151	2.6	0.185905	0.698936	1	both	9.05	comp141271_c0_seq5:5782-3203(-)	complete	No	Yes	Yes
Ls-SMP-96	[INTERPRO, NO-BLAST]	comp141385_c2_seq1	---NA---	597									no IPS match	no IPS match	no IPS match	1095.81	5.2	1.36362	0.00214224	0.072725	both	8.82	comp141385_c2_seq1:478-2(-)	3prime_partial	No	Yes	Yes
Ls-SMP-97	[INTERPRO, BLASTED, MAPPED]	comp141385_c5_seq1	PREDICTED: galaxin-like [Biomphalaria glabrata]	1463	4	6.97018e-70	61.5	1	C:GO:0005576	C:extracellular region			PTHR34490 (PANTHER); PTHR34490:SF4 (PANTHER)	no GO terms	no GO terms	2468.99	14.1333	1.15757	0.00513537	0.137265	both	8.27	comp141385_c5_seq1:1-645(+)	5prime_partial	No	No	Yes	known SMP
Ls-SMP-98	[INTERPRO, BLASTED]	comp141499_c0_seq1	PREDICTED: adipocyte plasma membrane-associated protein-like [Aplysia californica]	440	2	2.60287e-31	64						no IPS match	no IPS match	no IPS match	2611.9	0.833333	1.53321	0.00414135	0.119109	insoluble	9.33	comp141499_c0_seq1:439-35(-)	5prime_partial	No	No	No	house-keeping
Ls-SMP-99	[INTERPRO, BLASTED, MAPPED, ANNOTATED]	comp141816_c0_seq1	PREDICTED: beta-1,3-glucan-binding protein-like [Biomphalaria glabrata]	1812	10	0	72.9	2	P:GO:0005975; F:GO:0004553	P:carbohydrate metabolic process; F:hydrolase activity, hydrolyzing O-glycosyl compounds			IPR000757 (PFAM); IPR013320 (G3DSA:2.60.120.GENE3D); PTHR10963 (PANTHER); PTHR10963:SF48 (PANTHER); IPR000757 (PROSITE_PROFILES); cd08024 (CDD); SignalP-noTM (SIGNALP_GRAM_NEGATIVE); SignalP-noTM (SIGNALP_EUK); SignalP-TM (SIGNALP_GRAM_POSITIVE); IPR013320 (SUPERFAMILY)	P:GO:0005975; F:GO:0004553	P:carbohydrate metabolic process; F:hydrolase activity, hydrolyzing O-glycosyl compounds	561.931	0.644444	-0.71073	0.450852	1	insoluble	6.34	comp141816_c0_seq1:1448-132(-)	complete	No	Yes	No	house-keeping
Ls-SMP-100	[INTERPRO, BLASTED, ANNOTATED]	comp141894_c0_seq1	PREDICTED: uncharacterized protein LOC106073431 isoform X2 [Biomphalaria glabrata]	2364	6	6.2791e-24	47.83	2	P:GO:0007155; F:GO:0030246	P:cell adhesion; F:carbohydrate binding			IPR019019 (PFAM); SignalP-TM (SIGNALP_GRAM_POSITIVE); SignalP-noTM (SIGNALP_EUK); SSF141086 (SUPERFAMILY)	P:GO:0007155; F:GO:0030246	P:cell adhesion; F:carbohydrate binding	229.338	0.111111	-0.809402	0.033123	0.529482	insoluble	5.4	comp141894_c0_seq1:1981-950(-)	complete	No	Yes	Yes
Ls-SMP-101	[INTERPRO, BLASTED, MAPPED, ANNOTATED]	comp141907_c1_seq1	PREDICTED: hephaestin-like protein 1, partial [Biomphalaria glabrata]	2086	10	0	62.1	6	P:GO:0006879; F:GO:0005507; F:GO:0016491; P:GO:0006826; P:GO:0055114; C:GO:0005886	P:cellular iron ion homeostasis; F:copper ion binding; F:oxidoreductase activity; P:iron ion transport; P:oxidation-reduction process; C:plasma membrane			IPR008972 (G3DSA:2.60.40.GENE3D); IPR011706 (PFAM); IPR011707 (PFAM); IPR008972 (G3DSA:2.60.40.GENE3D); mobidb-lite (MOBIDB_LITE); mobidb-lite (MOBIDB_LITE); PTHR10127 (PANTHER); IPR027154 (PTHR10127:PANTHER); IPR008972 (SUPERFAMILY); IPR008972 (SUPERFAMILY); IPR008972 (SUPERFAMILY); IPR008972 (SUPERFAMILY)	P:GO:0006879; F:GO:0005507; F:GO:0016491; P:GO:0006826; P:GO:0055114; C:GO:0005886	P:cellular iron ion homeostasis; F:copper ion binding; F:oxidoreductase activity; P:iron ion transport; P:oxidation-reduction process; C:plasma membrane	258.285	0.538462	1.01244	0.0181544	0.347857	insoluble	5.45	comp141907_c1_seq1:1-1767(+)	5prime_partial	No	No	No	house-keeping
Ls-SMP-102	[INTERPRO, BLASTED, MAPPED, ANNOTATED]	comp141907_c1_seq10	PREDICTED: hephaestin-like protein 1, partial [Biomphalaria glabrata]	2095	10	0	63.2	6	P:GO:0006879; F:GO:0005507; F:GO:0016491; P:GO:0006826; P:GO:0055114; C:GO:0005886	P:cellular iron ion homeostasis; F:copper ion binding; F:oxidoreductase activity; P:iron ion transport; P:oxidation-reduction process; C:plasma membrane			IPR008972 (G3DSA:2.60.40.GENE3D); IPR011707 (PFAM); IPR008972 (G3DSA:2.60.40.GENE3D); IPR011706 (PFAM); mobidb-lite (MOBIDB_LITE); mobidb-lite (MOBIDB_LITE); PTHR10127 (PANTHER); IPR027154 (PTHR10127:PANTHER); IPR008972 (SUPERFAMILY); IPR008972 (SUPERFAMILY); IPR008972 (SUPERFAMILY); IPR008972 (SUPERFAMILY)	P:GO:0006879; F:GO:0005507; F:GO:0016491; P:GO:0006826; P:GO:0055114; C:GO:0005886	P:cellular iron ion homeostasis; F:copper ion binding; F:oxidoreductase activity; P:iron ion transport; P:oxidation-reduction process; C:plasma membrane	166.719	0.2	1.33235	0.000770448	0.034506	insoluble	5.22	comp141907_c1_seq10:1-1776(+)	5prime_partial	No	No	No	house-keeping
Ls-SMP-103	[INTERPRO, BLASTED, MAPPED]	comp141907_c1_seq4	PREDICTED: hephaestin-like protein [Aplysia californica]	1619	10	6.99868e-137	57.8	9	P:GO:0006879; F:GO:0005507; F:GO:0046872; F:GO:0016491; P:GO:0006826; C:GO:0016020; C:GO:0016021; P:GO:0055114; C:GO:0005886	P:cellular iron ion homeostasis; F:copper ion binding; F:metal ion binding; F:oxidoreductase activity; P:iron ion transport; C:membrane; C:integral component of membrane; P:oxidation-reduction process; C:plasma membrane			no IPS match	no IPS match	no IPS match	215.935	0.46875	1.3454	0.00419019	0.119566	insoluble	5.79	comp141907_c1_seq4:84-1619(+)	3prime_partial	No	Yes	No	house-keeping
Ls-SMP-104	[INTERPRO, BLASTED, MAPPED, ANNOTATED]	comp141907_c1_seq6	PREDICTED: hephaestin-like protein 1, partial [Biomphalaria glabrata]	1989	10	0	62.3	6	P:GO:0006879; F:GO:0005507; F:GO:0016491; P:GO:0006826; P:GO:0055114; C:GO:0005886	P:cellular iron ion homeostasis; F:copper ion binding; F:oxidoreductase activity; P:iron ion transport; P:oxidation-reduction process; C:plasma membrane			IPR011706 (PFAM); IPR011707 (PFAM); IPR008972 (G3DSA:2.60.40.GENE3D); IPR008972 (G3DSA:2.60.40.GENE3D); mobidb-lite (MOBIDB_LITE); IPR027154 (PTHR10127:PANTHER); PTHR10127 (PANTHER); IPR008972 (SUPERFAMILY); IPR008972 (SUPERFAMILY); IPR008972 (SUPERFAMILY); IPR008972 (SUPERFAMILY)	P:GO:0006879; F:GO:0005507; F:GO:0016491; P:GO:0006826; P:GO:0055114; C:GO:0005886	P:cellular iron ion homeostasis; F:copper ion binding; F:oxidoreductase activity; P:iron ion transport; P:oxidation-reduction process; C:plasma membrane	53.0198	0.487805	1.28748	0.00143691	0.054665	insoluble	5.48	comp141907_c1_seq6:1-1761(+)	5prime_partial	No	No	No	house-keeping
Ls-SMP-105	[INTERPRO, BLASTED, MAPPED, ANNOTATED]	comp141907_c1_seq7	PREDICTED: hephaestin-like protein 1, partial [Biomphalaria glabrata]	1992	10	0	63.7	6	P:GO:0006879; F:GO:0005507; F:GO:0016491; P:GO:0006826; P:GO:0055114; C:GO:0005886	P:cellular iron ion homeostasis; F:copper ion binding; F:oxidoreductase activity; P:iron ion transport; P:oxidation-reduction process; C:plasma membrane			IPR011706 (PFAM); IPR008972 (G3DSA:2.60.40.GENE3D); IPR011707 (PFAM); IPR008972 (G3DSA:2.60.40.GENE3D); mobidb-lite (MOBIDB_LITE); IPR027154 (PTHR10127:PANTHER); PTHR10127 (PANTHER); IPR008972 (SUPERFAMILY); IPR008972 (SUPERFAMILY); IPR008972 (SUPERFAMILY); IPR008972 (SUPERFAMILY)	P:GO:0006879; F:GO:0005507; F:GO:0016491; P:GO:0006826; P:GO:0055114; C:GO:0005886	P:cellular iron ion homeostasis; F:copper ion binding; F:oxidoreductase activity; P:iron ion transport; P:oxidation-reduction process; C:plasma membrane	33.1843	0.277778	1.37038	0.00104224	0.0427734	insoluble	5.38	comp141907_c1_seq7:1-1764(+)	5prime_partial	No	No	No	house-keeping
Ls-SMP-106	[INTERPRO, BLASTED, ANNOTATED]	comp141907_c1_seq8	PREDICTED: hephaestin-like protein 1, partial [Biomphalaria glabrata]	2089	10	0	63.1	6	P:GO:0006879; F:GO:0005507; F:GO:0016491; P:GO:0006826; P:GO:0055114; C:GO:0005886	P:cellular iron ion homeostasis; F:copper ion binding; F:oxidoreductase activity; P:iron ion transport; P:oxidation-reduction process; C:plasma membrane			IPR008972 (G3DSA:2.60.40.GENE3D); IPR008972 (G3DSA:2.60.40.GENE3D); IPR011707 (PFAM); IPR011706 (PFAM); mobidb-lite (MOBIDB_LITE); mobidb-lite (MOBIDB_LITE); IPR027154 (PTHR10127:PANTHER); PTHR10127 (PANTHER); IPR008972 (SUPERFAMILY); IPR008972 (SUPERFAMILY); IPR008972 (SUPERFAMILY); IPR008972 (SUPERFAMILY)	P:GO:0006879; F:GO:0005507; F:GO:0016491; P:GO:0006826; P:GO:0055114; C:GO:0005886	P:cellular iron ion homeostasis; F:copper ion binding; F:oxidoreductase activity; P:iron ion transport; P:oxidation-reduction process; C:plasma membrane	14.8421	0.323529	0.972374	0.0231777	0.409376	insoluble	5.36	comp141907_c1_seq8:1-1770(+)	5prime_partial	No	No	No	house-keeping
Ls-SMP-107	[INTERPRO, BLASTED]	comp142350_c0_seq1	PREDICTED: uncharacterized protein LOC106078827 isoform X1 [Biomphalaria glabrata]	1863	10	2.27514e-41	52.2						no IPS match	no IPS match	no IPS match	3310.1	2.07692	-0.97314	0.0340575	0.540575	both	5.24	comp142350_c0_seq1:178-996(+)	complete	Yes	Yes	No
Ls-SMP-108	[INTERPRO, BLASTED]	comp142576_c3_seq8	PREDICTED: cysteine-rich venom protein LIO1-like [Biomphalaria glabrata]	1048	2	1.06649e-11	67.5						IPR003582 (SMART); IPR014044 (G3DSA:3.40.33.GENE3D); IPR003582 (PFAM); mobidb-lite (MOBIDB_LITE); IPR003582 (PROSITE_PROFILES); IPR003582 (PROSITE_PROFILES); IPR003582 (PROSITE_PROFILES)	no GO terms	no GO terms	19.0185	1.41667	-4.98966	0.000136831	0.00977973	both	5.04	comp142576_c3_seq8:1-819(+)	5prime_partial	Yes	No	Yes	room-keeping
Ls-SMP-109	[INTERPRO, BLASTED, MAPPED, ANNOTATED]	comp142600_c2_seq1	predicted protein [Nematostella vectensis]	937	10	4.00426e-54	71.4	2	C:GO:0005576; P:GO:0009405	C:extracellular region; P:pathogenesis			G3DSA:3.30.412.10 (GENE3D); IPR005830 (PFAM); SSF56973 (SUPERFAMILY)	C:GO:0005576; P:GO:0009405	C:extracellular region; P:pathogenesis	250.123	0.944444	-0.88598	0.258444	1	insoluble	9.56	comp142600_c2_seq1:935-471(-)	5prime_partial	No	No	No
Ls-SMP-110	[INTERPRO, BLASTED, MAPPED]	comp142600_c4_seq1	PREDICTED: uncharacterized protein LOC101845516 [Aplysia californica]	660	10	1.88808e-42	61.7	2	C:GO:0005576; P:GO:0009405	C:extracellular region; P:pathogenesis			no IPS match	no IPS match	no IPS match	210.521	0.3125	-0.951392	0.238221	1	insoluble	4.87	comp142600_c4_seq1:555-1(-)	3prime_partial	No	No	No
Ls-SMP-111	[INTERPRO, BLASTED]	comp142712_c1_seq1	PREDICTED: uncharacterized protein LOC106074028 [Biomphalaria glabrata]	1378	1	2.26325e-64	85						IPR012674 (G3DSA:2.40.128.GENE3D); IPR011038 (SUPERFAMILY)	no GO terms	no GO terms	1240.14	0.25	-0.699832	0.0566897	0.752603	soluble	4.66	comp142712_c1_seq1:831-1247(+)	complete	No	No	No
Ls-SMP-112	[INTERPRO, BLASTED, MAPPED, ANNOTATED]	comp142804_c0_seq1	PREDICTED: glyoxylate reductase/hydroxypyruvate reductase-like [Biomphalaria glabrata]	4639	10	0	76.2	3	F:GO:0016616; F:GO:0051287; P:GO:0055114	F:oxidoreductase activity, acting on the CH-OH group of donors, NAD or NADP as acceptor; F:NAD binding; P:oxidation-reduction process			IPR006139 (PFAM); IPR016040 (G3DSA:3.40.50.GENE3D); IPR006140 (PFAM); IPR016040 (G3DSA:3.40.50.GENE3D); PTHR10996 (PANTHER); PTHR10996:SF197 (PANTHER); cd05301 (CDD); SSF52283 (SUPERFAMILY); IPR016040 (SUPERFAMILY)	F:GO:0016616; F:GO:0051287; P:GO:0008152; P:GO:0055114	F:oxidoreductase activity, acting on the CH-OH group of donors, NAD or NADP as acceptor; F:NAD binding; P:metabolic process; P:oxidation-reduction process	1118.96	0.321429	-0.100097	0.737207	1	insoluble	5.25	comp142804_c0_seq1:4346-3372(-)	complete	No	No	No	house-keeping
Ls-SMP-113	[INTERPRO, BLASTED, MAPPED, ANNOTATED]	comp142883_c0_seq1	PREDICTED: papilin-like [Aplysia californica]	2165	10	1.11555e-85	48.3	1	F:GO:0004867	F:serine-type endopeptidase inhibitor activity			IPR002223 (PRINTS); IPR002223 (SMART); IPR002223 (PFAM); IPR002223 (G3DSA:4.10.410.GENE3D); IPR002223 (G3DSA:4.10.410.GENE3D); IPR002223 (G3DSA:4.10.410.GENE3D); IPR002223 (G3DSA:4.10.410.GENE3D); IPR002223 (G3DSA:4.10.410.GENE3D); PTHR10083:SF293 (PANTHER); PTHR10083 (PANTHER); IPR002223 (PROSITE_PROFILES); IPR002223 (PROSITE_PROFILES); IPR002223 (PROSITE_PROFILES); IPR002223 (PROSITE_PROFILES);…	F:GO:0004867	F:serine-type endopeptidase inhibitor activity	41.9661	0.891892	-0.054529	0.967543	1	insoluble	7.93	comp142883_c0_seq1:1766-453(-)	complete	No	Yes	No	house-keeping
Ls-SMP-114	[INTERPRO, BLASTED, MAPPED, ANNOTATED]	comp142979_c6_seq2	PREDICTED: arginase-1-like isoform X2 [Biomphalaria glabrata]	1898	10	0	79.8	5	P:GO:0006527; F:GO:0046872; P:GO:0006560; P:GO:0000050; F:GO:0004053	P:arginine catabolic process; F:metal ion binding; P:proline metabolic process; P:urea cycle; F:arginase activity	EC:3.5.3.1	Arginase	IPR006035 (PRINTS); IPR006035 (PFAM); IPR006035 (PIRSF); IPR014033 (TIGRFAM); IPR023696 (G3DSA:3.40.800.GENE3D); PTHR43782 (PANTHER); PTHR43782:SF3 (PANTHER); IPR006035 (PROSITE_PROFILES); cd09989 (CDD); SSF52768 (SUPERFAMILY)	P:GO:0006525; F:GO:0046872; F:GO:0004053	P:arginine metabolic process; F:metal ion binding; F:arginase activity	8232.21	0.608696	-0.367309	0.367561	1	insoluble	5.28	comp142979_c6_seq2:1716-700(-)	complete	No	No	No	house-keeping
Ls-SMP-115	[INTERPRO, BLASTED, MAPPED, ANNOTATED]	comp143065_c0_seq1	PREDICTED: L-amino-acid oxidase-like [Aplysia californica]	3718	10	6.7136e-139	62.7	14	P:GO:0009094; P:GO:0006571; P:GO:0006552; P:GO:0006574; P:GO:0006531; P:GO:0006550; C:GO:0005576; P:GO:0042742; P:GO:0006522; P:GO:0006555; P:GO:0009821; P:GO:0000162; F:GO:0001716; P:GO:0055114	P:L-phenylalanine biosynthetic process; P:tyrosine biosynthetic process; P:leucine catabolic process; P:valine catabolic process; P:aspartate metabolic process; P:isoleucine catabolic process; C:extracellular region; P:defense response to bacterium; P:alanine metabolic process; P:methionine metabolic process; P:alkaloid biosynthetic process; P:tryptophan biosynthetic process; F:L-amino-acid oxida…	EC:1.4.3.2	L-amino-acid oxidase	G3DSA:3.90.660.10 (GENE3D); IPR016040 (G3DSA:3.40.50.GENE3D); IPR002937 (PFAM); PTHR42923 (PANTHER); IPR023753 (SUPERFAMILY); SSF54373 (SUPERFAMILY)	F:GO:0016491; P:GO:0055114	F:oxidoreductase activity; P:oxidation-reduction process	1759.2	0.302326	-0.265903	0.736327	1	insoluble	6.58	comp143065_c0_seq1:548-2230(+)	complete	No	No	No	house-keeping
Ls-SMP-116	[INTERPRO, BLASTED, MAPPED, ANNOTATED]	comp143065_c0_seq4	PREDICTED: L-amino-acid oxidase-like, partial [Biomphalaria glabrata]	576	10	4.62155e-40	59.9	14	P:GO:0009094; P:GO:0006571; P:GO:0006552; P:GO:0006574; P:GO:0006531; P:GO:0006550; C:GO:0005576; P:GO:0042742; P:GO:0006522; P:GO:0006555; P:GO:0009821; P:GO:0000162; F:GO:0001716; P:GO:0055114	P:L-phenylalanine biosynthetic process; P:tyrosine biosynthetic process; P:leucine catabolic process; P:valine catabolic process; P:aspartate metabolic process; P:isoleucine catabolic process; C:extracellular region; P:defense response to bacterium; P:alanine metabolic process; P:methionine metabolic process; P:alkaloid biosynthetic process; P:tryptophan biosynthetic process; F:L-amino-acid oxida…	EC:1.4.3.2	L-amino-acid oxidase	mobidb-lite (MOBIDB_LITE); mobidb-lite (MOBIDB_LITE)	no GO terms	no GO terms	893.604	0.6	-0.476491	0.387029	1	insoluble	9.3	comp143065_c0_seq4:2-574(+)	internal	No	No	Yes	house-keeping
Ls-SMP-117	[INTERPRO, BLASTED, MAPPED, ANNOTATED]	comp143166_c2_seq1	PREDICTED: uncharacterized protein LOC106063234 isoform X1 [Biomphalaria glabrata]	1157	10	3.40018e-83	60.5	3	P:GO:0007160; F:GO:0005509; C:GO:0005576	P:cell-matrix adhesion; F:calcium ion binding; C:extracellular region			IPR001299 (PFAM); PTHR10697:SF11 (PANTHER); IPR001299 (PANTHER)	P:GO:0007160; F:GO:0005509; C:GO:0005576	P:cell-matrix adhesion; F:calcium ion binding; C:extracellular region	5644.04	0.117647	-0.232007	0.482316	1	insoluble	7.56	comp143166_c2_seq1:176-835(+)	complete	No	Yes	No
Ls-SMP-118	[INTERPRO, BLASTED, MAPPED, ANNOTATED]	comp143351_c0_seq1	PREDICTED: argininosuccinate synthase-like [Biomphalaria glabrata]	1933	10	0	85.6	9	F:GO:0005524; P:GO:0000053; P:GO:0006526; C:GO:0005737; P:GO:0006560; P:GO:0000050; P:GO:0006531; F:GO:0004055; P:GO:0006522	F:ATP binding; P:argininosuccinate metabolic process; P:arginine biosynthetic process; C:cytoplasm; P:proline metabolic process; P:urea cycle; P:aspartate metabolic process; F:argininosuccinate synthase activity; P:alanine metabolic process	EC:6.3.4.5	Argininosuccinate synthase	IPR001518 (TIGRFAM); IPR014729 (G3DSA:3.40.50.GENE3D); IPR001518 (PFAM); IPR024074 (G3DSA:3.90.1260.GENE3D); G3DSA:1.20.5.470 (GENE3D); IPR001518 (PANTHER); IPR023434 (HAMAP); IPR023434 (CDD); SSF69864 (SUPERFAMILY); SSF52402 (SUPERFAMILY)	F:GO:0005524; P:GO:0006526; F:GO:0004055	F:ATP binding; P:arginine biosynthetic process; F:argininosuccinate synthase activity	1892.74	0.0714286	5.62e-05	0.976138	1	insoluble	5.88	comp143351_c0_seq1:1716-478(-)	complete	No	No	No	house-keeping
Ls-SMP-119	[INTERPRO, NO-BLAST]	comp143377_c0_seq12	---NA---	1419									PS51257 (PROSITE_PROFILES)	no GO terms	no GO terms	15.5328	3.375	-2.2736	0.00170781	0.0623628	insoluble	5	comp143377_c0_seq12:927-1277(+)	complete	No	Yes	Yes
Ls-SMP-120	[INTERPRO, NO-BLAST]	comp143377_c0_seq5	---NA---	1395									no IPS match	no IPS match	no IPS match	46.7812	5.42857	-2.3785	0.00108525	0.0439864	insoluble	6.21	comp143377_c0_seq5:927-1253(+)	complete	No	Yes	Yes
Ls-SMP-121	[INTERPRO, BLASTED, MAPPED, ANNOTATED]	comp143427_c1_seq13	PREDICTED: bactericidal permeability-increasing protein-like [Aplysia californica]	2364	10	3.32496e-135	57.5	3	P:GO:0006955; P:GO:0050829; F:GO:0001530	P:immune response; P:defense response to Gram-negative bacterium; F:lipopolysaccharide binding			IPR017942 (SMART); IPR001124 (SMART); IPR001124 (PFAM); G3DSA:3.15.20.10 (GENE3D); G3DSA:3.15.10.10 (GENE3D); IPR017942 (PFAM); IPR032942 (PANTHER); IPR030181 (PTHR10504:PANTHER); SignalP-noTM (SIGNALP_EUK); IPR017943 (SUPERFAMILY); IPR017943 (SUPERFAMILY)	P:GO:0006955; P:GO:0050829; F:GO:0008289; F:GO:0001530	P:immune response; P:defense response to Gram-negative bacterium; F:lipid binding; F:lipopolysaccharide binding	300.329	0.243243	0.118303	0.817841	1	insoluble	5.74	comp143427_c1_seq13:2363-885(-)	5prime_partial	No	Yes	No	room-keeping
Ls-SMP-122	[INTERPRO, BLASTED, ANNOTATED]	comp143673_c1_seq2	PREDICTED: uncharacterized protein LOC106153421 isoform X2 [Lingula anatina]	1506	10	3.50969e-109	66.9	1	F:GO:0008237	F:metallopeptidase activity			IPR003582 (SMART); IPR024079 (G3DSA:3.40.390.GENE3D); IPR003582 (PFAM); PTHR12035:SF76 (PANTHER); PTHR12035 (PANTHER); IPR003582 (PROSITE_PROFILES); SignalP-noTM (SIGNALP_EUK); SSF55486 (SUPERFAMILY)	F:GO:0008237	F:metallopeptidase activity	39.4826	2.625	-0.564188	0.44524	1	insoluble	5.74	comp143673_c1_seq2:96-1229(+)	complete	No	Yes	No
Ls-SMP-123	[INTERPRO, BLASTED, MAPPED, ANNOTATED]	comp143872_c0_seq1	PREDICTED: galactocerebrosidase-like [Biomphalaria glabrata]	2911	10	0	71.4	3	F:GO:0004336; P:GO:0005975; P:GO:0006683	F:galactosylceramidase activity; P:carbohydrate metabolic process; P:galactosylceramide catabolic process			IPR001286 (PRINTS); IPR001286 (PFAM); IPR013781 (G3DSA:3.20.20.GENE3D); IPR001286 (PANTHER); PTHR15172:SF2 (PANTHER); IPR017853 (SUPERFAMILY)	F:GO:0004336; P:GO:0005975; P:GO:0006683	F:galactosylceramidase activity; P:carbohydrate metabolic process; P:galactosylceramide catabolic process	495.165	0.325581	-0.178893	0.65578	1	insoluble	4.85	comp143872_c0_seq1:61-2133(+)	complete	No	No	No	house-keeping
Ls-SMP-124	[INTERPRO, BLASTED, MAPPED, ANNOTATED]	comp143972_c8_seq2	PREDICTED: fatty acid-binding protein, muscle-like, partial [Biomphalaria glabrata]	792	7	1.72687e-68	66.43	3	F:GO:0008289; P:GO:0006810; F:GO:0005215	F:lipid binding; P:transport; F:transporter activity			IPR000463 (PRINTS); IPR012674 (G3DSA:2.40.128.GENE3D); IPR031259 (PANTHER); PTHR11955:SF103 (PANTHER); IPR011038 (SUPERFAMILY)	F:GO:0008289; P:GO:0006810; F:GO:0005215	F:lipid binding; P:transport; F:transporter activity	442.862	0.461538	-0.338343	0.483073	1	soluble	5.72	comp143972_c8_seq2:790-101(-)	5prime_partial	No	No	No	room-keeping
Ls-SMP-125	[INTERPRO, BLASTED, ANNOTATED]	comp144052_c1_seq2	PREDICTED: zeta-crystallin-like [Biomphalaria glabrata]	3926	10	3.04537e-137	75.4	2	F:GO:0016491; P:GO:0055114	F:oxidoreductase activity; P:oxidation-reduction process			IPR020843 (SMART); IPR013154 (PFAM); IPR016040 (G3DSA:3.40.50.GENE3D); IPR013149 (PFAM); IPR011032 (G3DSA:3.90.180.GENE3D); PTHR43677:SF2 (PANTHER); PTHR43677 (PANTHER); cd08253 (CDD); IPR011032 (SUPERFAMILY); IPR016040 (SUPERFAMILY)	F:GO:0016491; P:GO:0055114	F:oxidoreductase activity; P:oxidation-reduction process	2311.23	0.461538	-0.320281	0.716428	1	insoluble	6.81	comp144052_c1_seq2:3602-2634(-)	complete	No	No	No	house-keeping
Ls-SMP-126	[INTERPRO, BLASTED, MAPPED, ANNOTATED]	comp144074_c0_seq2	PREDICTED: actin, adductor muscle [Biomphalaria glabrata]	2635	10	0	99.4	3	F:GO:0005524; C:GO:0005856; C:GO:0005737	F:ATP binding; C:cytoskeleton; C:cytoplasm			IPR004000 (PRINTS); IPR004000 (SMART); G3DSA:3.30.420.40 (GENE3D); G3DSA:3.30.420.40 (GENE3D); IPR004000 (PFAM); G3DSA:3.90.640.10 (GENE3D); mobidb-lite (MOBIDB_LITE); IPR004000 (PANTHER); PTHR11937:SF347 (PANTHER); cd00012 (CDD); SSF53067 (SUPERFAMILY); SSF53067 (SUPERFAMILY)	no GO terms	no GO terms	35288.9	1.42857	0.244598	0.520488	1	both	5.38	comp144074_c0_seq2:2634-1393(-)	5prime_partial	No	No	Yes	room-keeping
Ls-SMP-127	[INTERPRO, BLASTED, MAPPED, ANNOTATED]	comp144074_c0_seq4	actin [Biomphalaria glabrata]	1727	10	0	99.2	3	F:GO:0005524; C:GO:0005856; C:GO:0005737	F:ATP binding; C:cytoskeleton; C:cytoplasm			IPR004000 (PRINTS); IPR004000 (SMART); G3DSA:3.30.420.40 (GENE3D); G3DSA:3.30.420.40 (GENE3D); IPR004000 (PFAM); G3DSA:3.90.640.10 (GENE3D); IPR004000 (PANTHER); PTHR11937:SF347 (PANTHER); cd00012 (CDD); SSF53067 (SUPERFAMILY); SSF53067 (SUPERFAMILY)	no GO terms	no GO terms	18219.3	1.76667	-0.176527	0.62309	1	both	5.3	comp144074_c0_seq4:1494-364(-)	complete	No	No	No	house-keeping
Ls-SMP-128	[INTERPRO, BLASTED, MAPPED, ANNOTATED]	comp144133_c0_seq1	PREDICTED: enolase-like [Biomphalaria glabrata]	5058	10	0	87.7	10	F:GO:0000287; F:GO:0004634; P:GO:0006094; P:GO:0009094; P:GO:0000162; P:GO:0006571; P:GO:0006096; P:GO:0006508; F:GO:0004197; C:GO:0000015	F:magnesium ion binding; F:phosphopyruvate hydratase activity; P:gluconeogenesis; P:L-phenylalanine biosynthetic process; P:tryptophan biosynthetic process; P:tyrosine biosynthetic process; P:glycolytic process; P:proteolysis; F:cysteine-type endopeptidase activity; C:phosphopyruvate hydratase complex	EC:4.2.1.11	Phosphopyruvate hydratase	IPR015917 (PRINTS); IPR015917 (SMART); PF00656 (PFAM); IPR029030 (G3DSA:3.40.50.GENE3D); mobidb-lite (MOBIDB_LITE); mobidb-lite (MOBIDB_LITE); PTHR10454 (PANTHER); PTHR10454:SF172 (PANTHER); IPR001309 (PROSITE_PROFILES); IPR002138 (PROSITE_PROFILES); IPR029030 (SUPERFAMILY)	P:GO:0006508; F:GO:0004197; F:GO:0008234	P:proteolysis; F:cysteine-type endopeptidase activity; F:cysteine-type peptidase activity	2257.63	0.0588235	-0.18483	0.560665	1	insoluble	5.66	comp144133_c0_seq1:4745-3447(-)	complete	No	No	No	house-keeping
Ls-SMP-129	[INTERPRO, BLASTED]	comp144225_c2_seq13	PREDICTED: bromodomain-containing protein DDB_G0280777-like [Biomphalaria glabrata]	995	1	3.63834e-36	69						mobidb-lite (MOBIDB_LITE); mobidb-lite (MOBIDB_LITE)	no GO terms	no GO terms	194.807	2.73333	2.25304	0.000263499	0.0157098	both	9.41	comp144225_c2_seq13:995-486(-)	5prime_partial	No	No	Yes	house-keeping
Ls-SMP-130	[INTERPRO, BLASTED, MAPPED]	comp144452_c0_seq4	PREDICTED: glutaminyl-peptide cyclotransferase-like [Aplysia californica]	2291	10	1.05041e-146	66.2	5	F:GO:0046872; P:GO:0006508; F:GO:0008233; F:GO:0016740; F:GO:0016787	F:metal ion binding; P:proteolysis; F:peptidase activity; F:transferase activity; F:hydrolase activity			IPR007484 (PFAM); G3DSA:3.40.630.10 (GENE3D); PTHR12283 (PANTHER); cd03880 (CDD); SSF53187 (SUPERFAMILY)	no GO terms	no GO terms	178.249	0.967742	-0.0666213	0.811061	1	insoluble	6.84	comp144452_c0_seq4:146-1237(+)	complete	No	No	No	house-keeping
Ls-SMP-131	[INTERPRO, BLASTED, ANNOTATED]	comp144606_c3_seq1	PREDICTED: glutathione S-transferase 4-like [Biomphalaria glabrata]	2055	10	3.58325e-80	70.9	1	F:GO:0005515	F:protein binding			IPR004046 (PFAM); IPR012336 (G3DSA:3.40.30.GENE3D); IPR010987 (G3DSA:1.20.1050.GENE3D); IPR004045 (PFAM); PTHR11571 (PANTHER); IPR004045 (PROSITE_PROFILES); IPR010987 (PROSITE_PROFILES); cd03192 (CDD); cd03039 (CDD); IPR010987 (SUPERFAMILY); IPR012336 (SUPERFAMILY)	F:GO:0005515	F:protein binding	1946.62	0.363636	0.0306606	0.948165	1	insoluble	4.8	comp144606_c3_seq1:1771-1148(-)	complete	No	No	No	house-keeping
Ls-SMP-132	[INTERPRO, BLASTED]	comp144677_c2_seq1	PREDICTED: uncharacterized protein LOC106070175 [Biomphalaria glabrata]	1667	4	2.5246e-17	48						no IPS match	no IPS match	no IPS match	367.925	0.153846	1.63477	0.00680928	0.167442	insoluble	8.08	comp144677_c2_seq1:274-1146(+)	complete	No	Yes	No
Ls-SMP-133	[INTERPRO, BLASTED, MAPPED, ANNOTATED]	comp144707_c0_seq3	PREDICTED: peroxidasin-like, partial [Biomphalaria glabrata]	2749	10	0	59.5	5	F:GO:0004601; P:GO:0006979; P:GO:0006804; P:GO:0055114; F:GO:0020037	F:peroxidase activity; P:response to oxidative stress; P:obsolete peroxidase reaction; P:oxidation-reduction process; F:heme binding			IPR019791 (PRINTS); IPR019791 (PFAM); IPR019791 (G3DSA:1.10.640.GENE3D); PTHR11475 (PANTHER); IPR019791 (PROSITE_PROFILES); cd09823 (CDD); IPR010255 (SUPERFAMILY)	F:GO:0004601; P:GO:0006979; P:GO:0055114; F:GO:0020037	F:peroxidase activity; P:response to oxidative stress; P:oxidation-reduction process; F:heme binding	795.848	0.266667	1.19854	0.0143047	0.292199	insoluble	8.4	comp144707_c0_seq3:370-2382(+)	complete	No	Yes	Yes	house-keeping
Ls-SMP-134	[INTERPRO, BLASTED, MAPPED, ANNOTATED]	comp144947_c3_seq2	PREDICTED: arylsulfatase B-like [Aplysia californica]	1907	10	0	65.9	2	F:GO:0008484; P:GO:0008152	F:sulfuric ester hydrolase activity; P:metabolic process			IPR000917 (PFAM); G3DSA:3.30.1120.10 (GENE3D); IPR017849 (G3DSA:3.40.720.GENE3D); PTHR10342:SF248 (PANTHER); PTHR10342 (PANTHER); SignalP-noTM (SIGNALP_EUK); IPR017850 (SUPERFAMILY)	F:GO:0008484; F:GO:0003824; P:GO:0008152	F:sulfuric ester hydrolase activity; F:catalytic activity; P:metabolic process	573.979	0.545455	-0.876616	0.0216792	0.390866	both	4.92	comp144947_c3_seq2:333-1814(+)	complete	No	No	No	house-keeping
Ls-SMP-135	[INTERPRO, BLASTED, MAPPED, ANNOTATED]	comp145199_c0_seq1	PREDICTED: neutral alpha-glucosidase AB-like isoform X2 [Biomphalaria glabrata]	4978	10	0	82.8	3	P:GO:0005975; F:GO:0004553; F:GO:0030246	P:carbohydrate metabolic process; F:hydrolase activity, hydrolyzing O-glycosyl compounds; F:carbohydrate binding			IPR025887 (PFAM); IPR000322 (PFAM); mobidb-lite (MOBIDB_LITE); PTHR22762 (PANTHER); PTHR22762:SF107 (PANTHER); cd06603 (CDD); cd14752 (CDD); SignalP-noTM (SIGNALP_EUK); IPR011013 (SUPERFAMILY); SSF51011 (SUPERFAMILY); IPR017853 (SUPERFAMILY)	P:GO:0005975; F:GO:0003824; F:GO:0004553; F:GO:0030246	P:carbohydrate metabolic process; F:catalytic activity; F:hydrolase activity, hydrolyzing O-glycosyl compounds; F:carbohydrate binding	433.334	0.101449	-0.0460923	0.908239	1	insoluble	5.7	comp145199_c0_seq1:430-3204(+)	complete	No	Yes	No	house-keeping
Ls-SMP-136	[INTERPRO, BLASTED]	comp145505_c3_seq1	PREDICTED: uncharacterized protein LOC101853790 [Aplysia californica]	3811	10	0	55.8						SignalP-noTM (SIGNALP_EUK); SignalP-TM (SIGNALP_GRAM_POSITIVE)	no GO terms	no GO terms	1277.82	0.95122	0.412914	0.294775	1	insoluble	7.67	comp145505_c3_seq1:412-2040(+)	complete	No	Yes	Yes
Ls-SMP-137	[INTERPRO, BLASTED, MAPPED, ANNOTATED]	comp145542_c3_seq1	hypothetical protein BRAFLDRAFT_287032 [Branchiostoma floridae]	4962	10	7.48659e-173	61	4	F:GO:0008241; C:GO:0016020; P:GO:0006508; F:GO:0008237	F:peptidyl-dipeptidase activity; C:membrane; P:proteolysis; F:metallopeptidase activity			IPR001548 (PRINTS); IPR001548 (PFAM); IPR001548 (PANTHER); IPR001548 (CDD); SignalP-noTM (SIGNALP_EUK); SSF55486 (SUPERFAMILY)	F:GO:0008241; C:GO:0016020; P:GO:0006508; F:GO:0008237	F:peptidyl-dipeptidase activity; C:membrane; P:proteolysis; F:metallopeptidase activity	197.65	1.5	1.12257	0.00785113	0.188323	insoluble	5.88	comp145542_c3_seq1:4265-2298(-)	complete	No	Yes	No
Ls-SMP-138	[INTERPRO, BLASTED, MAPPED]	comp145822_c0_seq1	PREDICTED: cysteine-rich venom protein ENH2-like [Aplysia californica]	2585	10	1.12051e-35	51.2	1	C:GO:0005576	C:extracellular region			IPR001283 (PRINTS); IPR014044 (SMART); IPR014044 (PFAM); IPR014044 (G3DSA:3.40.33.GENE3D); IPR001283 (PANTHER); PTHR10334:SF251 (PANTHER); cd05380 (CDD); SignalP-noTM (SIGNALP_EUK); SignalP-noTM (SIGNALP_GRAM_NEGATIVE); IPR014044 (SUPERFAMILY)	no GO terms	no GO terms	363.033	1.06667	0.126784	0.778957	1	both	4.79	comp145822_c0_seq1:202-930(+)	complete	No	Yes	No	room-keeping
Ls-SMP-139	[INTERPRO, BLASTED, MAPPED, ANNOTATED]	comp145835_c3_seq1	PREDICTED: thioredoxin-1-like, partial [Biomphalaria glabrata]	1877	10	1.65578e-41	77	6	C:GO:0005623; P:GO:0006118; F:GO:0015035; P:GO:0006662; P:GO:0045454; P:GO:0055114	C:cell; P:obsolete electron transport; F:protein disulfide oxidoreductase activity; P:glycerol ether metabolic process; P:cell redox homeostasis; P:oxidation-reduction process			PR00421 (PRINTS); IPR012336 (G3DSA:3.40.30.GENE3D); IPR005746 (PIRSF); IPR005746 (TIGRFAM); IPR013766 (PFAM); IPR005746 (PANTHER); PTHR10438:SF342 (PANTHER); IPR013766 (PROSITE_PROFILES); cd02947 (CDD); IPR012336 (SUPERFAMILY)	F:GO:0015035; P:GO:0006662; P:GO:0045454	F:protein disulfide oxidoreductase activity; P:glycerol ether metabolic process; P:cell redox homeostasis	2750.48	1.18182	-0.224101	0.552942	1	soluble	5.13	comp145835_c3_seq1:139-450(+)	complete	No	No	No	house-keeping
Ls-SMP-140	[INTERPRO, BLASTED]	comp145928_c4_seq1	PREDICTED: perlucin-like protein [Biomphalaria glabrata]	2283	10	3.53134e-16	51.4						IPR001304 (SMART); IPR016186 (G3DSA:3.10.100.GENE3D); IPR001304 (PFAM); PTHR22802:SF278 (PANTHER); PTHR22802 (PANTHER); IPR001304 (PROSITE_PROFILES); cd00037 (CDD); IPR016187 (SUPERFAMILY)	no GO terms	no GO terms	235.698	0.0909091	0.283912	0.482828	1	insoluble	5.79	comp145928_c4_seq1:1889-285(-)	complete	No	No	No	known SMP
Ls-SMP-141	[INTERPRO, BLASTED, MAPPED, ANNOTATED]	comp145954_c0_seq1	act-1, partial [Pristionchus pacificus]	420	10	1.06334e-83	100	1	F:GO:0005524	F:ATP binding			no IPS match	no IPS match	no IPS match	35.2512	1.92857	-1.79571	0.0725777	0.863701	both	5.25	comp145954_c0_seq1:356-3(-)	3prime_partial	Yes	No	No	house-keeping
Ls-SMP-142	[INTERPRO, BLASTED, MAPPED, ANNOTATED]	comp145954_c1_seq2	beta-actin, partial [Mactra chinensis]	781	10	0	99.7	1	F:GO:0005524	F:ATP binding			no IPS match	no IPS match	no IPS match	34.9305	2.11765	-0.351398	0.524797	1	both	5.14	comp145954_c1_seq2:780-1(-)	internal	Yes	No	No	house-keeping
Ls-SMP-143	[INTERPRO, BLASTED, MAPPED, ANNOTATED]	comp145954_c1_seq3	actin [Katablepharis remigera]	470	10	4.80443e-109	98.7	1	F:GO:0005524	F:ATP binding			no IPS match	no IPS match	no IPS match	50.6642	1.1	-3.08434	0.00523682	0.139149	insoluble	4.72	comp145954_c1_seq3:470-3(-)	internal	Yes	No	No	house-keeping
Ls-SMP-144	[INTERPRO, NO-BLAST]	comp145981_c4_seq1	---NA---	705									no IPS match	no IPS match	no IPS match	4962.24	4.33333	1.48317	0.00472424	0.129526	both	5.97	comp145981_c4_seq1:2-481(+)	5prime_partial	No	No	Yes
Ls-SMP-145	[INTERPRO, BLASTED, MAPPED, ANNOTATED]	comp146046_c1_seq1	PREDICTED: bactericidal permeability-increasing protein-like [Aplysia californica]	2602	10	1.94471e-155	60.3	3	P:GO:0006955; P:GO:0050829; F:GO:0001530	P:immune response; P:defense response to Gram-negative bacterium; F:lipopolysaccharide binding			IPR017942 (SMART); IPR001124 (SMART); IPR001124 (PFAM); G3DSA:3.15.10.10 (GENE3D); G3DSA:3.15.20.10 (GENE3D); IPR017942 (PFAM); IPR032942 (PANTHER); IPR030181 (PTHR10504:PANTHER); IPR017943 (SUPERFAMILY); IPR017943 (SUPERFAMILY)	P:GO:0006955; P:GO:0050829; F:GO:0008289; F:GO:0001530	P:immune response; P:defense response to Gram-negative bacterium; F:lipid binding; F:lipopolysaccharide binding	1382.07	0.0666667	-0.432995	0.394598	1	insoluble	8.48	comp146046_c1_seq1:2601-1183(-)	5prime_partial	No	No	No	room-keeping
Ls-SMP-146	[INTERPRO, BLASTED, MAPPED, ANNOTATED]	comp146052_c0_seq1	PREDICTED: succinate dehydrogenase cytochrome b560 subunit, mitochondrial-like [Aplysia californica]	3393	10	3.81474e-90	74.8	8	C:GO:0045281; P:GO:0006118; P:GO:0006119; F:GO:0009055; C:GO:0016021; P:GO:0019643; F:GO:0000104; P:GO:0018874	C:succinate dehydrogenase complex; P:obsolete electron transport; P:oxidative phosphorylation; F:electron carrier activity; C:integral component of membrane; P:reductive tricarboxylic acid cycle; F:succinate dehydrogenase activity; P:benzoate metabolic process	EC:1.3.99.1	Deleted entry	mobidb-lite (MOBIDB_LITE); SignalP-noTM (SIGNALP_EUK)	no GO terms	no GO terms	1786.6	2.06667	0.553195	0.170805	1	insoluble	7.12	comp146052_c0_seq1:197-1207(+)	complete	No	Yes	Yes	house-keeping
Ls-SMP-147	[INTERPRO, BLASTED]	comp146160_c2_seq8	Dermatopontin2 [Lymnaea stagnalis]	2358	10	7.63579e-84	74.8						PF14704 (PFAM); PTHR15040:SF6 (PANTHER); IPR026645 (PANTHER)	no GO terms	no GO terms	1344.53	1.46667	-0.207373	0.900133	1	both	5.01	comp146160_c2_seq8:247-753(+)	complete	No	Yes	No	known SMP
Ls-SMP-148	[INTERPRO, BLASTED, MAPPED, ANNOTATED]	comp146494_c0_seq3	PREDICTED: uncharacterized protein LOC106065060 [Biomphalaria glabrata]	1067	10	1.26892e-117	55.8	3	F:GO:0008061; P:GO:0006030; C:GO:0005576	F:chitin binding; P:chitin metabolic process; C:extracellular region			IPR002557 (SMART); IPR002557 (G3DSA:2.170.140.GENE3D); IPR002557 (PFAM); IPR002557 (PROSITE_PROFILES); IPR002557 (PROSITE_PROFILES); IPR002557 (PROSITE_PROFILES); SignalP-noTM (SIGNALP_EUK); SignalP-TM (SIGNALP_GRAM_POSITIVE); IPR002557 (SUPERFAMILY)	F:GO:0008061; P:GO:0006030; C:GO:0005576	F:chitin binding; P:chitin metabolic process; C:extracellular region	87.4981	1.41176	0.812999	0.255023	1	both	6.24	comp146494_c0_seq3:1065-109(-)	5prime_partial	No	No	No
Ls-SMP-149	[INTERPRO, BLASTED, ANNOTATED]	comp146497_c0_seq3	PREDICTED: neurogenic locus notch homolog protein 1-like isoform X1 [Biomphalaria glabrata]	1849	10	2.80209e-94	46.4	3	F:GO:0030414; F:GO:0005515; C:GO:0005576	F:peptidase inhibitor activity; F:protein binding; C:extracellular region			IPR008197 (PRINTS); IPR000742 (SMART); IPR008197 (SMART); IPR008197 (G3DSA:4.10.75.GENE3D); G3DSA:2.10.25.10 (GENE3D); IPR008197 (PFAM); IPR008197 (G3DSA:4.10.75.GENE3D); IPR000742 (PFAM); mobidb-lite (MOBIDB_LITE); IPR000742 (PROSITE_PROFILES); IPR008197 (PROSITE_PROFILES); IPR008197 (PROSITE_PROFILES); IPR008197 (PROSITE_PROFILES); IPR008197 (SUPERFAMILY); IPR008197 (SUPERFAMILY); SSF57196 (SUP…	F:GO:0030414; F:GO:0005515; C:GO:0005576	F:peptidase inhibitor activity; F:protein binding; C:extracellular region	879.985	0.926829	2.48842	9.84e-08	3.05e-05	insoluble	8.04	comp146497_c0_seq3:281-1789(+)	complete	No	Yes	No	room-keeping
Ls-SMP-150	[INTERPRO, BLASTED]	comp146552_c3_seq2	ovipostatin [Lymnaea stagnalis]	786	3	2.08285e-110	79						SignalP-noTM (SIGNALP_EUK)	no GO terms	no GO terms	223.565	3.05882	-7.5242	3.27e-08	1.21e-05	both	4.68	comp146552_c3_seq2:63-614(+)	complete	Yes	Yes	Yes	room-keeping
Ls-SMP-151	[INTERPRO, BLASTED]	comp146573_c4_seq8	PREDICTED: uncharacterized protein LOC101852657 [Aplysia californica]	1429	10	8.06091e-37	58.8						IPR001304 (SMART); IPR016186 (G3DSA:3.10.100.GENE3D); IPR001304 (PFAM); PTHR22802 (PANTHER); IPR001304 (PROSITE_PROFILES); cd00037 (CDD); SignalP-noTM (SIGNALP_EUK); SignalP-TM (SIGNALP_GRAM_POSITIVE); SignalP-noTM (SIGNALP_GRAM_NEGATIVE); IPR016187 (SUPERFAMILY)	no GO terms	no GO terms	1321.92	2.45455	-0.520075	0.314235	1	insoluble	4.98	comp146573_c4_seq8:74-661(+)	complete	No	Yes	No
Ls-SMP-152	[INTERPRO, BLASTED, MAPPED, ANNOTATED]	comp146573_c6_seq1	calreticulin [Aplysia californica]	5108	10	0	87.5	39	P:GO:0007050; P:GO:0033144; P:GO:0008284; P:GO:0090398; C:GO:0009897; P:GO:0045665; P:GO:0045787; F:GO:0005178; P:GO:0045740; C:GO:0008305; C:GO:0005844; P:GO:0000122; P:GO:0030866; C:GO:0005788; C:GO:0070062; C:GO:0005925; F:GO:0005509; P:GO:0048387; P:GO:2000510; C:GO:0005829; F:GO:0003729; F:GO:0001948; F:GO:0030246; P:GO:0034504; C:GO:0042824; P:GO:0040020; F:GO:0051082; P:GO:1900026; P:GO:00…	P:cell cycle arrest; P:negative regulation of intracellular steroid hormone receptor signaling pathway; P:positive regulation of cell proliferation; P:cellular senescence; C:external side of plasma membrane; P:negative regulation of neuron differentiation; P:positive regulation of cell cycle; F:integrin binding; P:positive regulation of DNA replication; C:integrin complex; C:polysome; P:negative …			IPR006020 (SMART); IPR006020 (PFAM); IPR011993 (G3DSA:2.30.29.GENE3D); mobidb-lite (MOBIDB_LITE); mobidb-lite (MOBIDB_LITE); mobidb-lite (MOBIDB_LITE); mobidb-lite (MOBIDB_LITE); IPR028761 (PTHR11232:PANTHER); PTHR11232 (PANTHER); IPR006020 (PROSITE_PROFILES); IPR006020 (PROSITE_PROFILES); cd01215 (CDD); IPR011993 (SUPERFAMILY)	F:GO:0005515; P:GO:0032502	F:protein binding; P:developmental process	4233.56	0.551724	-0.471378	0.237044	1	insoluble	4.46	comp146573_c6_seq1:135-1364(+)	complete	No	No	No	room-keeping
Ls-SMP-153	[INTERPRO, BLASTED, MAPPED, ANNOTATED]	comp146676_c0_seq1	PREDICTED: uncharacterized protein LOC106072196 [Biomphalaria glabrata]	5232	10	0	59.2	3	F:GO:0008061; P:GO:0006030; C:GO:0005576	F:chitin binding; P:chitin metabolic process; C:extracellular region			IPR002557 (SMART); IPR002557 (PFAM); IPR002557 (G3DSA:2.170.140.GENE3D); mobidb-lite (MOBIDB_LITE); PTHR23301 (PANTHER); PTHR23301:SF47 (PANTHER); IPR002557 (PROSITE_PROFILES); IPR002557 (PROSITE_PROFILES); IPR002557 (PROSITE_PROFILES); IPR002557 (PROSITE_PROFILES); IPR002557 (PROSITE_PROFILES); IPR002557 (PROSITE_PROFILES); IPR002557 (PROSITE_PROFILES); IPR002557 (PROSITE_PROFILES); IPR002557 (P…	F:GO:0008061; P:GO:0006030; C:GO:0005576	F:chitin binding; P:chitin metabolic process; C:extracellular region	261.715	1.88596	-0.13138	0.639986	1	both	8.22	comp146676_c0_seq1:529-4599(+)	complete	No	No	Yes
Ls-SMP-154	[INTERPRO, BLASTED]	comp146862_c1_seq1	PREDICTED: uncharacterized protein LOC106070978 isoform X4 [Biomphalaria glabrata]	6515	5	5.93552e-83	65.8						G3DSA:2.10.25.10 (GENE3D); mobidb-lite (MOBIDB_LITE); mobidb-lite (MOBIDB_LITE); mobidb-lite (MOBIDB_LITE); mobidb-lite (MOBIDB_LITE); mobidb-lite (MOBIDB_LITE); mobidb-lite (MOBIDB_LITE); SignalP-noTM (SIGNALP_EUK); SignalP-TM (SIGNALP_GRAM_POSITIVE); SignalP-noTM (SIGNALP_GRAM_NEGATIVE)	no GO terms	no GO terms	443.173	0.0340909	0.34391	0.348817	1	insoluble	5.52	comp146862_c1_seq1:351-4112(+)	complete	No	Yes	Yes
Ls-SMP-155	[INTERPRO, BLASTED]	comp146862_c1_seq10	PREDICTED: uncharacterized protein LOC106070978 isoform X4 [Biomphalaria glabrata]	6542	5	2.03607e-85	62						G3DSA:2.10.25.10 (GENE3D); mobidb-lite (MOBIDB_LITE); mobidb-lite (MOBIDB_LITE); mobidb-lite (MOBIDB_LITE); mobidb-lite (MOBIDB_LITE); mobidb-lite (MOBIDB_LITE); SignalP-noTM (SIGNALP_GRAM_NEGATIVE); SignalP-TM (SIGNALP_GRAM_POSITIVE); SignalP-noTM (SIGNALP_EUK)	no GO terms	no GO terms	163.654	0.0344828	0.35963	0.327763	1	insoluble	5.52	comp146862_c1_seq10:351-4139(+)	complete	No	Yes	Yes
Ls-SMP-156	[INTERPRO, BLASTED]	comp146862_c1_seq18	PREDICTED: uncharacterized protein LOC106070978 isoform X3 [Biomphalaria glabrata]	6173	5	1.41158e-129	62.6						G3DSA:2.10.25.10 (GENE3D); mobidb-lite (MOBIDB_LITE); mobidb-lite (MOBIDB_LITE); mobidb-lite (MOBIDB_LITE); mobidb-lite (MOBIDB_LITE); mobidb-lite (MOBIDB_LITE); SignalP-TM (SIGNALP_GRAM_POSITIVE); SignalP-noTM (SIGNALP_GRAM_NEGATIVE); SignalP-noTM (SIGNALP_EUK)	no GO terms	no GO terms	1.44274	0.037037	0.337677	0.360901	1	insoluble	5.63	comp146862_c1_seq18:351-3770(+)	complete	No	Yes	Yes
Ls-SMP-157	[INTERPRO, BLASTED]	comp146862_c1_seq20	PREDICTED: uncharacterized protein LOC106070978 isoform X4 [Biomphalaria glabrata]	6440	5	6.49406e-83	65.8						G3DSA:2.10.25.10 (GENE3D); mobidb-lite (MOBIDB_LITE); mobidb-lite (MOBIDB_LITE); mobidb-lite (MOBIDB_LITE); mobidb-lite (MOBIDB_LITE); mobidb-lite (MOBIDB_LITE); SignalP-noTM (SIGNALP_EUK); SignalP-TM (SIGNALP_GRAM_POSITIVE); SignalP-noTM (SIGNALP_GRAM_NEGATIVE)	no GO terms	no GO terms	55.8231	0.0348837	0.35236	0.338702	1	insoluble	5.56	comp146862_c1_seq20:351-4037(+)	complete	No	Yes	Yes
Ls-SMP-158	[INTERPRO, BLASTED]	comp146862_c1_seq23	PREDICTED: uncharacterized protein LOC106070978 isoform X3 [Biomphalaria glabrata]	3739	5	1.76944e-133	62.6						G3DSA:2.10.25.10 (GENE3D); mobidb-lite (MOBIDB_LITE); mobidb-lite (MOBIDB_LITE); mobidb-lite (MOBIDB_LITE); mobidb-lite (MOBIDB_LITE); SignalP-TM (SIGNALP_GRAM_POSITIVE); SignalP-noTM (SIGNALP_EUK); SignalP-noTM (SIGNALP_GRAM_NEGATIVE)	no GO terms	no GO terms	988.424	0.0379747	0.43535	0.226887	1	insoluble	5.68	comp146862_c1_seq23:351-3695(+)	complete	No	Yes	Yes
Ls-SMP-159	[INTERPRO, NO-BLAST]	comp146862_c1_seq7	---NA---	1415									no IPS match	no IPS match	no IPS match	806.308	0.0967742	0.432659	0.212617	1	insoluble	9.64	comp146862_c1_seq7:351-1415(+)	3prime_partial	No	Yes	Yes
Ls-SMP-160	[INTERPRO, BLASTED]	comp146862_c1_seq8	PREDICTED: uncharacterized protein LOC106070978 isoform X4 [Biomphalaria glabrata]	6617	5	2.18759e-85	62						G3DSA:2.10.25.10 (GENE3D); mobidb-lite (MOBIDB_LITE); mobidb-lite (MOBIDB_LITE); mobidb-lite (MOBIDB_LITE); mobidb-lite (MOBIDB_LITE); mobidb-lite (MOBIDB_LITE); mobidb-lite (MOBIDB_LITE); SignalP-TM (SIGNALP_GRAM_POSITIVE); SignalP-noTM (SIGNALP_EUK); SignalP-noTM (SIGNALP_GRAM_NEGATIVE)	no GO terms	no GO terms	1238.58	0.0337079	0.351259	0.33763	1	insoluble	5.49	comp146862_c1_seq8:351-4214(+)	complete	No	Yes	Yes
Ls-SMP-161	[INTERPRO, NO-BLAST]	comp146962_c1_seq1	---NA---	2266									no IPS match	no IPS match	no IPS match	182.956	5.30769	0.827385	0.0910278	1	both	6.14	comp146962_c1_seq1:490-894(+)	complete	No	Yes	No
Ls-SMP-162	[INTERPRO, BLASTED, MAPPED, ANNOTATED]	comp147361_c1_seq33	PREDICTED: alpha-galactosidase A-like isoform X1 [Biomphalaria glabrata]	2829	10	0	79.6	2	P:GO:0005975; F:GO:0004553	P:carbohydrate metabolic process; F:hydrolase activity, hydrolyzing O-glycosyl compounds			IPR002241 (PRINTS); IPR013785 (G3DSA:3.20.20.GENE3D); IPR002241 (PFAM); IPR013780 (G3DSA:2.60.40.GENE3D); PTHR11452:SF46 (PANTHER); PTHR11452 (PANTHER); IPR002241 (CDD); IPR017853 (SUPERFAMILY); SSF51011 (SUPERFAMILY)	P:GO:0005975; F:GO:0003824; F:GO:0004553	P:carbohydrate metabolic process; F:catalytic activity; F:hydrolase activity, hydrolyzing O-glycosyl compounds	1499.01	0.171429	-0.0841467	0.757829	1	insoluble	5.19	comp147361_c1_seq33:1-1389(+)	5prime_partial	No	No	No	house-keeping
Ls-SMP-163	[INTERPRO, BLASTED, MAPPED, ANNOTATED]	comp147384_c0_seq1	NCAM-related adhesion molecule [Aplysia californica]	2925	10	0	53.8	1	F:GO:0005515	F:protein binding			IPR003961 (SMART); IPR003598 (SMART); IPR003599 (SMART); IPR013098 (PFAM); IPR003961 (PFAM); IPR013783 (G3DSA:2.60.40.GENE3D); IPR013783 (G3DSA:2.60.40.GENE3D); IPR013783 (G3DSA:2.60.40.GENE3D); IPR013783 (G3DSA:2.60.40.GENE3D); IPR013783 (G3DSA:2.60.40.GENE3D); PF13927 (PFAM); IPR013783 (G3DSA:2.60.40.GENE3D); mobidb-lite (MOBIDB_LITE); PTHR10489:SF783 (PANTHER); PTHR10489 (PANTHER); IPR003961 (…	F:GO:0005515	F:protein binding	556.371	0.130435	-0.320562	0.449883	1	insoluble	6.62	comp147384_c0_seq1:401-2695(+)	complete	No	Yes	Yes	room-keeping
Ls-SMP-164	[INTERPRO, BLASTED, MAPPED, ANNOTATED]	comp147522_c0_seq1	PREDICTED: hemocyanin G-type, units Oda to Odg-like [Aplysia californica]	3712	10	0	78.1	3	F:GO:0016491; F:GO:0046872; P:GO:0055114	F:oxidoreductase activity; F:metal ion binding; P:oxidation-reduction process			mobidb-lite (MOBIDB_LITE)	no GO terms	no GO terms	3922.24	0.394231	-2.05512	0.000154509	0.0108018	insoluble	5.69	comp147522_c0_seq1:1-3711(+)	internal	No	No	No	room-keeping
Ls-SMP-165	[INTERPRO, BLASTED, MAPPED, ANNOTATED]	comp147522_c0_seq3	PREDICTED: hemocyanin G-type, units Oda to Odg-like [Aplysia californica]	3403	10	0	73	1	P:GO:0008152	P:metabolic process			mobidb-lite (MOBIDB_LITE)	no GO terms	no GO terms	3452.84	0.316327	-2.0548	0.000155439	0.0108298	insoluble	5.61	comp147522_c0_seq3:1-3402(+)	internal	No	No	No	room-keeping
Ls-SMP-166	[INTERPRO, BLASTED, MAPPED, ANNOTATED]	comp147522_c0_seq4	PREDICTED: hemocyanin G-type, units Oda to Odg-like [Aplysia californica]	376	10	1.46454e-59	77.6	3	F:GO:0016491; F:GO:0046872; P:GO:0055114	F:oxidoreductase activity; F:metal ion binding; P:oxidation-reduction process			no IPS match	no IPS match	no IPS match	5695.22	0.666667	-2.04948	0.000162028	0.0111592	insoluble	5.44	comp147522_c0_seq4:2-376(+)	internal	No	No	No	room-keeping
Ls-SMP-167	[INTERPRO, BLASTED]	comp147549_c1_seq1	PREDICTED: perivitellin-2 67 kDa subunit-like [Biomphalaria glabrata]	2146	10	0	73.9						IPR020864 (SMART); IPR020864 (PFAM); IPR020864 (PROSITE_PROFILES); SignalP-noTM (SIGNALP_EUK)	no GO terms	no GO terms	717.353	1.3125	-0.381394	0.565839	1	both	5.98	comp147549_c1_seq1:1914-169(-)	complete	No	Yes	No	room-keeping
Ls-SMP-168	[INTERPRO, BLASTED, ANNOTATED]	comp147574_c0_seq5	PREDICTED: atrial natriuretic peptide-converting enzyme-like [Biomphalaria glabrata]	9465	10	0	53.3	6	F:GO:0005515; P:GO:0007165; C:GO:0016020; P:GO:0006508; F:GO:0004252; F:GO:0005044	F:protein binding; P:signal transduction; C:membrane; P:proteolysis; F:serine-type endopeptidase activity; F:scavenger receptor activity			IPR001190 (PRINTS); IPR002172 (PRINTS); PR00018 (PRINTS); IPR001304 (SMART); IPR001254 (SMART); IPR017448 (SMART); IPR002172 (SMART); IPR000001 (SMART); IPR002172 (G3DSA:4.10.400.GENE3D); G3DSA:2.40.10.10 (GENE3D); IPR001254 (PFAM); IPR002172 (G3DSA:4.10.400.GENE3D); G3DSA:2.40.20.10 (GENE3D); G3DSA:2.40.10.10 (GENE3D); G3DSA:2.40.10.10 (GENE3D); IPR001304 (PFAM); IPR003609 (PFAM); IPR001190 (PFA…	F:GO:0005515; C:GO:0016020; P:GO:0006508; F:GO:0005044; F:GO:0004252	F:protein binding; C:membrane; P:proteolysis; F:scavenger receptor activity; F:serine-type endopeptidase activity	317.707	0.0333333	-0.398166	0.245057	1	insoluble	6.74	comp147574_c0_seq5:9219-4975(-)	complete	No	No	No	room-keeping
Ls-SMP-169	[INTERPRO, BLASTED, MAPPED, ANNOTATED]	comp147574_c0_seq6	PREDICTED: atrial natriuretic peptide-converting enzyme-like [Biomphalaria glabrata]	8794	10	0	47.7	6	F:GO:0005515; P:GO:0007165; C:GO:0016020; P:GO:0006508; F:GO:0004252; F:GO:0005044	F:protein binding; P:signal transduction; C:membrane; P:proteolysis; F:serine-type endopeptidase activity; F:scavenger receptor activity			IPR001314 (PRINTS); PR00018 (PRINTS); IPR001190 (PRINTS); IPR002172 (SMART); IPR001304 (SMART); IPR017448 (SMART); IPR000001 (SMART); IPR001254 (SMART); IPR003609 (PFAM); G3DSA:2.40.10.10 (GENE3D); G3DSA:3.50.4.10 (GENE3D); G3DSA:2.40.10.10 (GENE3D); G3DSA:2.40.10.10 (GENE3D); IPR002172 (PFAM); IPR001304 (PFAM); G3DSA:2.40.20.10 (GENE3D); IPR017448 (G3DSA:3.10.250.GENE3D); IPR002172 (G3DSA:4.10.4…	F:GO:0005515; P:GO:0006508; C:GO:0016020; F:GO:0004252; F:GO:0005044	F:protein binding; P:proteolysis; C:membrane; F:serine-type endopeptidase activity; F:scavenger receptor activity	261.214	0.037037	-0.397086	0.231916	1	insoluble	8.12	comp147574_c0_seq6:8794-4961(-)	5prime_partial	No	No	No	room-keeping
Ls-SMP-170	[INTERPRO, BLASTED, MAPPED, ANNOTATED]	comp147593_c0_seq11	hemocyanin alphaD-subunit [Helix lucorum]	4098	10	0	75.7	3	F:GO:0016491; F:GO:0046872; P:GO:0055114	F:oxidoreductase activity; F:metal ion binding; P:oxidation-reduction process			IPR002227 (PRINTS); IPR028999 (G3DSA:2.60.310.GENE3D); IPR008922 (G3DSA:1.10.1280.GENE3D); IPR002227 (PFAM); IPR028999 (PFAM); PTHR11474 (PANTHER); IPR028999 (SUPERFAMILY); IPR008922 (SUPERFAMILY); IPR028999 (SUPERFAMILY); IPR028999 (SUPERFAMILY); IPR008922 (SUPERFAMILY); IPR008922 (SUPERFAMILY)	F:GO:0016491; P:GO:0008152	F:oxidoreductase activity; P:metabolic process	9262.18	0.364583	-1.8955	7.6e-05	0.00597885	insoluble	5.55	comp147593_c0_seq11:1-3768(+)	complete	No	No	Yes	room-keeping
Ls-SMP-171	[INTERPRO, BLASTED, MAPPED, ANNOTATED]	comp147593_c0_seq8	PREDICTED: hemocyanin G-type, units Oda to Odg-like [Aplysia californica]	1708	10	0	72.9	3	F:GO:0016491; F:GO:0046872; P:GO:0055114	F:oxidoreductase activity; F:metal ion binding; P:oxidation-reduction process			no IPS match	no IPS match	no IPS match	4133.99	0.813953	-2.07045	9.93e-05	0.00756496	both	6	comp147593_c0_seq8:90-1706(+)	3prime_partial	No	Yes	Yes	room-keeping
Ls-SMP-172	[INTERPRO, NO-BLAST]	comp147688_c0_seq1	---NA---	1370									IPR011641 (SMART); IPR000436 (SMART); IPR011641 (PFAM); IPR000436 (PFAM); G3DSA:2.10.70.10 (GENE3D); IPR000436 (PROSITE_PROFILES); IPR000436 (CDD); SignalP-noTM (SIGNALP_EUK); IPR000436 (SUPERFAMILY)	no GO terms	no GO terms	20198.8	0.2	-0.774892	0.0313607	0.50712	soluble	5.22	comp147688_c0_seq1:967-200(-)	complete	No	Yes	No
Ls-SMP-173	[INTERPRO, BLASTED, MAPPED, ANNOTATED]	comp147720_c0_seq1	PREDICTED: 60S acidic ribosomal protein P2-like [Biomphalaria glabrata]	558	10	1.06348e-24	80.1	4	F:GO:0003735; P:GO:0042254; C:GO:0005840; P:GO:0006414	F:structural constituent of ribosome; P:ribosome biogenesis; C:ribosome; P:translational elongation			IPR001859 (PRINTS); PF00428 (PFAM); mobidb-lite (MOBIDB_LITE); PTHR21141 (PANTHER); PTHR21141:SF64 (PANTHER); cd05833 (CDD)	F:GO:0003735; C:GO:0005840; C:GO:0005622; P:GO:0006412	F:structural constituent of ribosome; C:ribosome; C:intracellular; P:translation	26078.3	1.16667	-0.235208	0.389813	1	insoluble	4.94	comp147720_c0_seq1:142-501(+)	complete	No	No	No	house-keeping
Ls-SMP-174	[INTERPRO, BLASTED, MAPPED, ANNOTATED]	comp147740_c1_seq1	neurofilament protein NF70 [Helix aspersa]	3205	10	0	77	2	F:GO:0005198; C:GO:0005882	F:structural molecule activity; C:intermediate filament			IPR001664 (SMART); IPR016451 (PIRSF); G3DSA:1.20.5.170 (GENE3D); IPR001322 (G3DSA:2.60.40.GENE3D); IPR001664 (PFAM); PTHR23239:SF259 (PANTHER); IPR001664 (PANTHER); SSF64593 (SUPERFAMILY); SSF64593 (SUPERFAMILY); IPR001322 (SUPERFAMILY)	F:GO:0005198; C:GO:0005882	F:structural molecule activity; C:intermediate filament	613.865	0.0363636	-0.0247668	0.961387	1	insoluble	5.73	comp147740_c1_seq1:399-2291(+)	complete	No	No	Yes	room-keeping
Ls-SMP-175	[INTERPRO, BLASTED, ANNOTATED]	comp147763_c0_seq1	PREDICTED: probable ATP-dependent RNA helicase DDX43 [Biomphalaria glabrata]	1343	4	4.44198e-18	98	1	F:GO:0003723	F:RNA binding			PR01228 (PRINTS); IPR004087 (SMART); IPR004088 (G3DSA:3.30.1370.GENE3D); IPR004088 (PFAM); mobidb-lite (MOBIDB_LITE); mobidb-lite (MOBIDB_LITE); PTHR10288 (PANTHER); IPR004088 (PROSITE_PROFILES); IPR004088 (PROSITE_PROFILES); cd00105 (CDD); cd00105 (CDD); IPR004088 (SUPERFAMILY); IPR004088 (SUPERFAMILY)	F:GO:0003676; F:GO:0003723	F:nucleic acid binding; F:RNA binding	14426.8	0.529412	-0.0726796	0.74682	1	insoluble	5.55	comp147763_c0_seq1:189-920(+)	complete	No	No	No	house-keeping
Ls-SMP-176	[INTERPRO, BLASTED, MAPPED, ANNOTATED]	comp147866_c0_seq1	YGSC-1 [Lymnaea stagnalis]	1823	10	7.01934e-138	63	3	P:GO:0043085; F:GO:0008047; P:GO:0006689	P:positive regulation of catalytic activity; F:enzyme activator activity; P:ganglioside catabolic process			IPR003172 (SMART); IPR003172 (PFAM); G3DSA:2.70.220.10 (GENE3D); IPR028996 (PANTHER); SSF63707 (SUPERFAMILY)	F:GO:0008047; P:GO:0006689	F:enzyme activator activity; P:ganglioside catabolic process	6330.28	0.761905	-0.653667	0.180705	1	insoluble	6.88	comp147866_c0_seq1:566-1219(+)	complete	No	Yes	Yes	house-keeping
Ls-SMP-177	[INTERPRO, BLASTED, MAPPED, ANNOTATED]	comp147910_c0_seq1	PREDICTED: protein disulfide-isomerase-like [Biomphalaria glabrata]	4316	10	0	83.9	3	F:GO:0003756; C:GO:0005783; P:GO:0045454	F:protein disulfide isomerase activity; C:endoplasmic reticulum; P:cell redox homeostasis	EC:5.3.4.1	Protein disulfide-isomerase	PR00421 (PRINTS); IPR012336 (G3DSA:3.40.30.GENE3D); IPR005788 (TIGRFAM); IPR005792 (TIGRFAM); IPR012336 (G3DSA:3.40.30.GENE3D); PF13848 (PFAM); IPR012336 (G3DSA:3.40.30.GENE3D); IPR013766 (PFAM); mobidb-lite (MOBIDB_LITE); PTHR18929 (PANTHER); PTHR18929:SF151 (PANTHER); IPR013766 (PROSITE_PROFILES); IPR013766 (PROSITE_PROFILES); cd02995 (CDD); cd02961 (CDD); cd02982 (CDD); cd02981 (CDD); SignalP-…	C:GO:0005783; P:GO:0045454; F:GO:0016853	C:endoplasmic reticulum; P:cell redox homeostasis; F:isomerase activity	4440.56	0.289474	0.00280416	0.99371	1	insoluble	4.59	comp147910_c0_seq1:262-1761(+)	complete	No	Yes	No	house-keeping
Ls-SMP-178	[INTERPRO, BLASTED, MAPPED, ANNOTATED]	comp147932_c0_seq1	PREDICTED: 14-3-3-like protein [Biomphalaria glabrata]	3089	10	3.82794e-168	80.1	14	F:GO:0019904; F:GO:0042826; C:GO:0000118; P:GO:0045744; P:GO:0006605; C:GO:0048471; C:GO:0070062; C:GO:0005925; P:GO:0051220; C:GO:0042470; P:GO:0043085; C:GO:0016020; F:GO:0050815; P:GO:0035308	F:protein domain specific binding; F:histone deacetylase binding; C:histone deacetylase complex; P:negative regulation of G-protein coupled receptor protein signaling pathway; P:protein targeting; C:perinuclear region of cytoplasm; C:extracellular exosome; C:focal adhesion; P:cytoplasmic sequestering of protein; C:melanosome; P:positive regulation of catalytic activity; C:membrane; F:phosphoserin…			IPR000308 (PRINTS); IPR023410 (SMART); IPR023410 (G3DSA:1.20.190.GENE3D); IPR000308 (PIRSF); IPR023410 (PFAM); IPR000308 (PANTHER); PTHR18860:SF56 (PANTHER); cd08774 (CDD); IPR023410 (SUPERFAMILY)	F:GO:0019904	F:protein domain specific binding	4553.82	0.363636	-0.0487267	0.80676	1	insoluble	5.05	comp147932_c0_seq1:151-918(+)	complete	No	No	No	house-keeping
Ls-SMP-179	[INTERPRO, BLASTED, MAPPED, ANNOTATED]	comp148086_c0_seq1	PREDICTED: uncharacterized protein LOC106069225 [Biomphalaria glabrata]	805	10	2.999e-41	54	3	F:GO:0008061; P:GO:0006030; C:GO:0005576	F:chitin binding; P:chitin metabolic process; C:extracellular region			IPR002557 (SMART); IPR002557 (PFAM); IPR002557 (G3DSA:2.170.140.GENE3D); IPR002557 (PROSITE_PROFILES); IPR002557 (PROSITE_PROFILES); SignalP-noTM (SIGNALP_GRAM_NEGATIVE); SignalP-noTM (SIGNALP_EUK); IPR002557 (SUPERFAMILY)	F:GO:0008061; P:GO:0006030; C:GO:0005576	F:chitin binding; P:chitin metabolic process; C:extracellular region	3418.86	3.46154	-0.583143	0.670789	1	both	7.91	comp148086_c0_seq1:166-603(+)	complete	No	Yes	No
Ls-SMP-180	[INTERPRO, NO-BLAST]	comp148194_c0_seq1	---NA---	2177									no IPS match	no IPS match	no IPS match	1705.11	3.88889	0.173712	0.82909	1	both	8.39	comp148194_c0_seq1:1784-1056(-)	complete	No	No	Yes
Ls-SMP-181	[INTERPRO, BLASTED, MAPPED, ANNOTATED]	comp148215_c0_seq1	PREDICTED: triosephosphate isomerase-like [Aplysia californica]	1648	10	1.16849e-145	82.2	9	P:GO:0006094; P:GO:0006020; P:GO:0046486; P:GO:0006098; P:GO:0006096; F:GO:0004807; P:GO:0006013; P:GO:0006000; P:GO:0015976	P:gluconeogenesis; P:inositol metabolic process; P:glycerolipid metabolic process; P:pentose-phosphate shunt; P:glycolytic process; F:triose-phosphate isomerase activity; P:mannose metabolic process; P:fructose metabolic process; P:carbon utilization	EC:5.3.1.1	Triose-phosphate isomerase	IPR013785 (G3DSA:3.20.20.GENE3D); IPR000652 (TIGRFAM); IPR000652 (PFAM); IPR000652 (PANTHER); PTHR21139:SF11 (PANTHER); IPR022896 (HAMAP); IPR000652 (PROSITE_PROFILES); IPR000652 (CDD); IPR000652 (SUPERFAMILY)	F:GO:0003824; P:GO:0008152; P:GO:0006096; F:GO:0004807	F:catalytic activity; P:metabolic process; P:glycolytic process; F:triose-phosphate isomerase activity	2253.72	0.28	-0.267152	0.385162	1	insoluble	6.02	comp148215_c0_seq1:256-1023(+)	complete	No	No	No	house-keeping
Ls-SMP-182	[INTERPRO, NO-BLAST]	comp148592_c0_seq1	---NA---	1417									mobidb-lite (MOBIDB_LITE)	no GO terms	no GO terms	1119.23	0.470588	-0.0954117	0.700182	1	insoluble	8.12	comp148592_c0_seq1:1-633(+)	5prime_partial	No	No	Yes
Ls-SMP-183	[INTERPRO, BLASTED, MAPPED, ANNOTATED]	comp149184_c0_seq1	PREDICTED: adipocyte plasma membrane-associated protein-like [Biomphalaria glabrata]	2440	10	0	64.1	3	F:GO:0016844; P:GO:0042432; P:GO:0016114	F:strictosidine synthase activity; P:indole biosynthetic process; P:terpenoid biosynthetic process			IPR011042 (G3DSA:2.120.10.GENE3D); IPR018119 (PFAM); mobidb-lite (MOBIDB_LITE); mobidb-lite (MOBIDB_LITE); mobidb-lite (MOBIDB_LITE); PTHR10426:SF47 (PANTHER); IPR004141 (PANTHER); SSF63829 (SUPERFAMILY)	F:GO:0016844; P:GO:0009058	F:strictosidine synthase activity; P:biosynthetic process	862.318	0.255319	0.49697	0.190115	1	insoluble	8.93	comp149184_c0_seq1:292-2061(+)	complete	No	Yes	Yes	house-keeping
Ls-SMP-184	[INTERPRO, BLASTED]	comp150744_c0_seq1	Dermatopontin3 [Lymnaea stagnalis]	1729	10	3.51217e-85	81						PF14704 (PFAM); IPR026645 (PANTHER); PTHR15040:SF6 (PANTHER); SignalP-noTM (SIGNALP_EUK); SignalP-noTM (SIGNALP_GRAM_NEGATIVE)	no GO terms	no GO terms	553.205	1	-1.97102	0.11293	1	soluble	6.98	comp150744_c0_seq1:133-642(+)	complete	No	Yes	No	known SMP
Ls-SMP-185	[INTERPRO, BLASTED]	comp151680_c0_seq1	PREDICTED: formin BNR1-like isoform X1 [Biomphalaria glabrata]	1144	3	6.33029e-53	62						mobidb-lite (MOBIDB_LITE)	no GO terms	no GO terms	347.461	2.25	0.638722	0.180576	1	both	9.01	comp151680_c0_seq1:232-1143(+)	3prime_partial	No	No	Yes	known SMP
Ls-SMP-186	[INTERPRO, NO-BLAST, ANNOTATED]	comp153562_c0_seq1	---NA---	631				1	F:GO:0005509	F:calcium ion binding			IPR011992 (G3DSA:1.10.238.GENE3D); IPR002048 (PROSITE_PROFILES); IPR002048 (PROSITE_PROFILES); SignalP-noTM (SIGNALP_EUK); IPR011992 (SUPERFAMILY)	F:GO:0005509	F:calcium ion binding	180.675	0.769231	2.14148	0.207794	1	insoluble	4.6	comp153562_c0_seq1:567-130(-)	complete	Yes	Yes	No
Ls-SMP-187	[INTERPRO, BLASTED, MAPPED, ANNOTATED]	comp2176669_c0_seq1	histone H2A.X-I protein, partial [Rhabdopleura compacta]	326	10	2.84953e-53	99.9	4	C:GO:0005634; F:GO:0003677; F:GO:0046982; C:GO:0000786	C:nucleus; F:DNA binding; F:protein heterodimerization activity; C:nucleosome			no IPS match	no IPS match	no IPS match	2.01441	0.428571	1.37249	0.703687	1	insoluble	10.52	comp2176669_c0_seq1:2-325(+)	internal	Yes	No	No	house-keeping
Ls-SMP-188	[INTERPRO, NO-BLAST]	comp54800_c0_seq1	---NA---	900									no IPS match	no IPS match	no IPS match	16.6896	0.384615	1.84679	0.0626306	0.79551	soluble	7.74	comp54800_c0_seq1:776-360(-)	complete	Yes	Yes	No
Ls-SMP-189	[INTERPRO, BLASTED]	comp61261_c0_seq1	PREDICTED: extensin-2-like [Aplysia californica]	3270	1	4.40987e-36	50						mobidb-lite (MOBIDB_LITE); mobidb-lite (MOBIDB_LITE); mobidb-lite (MOBIDB_LITE); mobidb-lite (MOBIDB_LITE); mobidb-lite (MOBIDB_LITE); mobidb-lite (MOBIDB_LITE); SignalP-TM (SIGNALP_GRAM_POSITIVE); SignalP-noTM (SIGNALP_EUK)	no GO terms	no GO terms	200.751	0.843137	0.799622	0.0537667	0.730678	both	9.82	comp61261_c0_seq1:96-2636(+)	complete	No	Yes	Yes	known SMP
Ls-SMP-190	[INTERPRO, BLASTED, MAPPED, ANNOTATED]	comp61585_c1_seq1	PREDICTED: glutathione S-transferase Mu 1-like [Biomphalaria glabrata]	1371	10	2.99107e-123	74.6	4	P:GO:0006803; F:GO:0005515; P:GO:0006749; F:GO:0004364	P:obsolete glutathione conjugation reaction; F:protein binding; P:glutathione metabolic process; F:glutathione transferase activity			IPR003081 (PRINTS); IPR010987 (G3DSA:1.20.1050.GENE3D); IPR004045 (PFAM); IPR004046 (PFAM); IPR012336 (G3DSA:3.40.30.GENE3D); PTHR11571 (PANTHER); PTHR11571:SF169 (PANTHER); IPR010987 (PROSITE_PROFILES); IPR004045 (PROSITE_PROFILES); cd03075 (CDD); IPR010987 (SUPERFAMILY); IPR012336 (SUPERFAMILY)	F:GO:0005515; P:GO:0008152; F:GO:0004364	F:protein binding; P:metabolic process; F:glutathione transferase activity	4849.52	0.619048	-0.240204	0.813672	1	insoluble	8.27	comp61585_c1_seq1:443-1096(+)	complete	No	No	No	house-keeping
Ls-SMP-191	[INTERPRO, BLASTED]	comp61739_c0_seq1	PREDICTED: alpha-protein kinase 1-like [Biomphalaria glabrata]	992	1	3.92739e-43	77						SignalP-noTM (SIGNALP_EUK)	no GO terms	no GO terms	675.764	1	0.0456295	0.869268	1	insoluble	6.86	comp61739_c0_seq1:189-992(+)	3prime_partial	No	Yes	Yes	house-keeping
Ls-SMP-192	[INTERPRO, BLASTED]	comp64206_c0_seq1	PREDICTED: uncharacterized protein LOC106054306 [Biomphalaria glabrata]	856	4	1.73415e-37	56.5						SignalP-TM (SIGNALP_GRAM_POSITIVE); SignalP-noTM (SIGNALP_EUK); SignalP-noTM (SIGNALP_GRAM_NEGATIVE)	no GO terms	no GO terms	39.3902	0.666667	-5.88713	4.16e-05	0.00384369	insoluble	6.26	comp64206_c0_seq1:731-159(-)	complete	Yes	Yes	No
Ls-SMP-193	[INTERPRO, BLASTED]	comp86887_c0_seq1	actin beta, partial [Nyctalus noctula]	439	10	6.21587e-103	100						PS51257 (PROSITE_PROFILES)	no GO terms	no GO terms	6.11599	1	-0.232902	0.764267	1	insoluble	4.67	comp86887_c0_seq1:2-439(+)	internal	Yes	No	No	house-keeping
Ls-SMP-194	[INTERPRO, BLASTED, MAPPED, ANNOTATED]	comp87958_c0_seq1	Mytimacin-6 [Mytilus galloprovincialis]	600	10	1.97867e-19	71.4	1	P:GO:0006952	P:defense response			IPR029230 (PFAM); SignalP-noTM (SIGNALP_EUK); SignalP-TM (SIGNALP_GRAM_POSITIVE)	P:GO:0006952	P:defense response	323.802	1.125	-1.69425	0.0126026	0.268092	insoluble	5.34	comp87958_c0_seq1:129-476(+)	complete	No	Yes	No	room-keeping
Ls-SMP-195	[INTERPRO, BLASTED, MAPPED, ANNOTATED]	comp88616_c0_seq1	Dermatopontin1 [Lymnaea stagnalis]	1140	10	2.14844e-70	72.7	1	C:GO:0005576	C:extracellular region			PF14704 (PFAM); PTHR15040:SF6 (PANTHER); IPR026645 (PANTHER); SignalP-noTM (SIGNALP_GRAM_NEGATIVE); SignalP-noTM (SIGNALP_EUK); SignalP-TM (SIGNALP_GRAM_POSITIVE)	no GO terms	no GO terms	6969.82	4.25	0.914792	0.130644	1	both	6.05	comp88616_c0_seq1:920-414(-)	complete	No	Yes	No	known SMP
Ls-SMP-196	[INTERPRO, BLASTED]	comp88621_c0_seq1	PREDICTED: uncharacterized protein LOC106069866 [Biomphalaria glabrata]	1373	3	3.0258e-84	56.67						mobidb-lite (MOBIDB_LITE); mobidb-lite (MOBIDB_LITE); SignalP-TM (SIGNALP_GRAM_POSITIVE); SignalP-noTM (SIGNALP_GRAM_NEGATIVE); SignalP-noTM (SIGNALP_EUK)	no GO terms	no GO terms	5869.7	2.03704	0.329792	0.569416	1	insoluble	8.23	comp88621_c0_seq1:341-1249(+)	complete	No	Yes	No
Ls-SMP-197	[INTERPRO, BLASTED, MAPPED]	comp88635_c0_seq1	PREDICTED: uncharacterized protein LOC106069873 [Biomphalaria glabrata]	4462	10	0	58.3	4	P:GO:0007160; C:GO:0016020; C:GO:0016021; C:GO:0009986	P:cell-matrix adhesion; C:membrane; C:integral component of membrane; C:cell surface			mobidb-lite (MOBIDB_LITE); mobidb-lite (MOBIDB_LITE); IPR026664 (PANTHER); PTHR23412:SF21 (PANTHER); SignalP-noTM (SIGNALP_EUK); SignalP-TM (SIGNALP_GRAM_POSITIVE); SignalP-noTM (SIGNALP_GRAM_NEGATIVE)	no GO terms	no GO terms	3186.2	5.92157	0.844305	0.0425168	0.624396	both	4.66	comp88635_c0_seq1:230-3799(+)	complete	No	Yes	Yes
Ls-SMP-198	[INTERPRO, BLASTED]	comp88635_c0_seq2	PREDICTED: coiled-coil domain-containing protein 1-like isoform X2 [Biomphalaria glabrata]	1438	3	1.05488e-81	70.33						no IPS match	no IPS match	no IPS match	371.327	6.54839	1.15121	0.0043031	0.121781	both	4.46	comp88635_c0_seq2:230-1438(+)	3prime_partial	No	Yes	Yes	house-keeping
Ls-SMP-199	[INTERPRO, BLASTED]	comp88635_c0_seq3	PREDICTED: protein starmaker-like isoform X1 [Biomphalaria glabrata]	2074	3	3.76626e-38	74.67						no IPS match	no IPS match	no IPS match	1412.93	4.43478	1.06806	0.00762358	0.184191	both	4.24	comp88635_c0_seq3:230-2074(+)	3prime_partial	No	Yes	Yes	room-keeping
Ls-SMP-200	[INTERPRO, BLASTED]	comp88637_c0_seq1	PREDICTED: uncharacterized protein LOC106070421 [Biomphalaria glabrata]	1666	3	4.31511e-67	64.33						SignalP-TM (SIGNALP_GRAM_POSITIVE); SignalP-noTM (SIGNALP_GRAM_NEGATIVE); SignalP-noTM (SIGNALP_EUK)	no GO terms	no GO terms	5176.59	8.88235	0.0850369	0.942679	1	both	9.03	comp88637_c0_seq1:431-1162(+)	complete	No	Yes	No
Ls-SMP-201	[INTERPRO, BLASTED, MAPPED, ANNOTATED]	comp88638_c1_seq1	PREDICTED: actin-depolymerizing factor 7-like [Biomphalaria glabrata]	2142	10	1.72018e-56	64.8	3	F:GO:0003779; P:GO:0030042; C:GO:0015629	F:actin binding; P:actin filament depolymerization; C:actin cytoskeleton			IPR002108 (SMART); IPR002108 (PFAM); IPR029006 (G3DSA:3.40.20.GENE3D); IPR017904 (PANTHER); PTHR11913:SF36 (PANTHER); IPR002108 (PROSITE_PROFILES); IPR017904 (CDD); SSF55753 (SUPERFAMILY)	F:GO:0003779; P:GO:0030042; C:GO:0015629; C:GO:0005622	F:actin binding; P:actin filament depolymerization; C:actin cytoskeleton; C:intracellular	4002.48	0.75	-0.241258	0.485094	1	insoluble	6.6	comp88638_c1_seq1:518-952(+)	complete	No	No	No	house-keeping
Ls-SMP-202	[INTERPRO, BLASTED]	comp88703_c1_seq1	PREDICTED: uncharacterized protein LOC106073248 [Biomphalaria glabrata]	534	1	1.07635e-15	62						no IPS match	no IPS match	no IPS match	2775.15	4.4	1.27288	0.00419717	0.119566	both	6.25	comp88703_c1_seq1:102-473(+)	complete	No	Yes	Yes
Ls-SMP-203	[INTERPRO, NO-BLAST]	comp88734_c0_seq1	---NA---	1379									SignalP-noTM (SIGNALP_GRAM_NEGATIVE); SignalP-TM (SIGNALP_GRAM_POSITIVE); SignalP-noTM (SIGNALP_EUK)	no GO terms	no GO terms	3255.52	57.0769	1.54369	0.000705591	0.0322732	both	8.04	comp88734_c0_seq1:185-751(+)	complete	No	Yes	Yes
Ls-SMP-204	[INTERPRO, BLASTED]	comp88737_c0_seq1	PREDICTED: mucin-2-like [Biomphalaria glabrata]	2630	1	2.7693e-96	63						mobidb-lite (MOBIDB_LITE); SignalP-noTM (SIGNALP_GRAM_NEGATIVE); SignalP-noTM (SIGNALP_EUK)	no GO terms	no GO terms	2796.67	1.27273	0.108374	0.780067	1	both	4.52	comp88737_c0_seq1:280-1794(+)	complete	No	Yes	Yes	room-keeping
Ls-SMP-205	[INTERPRO, BLASTED, ANNOTATED]	comp89814_c0_seq1	PREDICTED: neural/ectodermal development factor IMP-L2-like [Biomphalaria glabrata]	1305	10	3.5407e-89	56.8	1	F:GO:0005515	F:protein binding			IPR003599 (SMART); IPR003598 (SMART); IPR013783 (G3DSA:2.60.40.GENE3D); IPR013098 (PFAM); PF13927 (PFAM); PTHR19890 (PANTHER); PTHR19890:SF14 (PANTHER); IPR007110 (PROSITE_PROFILES); IPR007110 (PROSITE_PROFILES); cd00096 (CDD); IPR007110 (SUPERFAMILY); IPR007110 (SUPERFAMILY)	F:GO:0005515	F:protein binding	407.159	2.125	1.25957	0.0208024	0.379051	both	6.22	comp89814_c0_seq1:962-159(-)	complete	No	Yes	No	room-keeping
Ls-SMP-206	[INTERPRO, NO-BLAST]	comp93327_c0_seq1	---NA---	1016									no IPS match	no IPS match	no IPS match	56.1056	1.14286	-3.64295	0.000304839	0.0172859	both	8.17	comp93327_c0_seq1:221-748(+)	complete	Yes	Yes	No
Ls-SMP-207	[INTERPRO, BLASTED, MAPPED]	comp93601_c0_seq1	macrophage migration inhibitory factor 1 [Biomphalaria glabrata]	894	10	5.25212e-51	61.5	6	F:GO:0050178; C:GO:0005615; C:GO:0005576; F:GO:0005125; F:GO:0004167; F:GO:0016853	F:phenylpyruvate tautomerase activity; C:extracellular space; C:extracellular region; F:cytokine activity; F:dopachrome isomerase activity; F:isomerase activity			G3DSA:3.30.429.10 (GENE3D); IPR001398 (PFAM); IPR001398 (PANTHER); IPR001398 (PRODOM); IPR014347 (SUPERFAMILY)	no GO terms	no GO terms	250.953	0.357143	-0.415599	0.340389	1	insoluble	5.88	comp93601_c0_seq1:469-95(-)	complete	No	No	No	room-keeping
