# Supplementary material for: Functional shell matrix proteins tentatively identified by asymmetric snail shell morphology
Source: Sci Rep. 2020 Jun 17;10:9768. doi: 10.1038/s41598-020-66021-w (PMC7299971; doi:10.1038/s41598-020-66021-w)
Supplement: Supplementary file 6 — Dataset 5. [file 41598_2020_66021_MOESM6_ESM.xlsx]

## Sheet: Supplementary Table S5
Supplementary Table S5.
Raw gene expression data for 35,951 genes in the right and left sides of mantle for each of the three individuals, using Bowtie2 and eXpress.
target_id	07left eff_counts	08left eff_counts	09left eff_counts	10right eff_counts	11right eff_counts	12right eff_counts
comp146509_c0_seq1	1.5784e+06	1.88727e+06	1.49866e+06	1.40286e+06	1.22116e+06	1.60923e+06
comp135949_c0_seq1	615182	763625	641769	527303	504841	662699
comp147667_c0_seq1	241504	276207	265036	208252	236173	304455
comp144074_c0_seq2	197667	153959	186466	178377	202325	261974
comp137335_c0_seq1	182105	242437	168262	149388	175144	212974
comp112595_c0_seq1	186414	254646	195581	132799	161341	169218
comp135945_c0_seq1	173561	188298	180800	154872	177267	178097
comp61601_c0_seq1	139217	212724	131852	162460	207725	167640
comp129759_c0_seq1	155086	120706	123077	122987	155751	154017
comp145925_c0_seq1	216368	212741	263828	19851.4	59579.5	52502.8
comp88648_c0_seq1	136886	181162	55556.1	124787	169877	70312.9
comp137927_c0_seq1	113716	104316	130361	82109.4	114663	162793
comp135939_c0_seq1	96313	75804	63248.8	144260	136072	79683.8
comp88653_c0_seq1	83275.1	123987	58319.4	109215	123016	96543.4
comp147740_c0_seq1	91061.2	100555	93747.3	90067.9	99786.3	95375.7
comp112593_c0_seq1	107345	127810	55963.3	96704.8	87417.8	59520.5
comp147670_c0_seq1	76499.1	93405.2	83325.4	65537.9	76561.1	83328.9
comp129817_c1_seq1	11111.8	47358	8407.25	41036	39616.2	305741
comp123064_c0_seq1	67848.6	80610.9	70889.6	55601.8	62519.2	90089.2
comp147230_c5_seq1	11550.7	18088.6	18229.5	134502	136843	102817
comp141264_c0_seq1	78080.8	57879.3	43629.9	97848.5	74369.8	65353.2
comp123072_c0_seq2	49141.9	39847.6	51549.2	95989.2	63639.6	93575.5
comp147733_c0_seq1	68891.3	67159.2	74647.5	55532.7	58158	69205
comp61609_c1_seq1	13532.9	22092.3	18816.1	114361	122819	98655.6
comp88654_c0_seq1	56205.4	99701.5	58628.4	51942.6	58791.7	58589.4
comp112634_c1_seq1	55791.3	71697.7	63083.8	53004.5	74554.9	61449.4
comp147428_c0_seq1	64142.1	45439.5	60441.1	56733.7	64954.5	69983.9
comp129761_c0_seq2	88266.4	53353.8	40199.7	76771.9	64613.7	29387
comp122906_c0_seq3	6934.27	16305.2	19447.7	94797.8	94636.2	119194
comp135932_c0_seq1	71490.3	48244.9	83848.5	41208	39070.5	65066.3
comp147688_c0_seq1	87695.4	65235.1	63468.5	46713.9	46569.2	34901
comp61908_c0_seq1	48262.6	52992.7	38547.6	68238.4	74026.7	52433.2
comp61626_c0_seq1	53457.1	58444.9	59188	48893.7	53992.9	58346.4
comp144927_c2_seq1	20405.2	33392.5	20000.7	76554.4	126650	54906.7
comp144074_c0_seq7	67198.8	54124.1	56924.8	47716.3	54106.4	47260.5
comp135942_c0_seq2	30349.5	65206.6	35400.6	52013.5	78641.6	62880.1
comp144280_c1_seq1	67033.3	44333.1	53140.4	57991.5	53833.2	47401.8
comp135923_c0_seq1	59168.3	49703.7	48901.9	53724.9	51920.5	52938.4
comp135946_c0_seq5	9165.6	25786.5	17441.8	61474.4	112611	80881.1
comp147713_c0_seq1	48020.3	69486.1	48892.9	40725.6	44435.8	50471.3
comp147719_c0_seq1	48008	62275.8	47445.7	42209.1	50237.7	50782.5
comp134530_c0_seq1	52001.9	36619	52125.5	42336.1	47720.9	65978.7
comp61635_c0_seq1	47620.5	60625.4	47689.2	38913.4	41153.7	55104.4
comp142039_c10_seq1	47789.2	54365.5	49344.4	43040.4	47832.7	48064.6
comp137880_c0_seq1	47045	80519.4	903.764	61496.8	89788.5	438.94
comp147708_c0_seq1	43345.3	53427.1	46726	39450.3	45839.6	45625.9
comp147677_c0_seq1	42569.2	61691.8	43958.9	37461.1	41333.1	44576.1
comp123186_c0_seq1	41688.6	51108.4	51910.2	31365.4	50109.3	41758.8
comp112464_c0_seq1	43817.8	64202.6	42568.4	28806.2	39721.7	46242.2
comp61621_c0_seq1	38854.7	61760.6	40937.1	33953.3	38683.8	39910.7
comp135958_c0_seq2	6380.48	5120.14	12046.8	78102.8	82807.7	69565.4
comp147775_c0_seq1	41731.2	44429.1	44570.2	37628	41782.6	43717.2
comp129763_c0_seq1	36374.6	35227.9	35443.7	39137.9	47152.6	60246.5
comp147711_c0_seq1	42160.6	45434.2	45233.9	36204.6	41851.2	42163.2
comp142651_c9_seq3	31667.4	60231.6	43227	26095	41385.3	50427.6
comp144651_c0_seq1	38908	57237.3	42476.7	33721.8	37667.3	41132.1
comp147714_c0_seq1	36512	57398	39766.8	33878.3	38605	40081.7
comp137396_c2_seq1	6196.14	21846.4	13332.2	48403.7	94862.7	60927.8
comp147910_c0_seq1	50369.4	32307	38488.7	47759.2	29768.2	45547.6
comp146573_c0_seq1	41469.5	39296.3	41506.5	35975.2	38622.4	43552.8
comp147697_c0_seq1	56251.4	78424.8	651.538	45595.4	58784.2	207.157
comp137233_c0_seq1	20476.1	44524.4	45149.3	25256.4	59771.4	44670.1
comp61586_c0_seq1	38273.8	43950.6	40786.9	35511.5	41727.4	39572
comp61600_c0_seq1	16222.6	30875.4	18032.3	41947	73691.4	57413.3
comp61610_c0_seq1	33751	69212.7	33017.8	29036.6	36789.4	34745.1
comp147416_c1_seq2	29185.5	69774	26989.9	25030.5	58081.9	27335.7
comp147700_c0_seq1	36650.3	50488.7	39914.7	32188.2	36710.3	38146.7
comp134574_c0_seq1	39374.2	38770.5	42336.2	33737.9	37230.2	41596.9
comp134325_c0_seq1	37520.1	35515.1	35085.2	40428	40325.3	42100.4
comp147699_c0_seq1	34639.7	50535	37721.5	31033.9	36118.4	37025.2
comp88649_c0_seq1	36792.7	43390	38422.9	33517.3	34617.3	38952.9
comp134017_c0_seq8	33672.8	16294.6	44295.5	36833	41613.2	51177.1
comp147768_c0_seq1	38162.4	43338.3	36832.5	34667.7	34088.8	36158.8
comp61611_c0_seq1	34611.5	49374.5	36097.2	30283.9	35739.9	35177.2
comp147763_c0_seq1	39634.4	39124.1	35930.2	35595.5	31455.4	38154.1
comp61813_c0_seq1	30769.4	45152.3	23270.8	41200.6	48129	31217.8
comp137533_c0_seq2	75049.9	29740.4	36933.3	30471.4	25238.4	22175.1
comp142979_c2_seq1	34428.1	44417	36410.2	30843.1	32561	37109.4
comp142979_c3_seq1	31118.7	49463.2	35998.7	29363.4	32586	36303.3
comp143347_c4_seq1	33032.4	48951.9	37243.4	29083.7	31718.3	34120.4
comp61603_c0_seq1	33520.5	49446.2	34889.8	28236.9	31080.1	34017.9
comp147743_c0_seq1	32555.3	44979	34287.6	29064.2	34273.1	35708.5
comp61672_c0_seq1	34321.6	43326.6	34217.2	29892.4	32036.5	35214.2
comp144052_c5_seq1	52165.5	40875.9	11779.1	46780.7	41531.6	14630.2
comp112556_c0_seq1	24799.3	89536.6	11859.1	33805.5	29174	18323.2
comp137889_c1_seq1	37529.9	32002.7	31777.4	36302.6	33706.5	35128.2
comp123157_c0_seq1	39798.5	32607.2	34677.1	33982.7	34693.1	30490.6
comp61605_c0_seq1	32005.5	41374.4	33918.7	30878.8	33035.3	34633
comp61588_c0_seq1	34339.1	45106	29723.4	31195.8	33824.8	31593.2
comp147694_c0_seq1	31417.9	46143.6	33598.2	28654	30764.8	34768.9
comp146573_c6_seq5	56984.9	29925.2	35580.2	34813.9	18312.5	28359.6
comp87990_c0_seq1	31159.6	43822.5	33804.8	29084.9	31756	33832.8
comp147832_c0_seq1	38865	26025.1	44575.3	28880.6	23516.9	40751
comp139601_c0_seq9	38931.2	34349	34941.9	29014.7	27345.5	36543.3
comp147678_c0_seq1	28592.7	58606	30928.9	24452.6	29817.6	28472.8
comp146558_c2_seq1	37614	28486.1	37435.4	30924.2	30836.3	35241.1
comp123171_c0_seq1	33525.3	29135.8	60741.4	16497	20811.1	38944.1
comp139601_c0_seq2	36549.3	32608	38965.5	26712	26429.2	38228
comp147698_c1_seq1	28493.3	50476.4	32082.1	25929.5	28845.4	33580.4
comp140364_c1_seq1	32428.8	35224.1	36121.3	28010.5	31659.4	35427.7
comp122869_c1_seq1	33073.8	31764.4	34853	30798	30827.6	37307.8
comp147704_c0_seq1	29198.9	50535.8	32954.4	24927.4	28969	31477.4
comp112762_c0_seq1	38040.2	26665.4	42888.5	27575	24633.3	38212.9
comp135954_c0_seq1	36984.3	37450.6	22362.3	34684.4	37410.3	27501.9
comp147682_c0_seq1	28758.6	57151.3	31447.2	22251.9	25296.5	30808.7
comp147710_c0_seq1	30238.6	41276	31586.6	27765.4	30782.6	29855.2
comp61949_c0_seq1	35193.3	31968.5	36051.2	27905.1	27753.2	32614
comp146790_c10_seq1	29455.4	46805.3	30521.2	27752.1	27364.7	29511
comp133962_c1_seq1	32406.3	37887.8	37878.7	22734.8	23212	34873.8
comp88661_c0_seq1	29091.8	43016.1	31441.6	25788.2	29052.8	30183.8
comp88646_c0_seq1	28580.7	39296.1	29999.3	26674.4	32680.5	30859.5
comp147676_c0_seq1	29595.4	44396.1	29649.7	25085.8	29574	29122.7
comp61858_c1_seq1	36447.9	31902.6	31163.8	29712.4	26149.6	31893.4
comp147722_c1_seq1	27709.8	49137.9	29013.3	25128	28302.2	27719.2
comp143531_c1_seq1	31033.3	35993.8	18843.2	42058.9	35212.1	23222
comp140700_c1_seq1	33683	27019.2	31040.9	31771.4	34161.5	27587.4
comp147932_c0_seq1	32946.7	29158	30380.9	30365.7	29254.7	32736.7
comp135935_c0_seq1	27498.2	37587.6	27155.4	24112.9	29836.1	37426.2
comp147727_c0_seq1	28131.3	41816.3	28874.2	25046.9	27509	31077.2
comp145879_c0_seq1	30881.6	24977.2	32278.4	30243.3	27966	35808.4
comp147734_c0_seq1	29771.3	43357.8	29935.9	24020.6	27214.9	26728.9
comp112796_c0_seq1	29488.7	31927.1	31850.1	26121.9	31895.7	28866.5
comp140364_c1_seq2	25024.7	28998.9	26693.6	25100.9	31526.2	42058.9
comp61669_c0_seq1	28199.7	38827.2	29606.6	24607.5	28273.7	29844.7
comp134550_c0_seq1	18444.4	692.005	26391.1	24033.2	92545	15791.3
comp112770_c0_seq1	33891.8	23073.1	36585	26635.3	22783.7	33480.9
comp137787_c0_seq1	37595.2	22977.3	15394.3	53481.9	24994.1	21860.9
comp129737_c0_seq1	34696.8	27184.6	35308.1	25064.4	25625.1	27429.4
comp142651_c9_seq2	31463.4	24890.9	25658	26944.9	29852.6	36258.2
comp135928_c0_seq1	34049.3	24446.8	33702.5	25808	24090	31820.5
comp146573_c7_seq1	30015.7	25293.1	26169.6	25082.5	27595.1	39559.7
comp88643_c0_seq1	19550.7	16536.4	13503.4	57227.8	47773.3	19074.7
comp61622_c0_seq1	26032.3	41449.9	27765.7	23951.6	27170.4	27093.6
comp147753_c0_seq1	25083.6	42569	29427.1	21811.4	25027.8	28302.2
comp133568_c0_seq1	29062.6	30428	26044.1	27953.4	30782	27183.4
comp146878_c7_seq2	27904.9	34615.5	29063	24309.2	27853.7	27342.8
comp147724_c0_seq1	26348.2	38610.7	27839.2	22926.7	25517.2	28139.5
comp123207_c0_seq1	33481.5	23065.2	28932.9	30025.8	24835.5	28906.9
comp148000_c0_seq1	31519.9	29399.4	29392.1	26979.9	25686.2	25932.6
comp147752_c0_seq1	27355.7	37492.7	26217.7	24129.2	25826.9	27640.4
comp147766_c0_seq1	26497.4	38611.5	26848.1	22256	24474.1	27675.8
comp147741_c0_seq1	24987.1	40758.5	25759.2	21621.1	25688.6	25279.2
comp147721_c0_seq1	24856.3	38137.4	26218	21984.7	25544.4	26246.6
comp147725_c0_seq1	25071	39598.2	26662.4	21886.1	24276	25312.1
comp147717_c0_seq1	25370.9	33884.5	26823.7	22096.5	26593.8	26703.8
comp146106_c4_seq1	25251.9	35150.7	27539.9	21562	26323.9	25077
comp135947_c0_seq4	8888.51	13566	7341.27	37705	50171.6	42566.8
comp147728_c0_seq1	23137.3	37014.9	26764.6	22043	24543.3	26064.8
comp61652_c0_seq1	25716.9	29899.8	27080	23123.2	26598.9	25486.3
comp142979_c0_seq1	32930.7	44897.3	13846.5	21872.6	35541.6	8511.81
comp148067_c0_seq1	34095.6	25483.8	21399.8	29375.5	24379.1	21661.5
comp61587_c0_seq1	27100.2	26968.3	27826	23396.6	23340.9	27298.1
comp123305_c0_seq1	28786.8	23506	24222.4	27348.8	26051.6	25264.9
comp147732_c0_seq1	25664.3	31022.6	26391.3	21505.7	24899.9	25601.3
comp135947_c0_seq5	172.496	3884.53	1517.7	35310.5	60058.1	53639
comp88635_c0_seq1	22893	20200.7	12053.8	41216	37460.9	17834.2
comp61677_c0_seq1	32001.5	28383.4	22972	28004.3	17017.1	22565.7
comp147751_c0_seq1	23166.6	32635.4	24412	20731.3	24552.5	25162
comp147705_c0_seq1	23183.3	32935	25128.1	20782.4	23133	23049.2
comp147718_c0_seq1	23794.1	29316.6	24896.7	21562.9	23577.7	24113.2
comp123105_c0_seq2	24369.2	24009.7	19643.4	22795.3	27001.4	29206.9
comp146573_c6_seq7	28805.4	21432.9	25949.2	23469.1	25730.5	21623
comp136642_c0_seq1	35285	19692.2	23996.9	27317.2	16339.1	24131.9
comp145239_c7_seq3	26248.3	29564	20003.5	23300.9	25381.2	22182.3
comp123171_c1_seq1	26486.3	18903.6	47748.6	11942.4	13411.3	27942
comp88612_c1_seq1	26242.8	36449.8	21288.7	16297.8	27023.3	18031.9
comp144999_c1_seq1	22407.3	19567.7	25320.3	21355.6	26081.2	30375.3
comp61594_c0_seq1	32719	21314.1	22438.7	30457.1	15097.1	22447.4
comp144627_c0_seq1	32756.3	23638.1	13725.6	26696.5	34797.4	12523.6
comp88642_c0_seq1	10056.3	20810.1	10036.7	43787.9	34739.1	24476.6
comp147720_c0_seq1	22503.2	33517.8	22392.3	18327.5	23021.1	24051.5
comp147726_c0_seq1	20289.7	38023.3	22338.6	18982.7	22209	21960.1
comp147829_c0_seq1	38592.4	38420.6	342.033	32238.3	33711.7	134.825
comp147755_c0_seq1	23101.1	31104.2	23000.4	19949.9	22344	23222.4
comp143138_c1_seq1	23800.8	21520.8	23731.5	20942.2	24391.9	24442.5
comp145805_c2_seq20	43641	14452	20355.3	27756.8	12045.7	19941
comp135942_c0_seq1	31740.9	26002.4	30077.3	14505.4	14624.3	21047.8
comp145239_c7_seq4	24728.8	27967	12488.9	26915.3	22860.1	21471.1
comp145500_c4_seq1	28676.2	15881.1	24465.5	27243.6	17599.2	22203.3
comp112528_c0_seq1	13851.2	19559	14737.4	26963.9	36576.9	23542.6
comp137868_c0_seq1	18686.9	30021.9	17893.2	23314.8	24134.9	20993.5
comp88618_c0_seq1	21847.9	26662.1	21234.1	19672.1	22968.9	21396.8
comp146201_c7_seq1	23276	25294	20452.6	20989.5	21687.5	21373
comp144133_c0_seq1	24729.6	19183.1	25760.1	18736.3	18923	25126.5
comp147760_c0_seq1	20909.3	30434.4	20965.4	18571	20785.7	20680.9
comp147988_c0_seq1	23506.4	16411.4	21709.4	25656.3	20542.5	24026.7
comp146160_c4_seq1	21658.8	28777.7	21501.1	18422.9	20318.3	20387.6
comp137877_c0_seq1	20738.1	29190.8	21671.7	17978.4	18726.6	21520.9
comp147709_c0_seq1	20558.2	25946.1	22665.1	18370	20515.7	21764.6
comp143511_c1_seq1	25455.7	18389	20308.7	22938.3	22085.1	20420
comp88747_c0_seq1	25556.8	20110.5	17475.3	20746	21756.2	22408.6
comp129746_c0_seq1	20332.4	24215.9	20643.3	19430	23471.8	19643.7
comp140497_c0_seq1	22764.7	19311	16613.2	30287.4	15674.2	21422.9
comp139609_c4_seq1	21505.6	18741.6	26327.4	16838.6	19334.4	22898.9
comp147859_c0_seq1	21495.8	24649.2	23786.1	16436.1	17164.2	21756.8
comp61602_c1_seq2	18371.2	27101.2	20833	17293.4	19695.1	20200.1
comp144074_c0_seq8	26130.8	21583.4	20959.3	15977.3	21200.7	17028.1
comp112433_c0_seq1	23263.2	18165.4	25513	16588.4	18320.8	20502.7
comp136622_c0_seq1	19762.8	26618.4	17333.3	15737.7	20557	21873.3
comp145835_c9_seq1	18693.1	26704.7	19803.3	17784.4	18960.7	19850.3
comp112805_c0_seq1	19276.8	23961.4	23776.4	14355.8	20215	20161.9
comp139712_c0_seq1	23190.8	16014.7	20023.7	20855.8	20680.1	20751.3
comp123072_c0_seq1	251.741	45179.7	1925.32	2124.63	70448.9	939.069
comp61591_c0_seq1	19591.2	26826.7	19176.5	17452.9	18118.2	19129.2
comp140792_c0_seq1	23798.5	3651.49	14365.6	33682.2	24696.5	20016.9
comp129840_c0_seq1	22607.1	20642.5	21182.4	18736.3	17324.6	19066.6
comp129751_c0_seq1	19660.5	24784.8	19099.9	17303.4	18591.8	20031
comp148074_c0_seq1	32950.3	15293.2	19922.4	20318.1	13747.3	17141.8
comp147935_c0_seq1	23401.4	18839.1	20978.8	18905.3	16901.1	19952.3
comp142478_c2_seq1	19981.5	23080.8	19860.7	16946.8	19328.5	19527.7
comp143166_c0_seq1	22767.1	24747.7	18222.3	16758.2	19230.3	16692.7
comp137534_c0_seq1	25325.1	34838.4	38300	2379.53	8781.04	8209.43
comp146790_c11_seq1	19716.4	23845.4	19189.4	17445.5	17809.3	19245.4
comp112556_c2_seq1	12340	62546.2	4927.57	13856.6	14983.8	8403.87
comp112528_c1_seq2	11485.1	20494.9	12195.9	22553.6	31452.3	18784.1
comp88638_c1_seq1	25105.5	16600.3	21099.7	19329.6	16509.9	18213.4
comp112500_c0_seq1	18352.2	25385.8	19252.9	16273.8	17810.9	19762.5
comp147522_c0_seq1	31877.6	7716.84	54547.2	3742.32	7615.83	10540.8
comp133683_c0_seq1	20238.8	18473.5	17411.9	19027.7	22505.5	18257.2
comp134017_c0_seq7	12417.1	30799	18095.2	12914	13303	27934.3
comp88644_c0_seq1	14218.8	27984.4	16687.1	15461.7	21973	18416.4
comp112572_c0_seq1	3217.18	9870.78	5133.65	27806.5	41161.8	27151.9
comp129774_c0_seq1	18218	24123.5	19708.7	15612.8	18276.7	18139.9
comp145395_c0_seq1	21416.1	12362.3	18100.7	19930.5	19497.9	22249.9
comp137533_c0_seq1	28451.8	15567.8	18442	17626.7	16591.4	16788.4
comp147924_c0_seq1	19981.7	22092.9	21307.3	14698	15756.6	19531
comp129729_c0_seq1	25885.2	14930.3	22461	17894.1	16332.7	15425.4
comp147756_c0_seq1	16402.9	28192.5	18620.7	14099.9	18513.6	16744.4
comp147968_c0_seq1	23054.2	10467.2	14976.5	30367.4	16772.8	16925.8
comp61679_c0_seq1	15981.1	31441.4	17603.3	14677.4	16083.1	16596.7
comp61607_c1_seq1	17347	24858.7	18805.4	15219.2	17792.3	18190.1
comp145542_c5_seq1	16325.4	26384.5	17814.2	15313.6	18223.3	17737.5
comp133889_c0_seq1	21697.1	15921.5	18828.6	19322.3	14887.1	20425.9
comp112385_c0_seq1	17357.5	20625.6	16743.7	15580.4	20705.5	19760.1
comp123123_c0_seq3	12441.3	12238.8	8589.18	33963.6	29065.4	14443.6
comp61659_c0_seq1	17615.9	22967.3	18453.4	15348.8	18339.6	17737.3
comp142830_c2_seq2	18582.1	19395.1	18680.9	15459.9	19679.6	17690.4
comp61608_c0_seq1	17071.7	25618.3	17110	14825.3	16731.2	16885.1
comp112783_c0_seq1	26566.5	27780.7	27209.8	6340.72	10180.5	9855.57
comp61599_c0_seq1	15587.5	26825.7	17122.8	13867.4	16940.2	17433.9
comp123610_c0_seq2	21558	15385.4	16595.3	19536.2	17785.1	15924.2
comp88748_c0_seq1	33601	14527.3	15279.2	14933	16289.4	10574.9
comp61606_c1_seq1	14926.8	26270.9	15839.3	14312.3	15745.5	17641.7
comp147866_c0_seq1	8427.32	47694	10498.5	3428.26	29395.8	4859.74
comp148603_c1_seq1	18820.6	13044.5	21025.7	14546	16544	20142.6
comp129763_c0_seq2	19101.2	14830	17882.1	17052.6	15736.3	19428.9
comp139708_c0_seq1	20724.3	13410.8	27299.2	12575.9	9881.72	20049.2
comp123254_c0_seq1	17250.5	15263.6	17316.9	15273	18532.2	19138.5
comp145239_c7_seq2	19167.4	18334.7	8448.74	20850.2	22301.6	13459.7
comp148138_c0_seq1	15663.6	16144.7	17097	16038.2	20076.3	17426.1
comp112950_c1_seq3	25256.6	7344.95	13481.5	23199	16052.8	17072.6
comp141767_c4_seq1	19075.4	11976.8	17865.5	17863.1	17371.3	17574.6
comp61595_c1_seq1	16027.4	19746.5	17413.8	13453.6	16407.1	17614.2
comp147928_c0_seq1	13575.9	18980.4	13306.5	15197.6	19856.1	19076.6
comp147893_c0_seq1	18063.2	16971.5	17485.2	14735.2	14814.6	17817.8
comp147930_c0_seq1	20062.4	14616.1	18269.2	15406	13254.2	18039.2
comp129798_c1_seq1	17471.4	15531.3	14871.7	17160.6	17702.3	16410.6
comp136881_c0_seq1	20770.3	11387.8	24337.8	12690	9709.33	19417.8
comp142979_c6_seq2	25984.8	21560.3	6732.19	16909.5	22911.3	3856.92
comp137877_c1_seq1	9693.99	33878.4	8512.15	8288.1	26112.9	11313.1
comp137880_c0_seq2	375.023	457.147	42587.2	598.691	762.867	52988.1
comp88625_c0_seq1	17297.4	15295.3	16016.2	15659.3	16658	16556.2
comp147795_c0_seq1	9001.6	20151.4	16438.6	11999.4	20352.2	19348.2
comp61916_c0_seq1	18732.4	12722.5	25081.7	11821.7	10274.9	18632.1
comp146790_c17_seq1	32889.6	21159.3	164.749	22351.9	19882.6	56.9126
comp139670_c0_seq1	24911.2	19043	17875	10251	13135.2	11225.2
comp135827_c1_seq1	16383.2	18392.9	18154.3	12284	16280.7	14917.2
comp112996_c0_seq2	17930.8	12420.3	15796.1	17258.6	16715.6	15837.5
comp147723_c0_seq1	1090.61	7744.97	3718.13	20180.2	35771.3	26686
comp147971_c0_seq1	17184.8	13258.5	20749.3	12758	12708.8	18361.3
comp112133_c0_seq1	16676.9	15707.6	15294.6	15301.9	16082.6	15677.3
comp137399_c0_seq1	3813.34	10111.4	4847.11	27297.4	34915.1	13649.2
comp147416_c1_seq1	19045.5	13000.8	15110.5	15818.1	17985.2	13478.8
comp147416_c1_seq4	9111.74	14157.8	24177.4	8617.72	13694.3	24638
comp147489_c8_seq1	13609.7	14163.3	14761.7	8497.22	22912.2	20393.1
comp143080_c2_seq1	27854.2	15814.5	12194.9	18141.2	12171.8	8110.9
comp147522_c0_seq3	26779.4	5621.45	43784.4	2858.25	6164.43	8668.2
comp88739_c0_seq1	18439.1	13907.4	17765.5	14885.4	13873.5	14712.3
comp123789_c0_seq1	19414.8	13234.9	14281	16791.1	16369.7	13304.9
comp147742_c0_seq1	14788.4	18854	15447.4	13124.4	16316.6	14847
comp123198_c0_seq1	12015.3	20127.2	18108.2	10441.2	14478.6	18167.6
comp123240_c0_seq1	17145	15960.9	18536.6	12405.2	12733.3	16356.5
comp129744_c0_seq1	32205.8	27135.9	9296.84	11905.6	5380.77	6736.31
comp148045_c0_seq1	18495	14311.9	17052.4	14126.9	13558	14428.9
comp140157_c3_seq2	28303	18123.2	5858.26	19980.2	17451.2	2236.22
comp133471_c0_seq1	1397.68	9759.1	39445.1	923.995	12630.3	27550.5
comp142841_c2_seq9	25899.6	11445.5	6008.87	20056.6	25044.5	3048.34
comp129670_c1_seq1	17546.3	15699.2	15821.3	12677.7	18369.9	11129.5
comp146573_c4_seq23	15346.2	7507.97	17694.3	13719.9	14816.3	22151.8
comp88680_c0_seq1	14408.3	16828.7	19823.3	10243.6	13226.1	16528.5
comp135947_c0_seq9	4363.78	9835.97	5148.21	19382.4	29728.9	22570.8
comp136593_c0_seq1	14747.4	15636.4	18781.9	12054.6	10278.1	19484.2
comp143166_c3_seq2	21723	18802.5	10745.8	14569.6	18147.6	6900.96
comp145207_c2_seq3	28172.8	10132.7	9635.96	22679.4	11640.5	8094.25
comp148433_c0_seq1	17281.3	14033	14848.2	14835	15499.7	13704
comp124492_c1_seq3	17511.8	13180.2	18383.5	13106.5	10640.5	16701.9
comp144499_c0_seq1	46374.7	2095.7	1126.19	36219.8	1723.04	1418.7
comp147244_c0_seq1	23948.2	11947	27352.7	6000.75	6818.73	12687.9
comp148177_c0_seq1	15981.1	11777.2	15535.8	15404.9	15369.7	14625.3
comp139609_c0_seq2	15524.6	11422.6	18555.2	13313.2	14304.2	15514.8
comp147716_c0_seq1	13358.7	17494.4	14773.2	13310.6	15798.8	13811.3
comp134017_c0_seq5	21520.8	5202.99	16518.2	12822.7	15141.4	17028.4
comp137918_c0_seq1	13627.3	14716.4	9398.8	22658.5	14402.8	12782
comp141414_c6_seq1	16952.5	12299.8	14849.5	15202.8	12132.6	16020.4
comp88651_c0_seq1	980.983	6741.74	3496.93	17702.2	32416.2	25563.9
comp141489_c1_seq1	5116.78	17118.5	10658.6	10791.4	23502.2	19701.5
comp88717_c0_seq1	14446.6	13634.4	16235.8	11983.9	17465.1	13094.8
comp144807_c0_seq2	13297.6	12838.8	9307.32	17714.2	18744.5	14867.6
comp62279_c1_seq1	15068	8811.98	21740	10943.5	9915.24	20203.7
comp139572_c0_seq3	22082.7	4659.33	10510.2	21922.6	13134.7	14117.7
comp129836_c0_seq3	18883.2	10544.1	14188.9	14303	11876.1	15663.8
comp142841_c2_seq7	17107.9	24028.3	8625.78	11044.8	13682.7	10025
comp122836_c0_seq4	13076.9	10945.3	8773.17	21434.8	16512.9	13482.4
comp88637_c0_seq1	10921.4	21255.7	10334.2	9767.44	17910.6	13737.3
comp140591_c1_seq2	16886.2	9802.79	19929.7	11506.5	10057.4	15437.3
comp147593_c0_seq11	24315	4807.05	40502.8	2197.77	3031.5	8509.53
comp147747_c0_seq1	5502.51	11281.9	8219.76	17441.6	20941.7	19841.7
comp146201_c3_seq1	16891.8	9419.39	14483.1	15529.5	13452.2	13283.7
comp142993_c1_seq1	16232.1	11529.9	14275.6	14154.9	12838.9	13991.3
comp88616_c0_seq1	10776.9	13601.3	4083.5	31119.4	19140.6	4262.22
comp144678_c2_seq2	17382.9	11695.6	14590.9	15065.5	9748.76	13739.6
comp137382_c1_seq1	12613.9	16983.9	13483.8	11518.1	14266	13247.1
comp147927_c1_seq1	19140	26237.2	21773.1	2218.36	6345.98	6044.97
comp140732_c0_seq1	11409.7	15379	8177.15	14904.4	19932.3	11881
comp145316_c1_seq1	14187.3	12286.1	13299.5	12404	12121.2	17258.1
comp112444_c0_seq1	15002.2	10596.8	19682	10681.2	9956.43	15522.1
comp144052_c1_seq2	39273.9	3280.13	2403.65	31885.4	2850.7	1588.19
comp136728_c0_seq1	14241.5	14801.2	15505.2	10976	11389.5	14062
comp145619_c5_seq1	12792.4	17905.5	9986.09	10421.5	12528.5	17138.2
comp122869_c2_seq1	14450.1	10406.5	15273.7	13503.8	12060	14873.3
comp61598_c0_seq2	11586.6	15581	17661	7620.29	12329.5	15176.6
comp140732_c0_seq2	10501.1	15414.7	8800.69	13944.2	19066	12092.3
comp112609_c1_seq2	1346.12	2489.22	2360.63	21471.9	31781.4	19744.1
comp145981_c9_seq2	11938.3	9631.05	6024.43	27051.1	15398.8	8939.04
comp140626_c2_seq1	16596	9611.67	13441	13851.2	13480.1	11952.6
comp61585_c0_seq1	30294.2	7957.52	4952.37	24461.7	6273.67	4939.25
comp112385_c1_seq1	14032.8	10530.3	12535.1	13035.5	14909.2	13493
comp143970_c2_seq1	15132.6	13359.7	12331.6	12831.3	12498.3	12381.8
comp135845_c0_seq1	14900	10659.2	15507.7	11807.7	10740.6	14899.4
comp143114_c8_seq16	26636.3	6049.38	5490.93	26321	6544.86	7374.83
comp139601_c0_seq4	17603.4	9559.35	15550.2	11071.1	9238.21	15357.8
comp142708_c0_seq1	12508.1	17027.9	12782.7	11413.6	12602	12038.3
comp135859_c0_seq1	17626.9	15617.3	5742.31	16349.6	17314.4	5706.07
comp88640_c0_seq1	13307	13386.1	15677.9	10437.2	10852.4	14676.4
comp142651_c9_seq1	14613.5	11755.1	9680.29	12273.8	13887.3	15982.9
comp112563_c0_seq1	12706.2	13890	12821.2	11311.3	12325.3	14698.3
comp129723_c0_seq1	16027.8	8478.78	17897	11203.4	9678.6	14099.7
comp129717_c0_seq1	16260	8524.03	15071.8	12162.2	10813.8	14485.4
comp61609_c0_seq1	2586.62	3463.86	3436.05	22047.3	25065.6	20606.1
comp140626_c1_seq1	14381.4	14113	12359.7	11979.8	12332.6	11739.4
comp62306_c0_seq1	13807.5	10915.8	13349.6	12451.6	12425.7	13829.9
comp122905_c0_seq1	9322.25	11888.4	13258.8	9915.67	14225.1	17790.6
comp139550_c0_seq1	14676.2	9272.38	12483.1	13801.7	11630	14008.7
comp88741_c0_seq1	12335.2	12247.1	13648.1	11297.3	11595.2	14619
comp143725_c4_seq1	11998.6	11889.8	16397.1	8571.92	11891.4	14816.8
comp144949_c0_seq2	14313.2	11386.3	14768.7	11286.3	11186.3	12592.6
comp61614_c0_seq1	2847.93	5582.12	5043.46	22193.1	22430.2	17215.2
comp88621_c0_seq1	8032.08	15220.2	10439.6	11534	17787.8	12191.6
comp144751_c0_seq2	21839.9	9598.9	6546.75	18134.6	12635.7	6376.48
comp88681_c0_seq1	6539.56	18889.1	1522.02	13273.6	32142.9	2426.46
comp134039_c0_seq1	4.26785	19549.3	3892.09	17.1389	44814.9	6506
comp88685_c0_seq1	14096.5	9906.76	14185.7	10619.3	12103.2	13827.1
comp145239_c7_seq1	15043.7	13725.6	8273.71	13445.2	12208	11778.2
comp147895_c0_seq1	13649.8	11854.9	15438.1	10228.9	9414.17	13571.7
comp112792_c0_seq1	35961.3	7379.78	2578.63	24005.6	2645.69	1438.43
comp142350_c0_seq1	7502.47	12136.2	29198.6	3331	9189.27	12612.4
comp147872_c0_seq1	12619.8	15808.6	13491.9	9735.74	9712.39	12369.6
comp61585_c1_seq1	28752.2	6391.04	4799.06	23643.3	5790.61	4184.38
comp148058_c0_seq1	14047.8	10929.2	15080.3	10033	9649.53	13799.5
comp140928_c0_seq1	19325.3	6636.15	9982.85	15320.5	12561	9574.84
comp135841_c0_seq5	7827.7	7750.66	3179.93	33299.5	12150.7	9169.14
comp144274_c0_seq1	18612.8	9387.48	8665.37	18384.7	9280.5	8823.1
comp142708_c1_seq1	15982.7	9275.6	12985.1	11949.4	12549.2	10202.9
comp147939_c0_seq1	21577.1	9367.36	10857.1	14603.6	7822.12	8691.52
comp148534_c0_seq1	15789.3	10906.5	13615.8	11421.1	10469.8	10628
comp147937_c0_seq1	11131.8	14271.8	13955.5	8663.46	11411.8	13282.3
comp61598_c0_seq1	10823.2	12412.4	16228.6	7803.08	10253.8	14904.1
comp113455_c0_seq1	13736.5	8387.88	12541.7	13141.8	11392.1	13186.6
comp88689_c1_seq1	16051.4	8001.96	12120.8	10739	11036.4	14329.7
comp142680_c2_seq1	14095.1	8382.33	12071.9	13297.4	12347.2	11791
comp148103_c0_seq1	9696	15034.1	11898.1	9575.45	13209.4	12399.6
comp146573_c1_seq1	14428.3	13076.8	11571.7	12394.1	11142.4	9180.98
comp88700_c0_seq1	16692.6	8974.65	13183.3	10939.2	11231	10752.2
comp88672_c1_seq1	11530.4	15452.5	10157.9	8362.36	10386.2	15851.2
comp139572_c0_seq1	21720.7	3646.69	9130.4	15084.6	10330.8	11529.7
comp129836_c0_seq2	13463.3	10585	12043.3	11175	10999.1	13018.3
comp147612_c2_seq1	16334	15517.8	8539.64	11937.4	10940	7914.93
comp139634_c0_seq1	15245.1	10926.9	9392.46	12138.6	11623.4	11790.6
comp145164_c0_seq2	14120.7	10994.5	10549.9	12758.9	11421.7	11177.9
comp135946_c0_seq4	4636.85	3212.96	1965.81	32145.1	17484.9	11450.1
comp145477_c0_seq2	16543.8	1802.76	10346.4	17238.4	13377.9	11460.5
comp145542_c3_seq17	13565	9979.13	11394.7	12537.8	11283.6	11477.7
comp148164_c0_seq1	11605.9	11215.7	10515.9	11572.4	13694.5	11579.5
comp88672_c0_seq1	11378.8	12455.2	13351.4	8258.66	9819.06	14675.2
comp144994_c0_seq1	13617.3	9204.61	11931.5	12158.6	11082.8	11576.1
comp112258_c0_seq1	24301.8	7802.37	6331.58	17647.2	9726.88	3439.11
comp88520_c0_seq1	12591.7	9463.83	11552.2	12078.9	11203.1	12280.7
comp88622_c0_seq1	13947.8	13026.5	11836.9	9917.24	9990.29	10156.9
comp137016_c1_seq1	12445.7	10818.2	12455.3	9215.36	10854.6	12955.1
comp147976_c0_seq1	14362.1	10945.1	7526.58	12022	13066.8	10816.4
comp61569_c0_seq1	12227.5	11914.5	12662.7	9988.49	10067.3	11635.8
comp61670_c0_seq1	12319.7	9461.84	14607.7	8913.75	10627.1	12469.6
comp141935_c0_seq2	17220.8	9223.38	10246.5	12386.3	11747.8	7231.68
comp141414_c4_seq4	11953.2	11202.2	14310.7	8505.71	10747.7	11273.8
comp129803_c0_seq1	15473.1	6178.51	10285.5	14708.9	12682.1	8604.68
comp134017_c0_seq3	14290.3	3869.01	10792.8	14061.9	12222.3	12565
comp112821_c0_seq1	3277.39	5429.82	2694.99	23933.8	24674	7590.17
comp143182_c0_seq6	4533.97	7859.57	4259.43	20832.3	19513.3	10402.7
comp147654_c0_seq1	12423.6	6476.14	11516.4	12350.9	11695.6	12765.7
comp61838_c0_seq1	11402.6	12097.1	10857.6	10523.8	11194.9	11059.6
comp145688_c5_seq12	5115.65	10839.2	3247.79	20040.4	21012.2	6791.37
comp146790_c19_seq1	18093.6	9019.8	8497.77	13481.6	9934.9	8012.98
comp140913_c0_seq1	11497.8	7561	14383.8	9116.49	10803.3	13521.6
comp147844_c0_seq1	11604.1	11662.8	12549	9427.33	9368.34	12051.9
comp122836_c0_seq1	10864.8	9282.3	19976.5	5669.15	9824.43	10875.5
comp145958_c1_seq1	12237.6	11633.1	10416.1	9213.77	10210.6	12382.5
comp143166_c2_seq1	13797.6	11465.6	11173.6	10125.2	10936.2	8562.76
comp64740_c0_seq1	11055.3	11394.1	13099.4	8830.23	9721.36	11844.6
comp147555_c0_seq1	14158.9	13302.9	27639	2074.21	3974	4746.57
comp88513_c2_seq1	11972.6	8494.85	13806.1	9949.23	10849.9	10370.4
comp122662_c0_seq1	12302.6	8512.15	10468.2	11157.2	11293.6	11528
comp149002_c0_seq1	18565.6	12157.5	82.832	17556	16624.2	27.8872
comp141353_c0_seq3	11964.5	6114.82	14772.7	8709.94	10697.4	11917.2
comp122318_c0_seq1	15144	7895.73	12405.2	10463.8	8842.21	9132.7
comp111393_c2_seq1	7849.84	9088.12	5997.16	13944.9	15615.3	11225.3
comp141330_c0_seq1	11870.2	7668.04	9747.83	10817.4	12800.9	10815.9
comp144280_c4_seq2	15137.9	7716.15	10293.9	11694.3	10094.1	8653.71
comp134449_c1_seq1	12788	7639.83	11841.9	10127.5	9956.25	11215.1
comp61615_c0_seq1	16809.2	19517.4	115	12384.1	14525	34.0665
comp133466_c0_seq1	10311.2	4692.25	12454.4	7013.29	15307.2	13377.8
comp134494_c0_seq1	9692.35	14008.6	10835.9	7910.99	9565.38	10592.9
comp112728_c0_seq1	11377.3	12593.1	11376.1	8343.41	8430.46	10394.8
comp129803_c0_seq2	7926.66	6688.83	10012.8	14814.3	11786.4	11271
comp61570_c0_seq1	10290.1	10347.8	13063.5	7925.13	8907.81	11952.7
comp144413_c2_seq1	13420.7	8398.57	11520.9	10427.7	8837.72	9686.68
comp140219_c0_seq1	2128.41	2179.69	374.748	37180.8	15002	5011.65
comp144783_c1_seq1	7494.98	11019.9	6235.41	11564.1	14738.7	10788.5
comp139601_c0_seq3	15838	8781.95	10784.5	8721.78	6876.48	10781
comp143382_c2_seq2	9299.42	11799.2	10716.5	8480.54	12023	9318.33
comp144927_c2_seq2	8111.7	302.593	6431.4	27998.4	935.668	17830.5
comp147160_c0_seq1	8085.55	14692.1	8934.14	8341.58	11774.7	9712.11
comp145164_c0_seq12	13711.8	9465.9	8077.01	11994	9619.18	8606.91
comp147489_c9_seq5	9536.56	9373.64	8970.34	11084.9	11190.9	11008.1
comp141195_c1_seq1	9210.03	7407.38	7546.62	14225.1	13289.1	9327.79
comp145835_c3_seq1	13253.6	7192.92	12210.9	9592.08	8262.51	10486.8
comp124356_c0_seq1	9725.58	10635.3	10673.9	8724.99	9751.91	11467.9
comp113326_c0_seq1	12031.7	7868.17	15227.9	7521.86	6803.79	11263.2
comp112767_c0_seq1	15030.9	14278.1	21660	1381.96	3366.67	4992.75
comp129707_c0_seq1	11267.2	8001.08	9069.29	11544.9	10427.6	9961
comp143675_c0_seq1	11515.6	9814.76	10578.5	7753.32	10469	9769.44
comp142804_c0_seq1	11733.7	8184.2	10269.6	9373.75	9126.98	10859.1
comp141385_c1_seq1	4388.8	12108.3	6826.28	6518.07	16296.9	13119.2
comp112791_c1_seq1	13963.3	12151.7	9226.87	8899.61	7915.8	7007.54
comp146046_c0_seq2	10881.6	7074.11	12954.8	8176.84	10545.4	9381.62
comp61912_c0_seq1	7335	6267.57	5006.93	17546.5	15980.6	6674.54
comp148284_c0_seq1	12792.7	5587.11	15503.5	7860.22	5493.46	11534
comp145998_c11_seq9	9270.79	14308.3	6385.27	7304.65	12334.9	8878.47
comp123300_c1_seq1	6934.96	14599.2	5377.81	11944.9	9952.78	9597.2
comp61790_c0_seq1	10164.3	11885	9089.91	8651.14	9690.52	8791.41
comp148426_c0_seq1	12211	8453.38	9750.34	9362.24	8158.27	9905.96
comp144999_c1_seq3	9489.39	8091.83	11618.2	8957.35	8932.77	10673.7
comp146898_c1_seq1	10549.9	7413.05	10894.7	9770.32	8115.85	10997.2
comp143465_c0_seq1	15147.8	2032.23	8478.57	14468.1	8389.18	9195.95
comp123578_c0_seq1	10568.6	5969.45	17739.3	4942.94	5805.94	12527.2
comp134039_c0_seq2	2.72298	14638.3	3285.73	29.8333	33762.3	5748.8
comp148439_c0_seq1	11760	7735.11	9749.8	9874.22	9490.6	8855.25
comp62297_c0_seq1	11009.1	7672.79	9882.93	10358.9	8836.91	9655.33
comp129883_c0_seq1	11881.1	8467.02	9920.9	9670.22	9295.77	8176.96
comp142118_c0_seq2	5342.26	9998.34	11304.1	6157.48	11827.3	12627.6
comp146046_c1_seq2	20876.3	5038.93	8014.39	11963.6	5227.65	6110.85
comp140991_c0_seq1	11705.5	5795.98	10260.4	11067.7	8222.17	10177.1
comp140700_c0_seq1	11323.1	9041.35	9360.57	9785.52	9087.31	8568.02
comp88678_c0_seq2	8009.45	10037.4	13194.7	5340.65	8249.1	12116.1
comp137877_c1_seq2	14687.6	212.483	12975.2	11429.8	356.552	17228.5
comp141884_c0_seq1	10712.1	8920.52	8718.09	8986.72	9503.96	9905.73
comp129753_c0_seq1	8988.21	11131.8	10792.2	7422.96	8072.16	10320.7
comp146630_c4_seq1	10732.1	7230.65	9259.91	10579.4	8196.48	10697.2
comp145346_c1_seq1	6433.44	7577.79	15506.1	4807.58	10225.5	12059.4
comp144651_c3_seq23	8891.83	9540.07	14984	5557.87	7010.5	10595.5
comp128472_c2_seq1	9827.42	8809.26	8888.39	9580.94	9940.23	9257.5
comp125264_c1_seq1	10856.1	7667.6	12131.6	6770.76	8884.72	9583.92
comp147973_c0_seq1	6861.09	13747.8	8127.43	7348.97	11315.3	8342.35
comp142755_c1_seq1	5233.24	8677.81	7906.98	5796.37	13288.4	14649.5
comp139601_c0_seq8	10235.5	10418.5	12621.6	6772.64	6709.26	8779.87
comp147593_c0_seq15	14125.1	4807.45	22804.1	1717.99	5592.41	6253.14
comp113013_c1_seq1	8460.44	9473.73	7582.43	8204.8	9912.72	11536.6
comp147828_c0_seq1	7954.09	12824.2	9893.43	5955.89	9059.16	9432.1
comp147536_c0_seq1	10651.1	12314.1	4654.98	9180.49	13322.3	4905.68
comp144562_c1_seq3	14817.7	9628.46	4034.95	11034.7	12544.8	2950.14
comp112693_c0_seq1	9716.23	10562	9216.56	7626.44	9193.33	8608.55
comp88737_c0_seq1	11880.6	8063.42	7594.01	10880.2	9869.32	6625.47
comp138952_c0_seq1	11448.2	6918.73	8893.89	10388.3	8716.08	8344.58
comp129761_c0_seq1	7255.45	5083.26	16035.9	7227.32	6895.85	12197.4
comp143117_c0_seq13	9764.93	7436.7	10957.2	8011.48	7531.22	10709.6
comp88810_c0_seq1	10831.7	6768.48	9051.68	10297.2	8226.79	8775.18
comp147953_c0_seq1	13043	9022.43	7487.18	9605.7	8342.22	6256.28
comp129754_c0_seq2	9327.21	10134.5	7553.15	8221.92	8139.68	10358.5
comp122970_c0_seq1	11173.9	9468.73	10562.6	7322.57	7252.78	7567.91
comp112563_c1_seq1	8941.34	9229.12	9497.74	7350.82	7750.29	10276.8
comp146189_c1_seq1	10886.8	6286.54	8940.49	9438.15	7194.99	10289.7
comp146440_c2_seq1	9584.59	7768.49	8896.37	9331.26	9004.23	8248.03
comp61836_c0_seq1	14878.7	9374.06	20017.7	1609.72	2928.88	3973.54
comp143474_c3_seq23	14374.8	8528.99	6586.71	9018.07	10140.8	4041.47
comp148136_c0_seq1	9523.62	8377.04	9180.62	7755.41	8684.16	9080.26
comp147593_c0_seq8	14317.8	3127.88	24992.4	1783.39	3811.4	4534.75
comp123458_c0_seq3	9037.16	6224.66	9722.2	7625.36	10385.4	9552.92
comp143629_c0_seq1	10226.3	8500.74	8931.35	8231.95	8414.83	8168.71
comp112469_c0_seq1	3149.91	7767.08	2134.84	13982.3	19358.9	5861.86
comp142030_c4_seq1	8741.14	9443.19	8520.82	7928.53	8991.83	8597.17
comp147599_c3_seq2	5692.72	9850.25	10574.9	5453.13	9593.89	10871
comp147593_c0_seq2	11715.4	16119.7	10310.1	1810.26	4581.92	7427.25
comp141161_c3_seq3	9450.8	5610.34	10837.5	8248.11	9265.01	8434.26
comp61623_c0_seq1	5043.97	11144.4	8939.75	6280.53	10293	10031.1
comp129734_c0_seq1	723.206	6307.25	1593.3	12076.9	20302.1	10696.4
comp123328_c0_seq4	11342.3	4595.34	9824.43	8977.64	8521.48	8391.81
comp61874_c0_seq1	9006.82	8673.37	8642.8	8356.79	8377.64	8572.63
comp141362_c0_seq4	5569.1	6239.82	3536.27	13325.7	15358.1	7600.82
comp148121_c0_seq1	16011	11951.5	15813.3	1520.85	2997.66	3198.3
comp133939_c0_seq2	10014.2	8317.48	8723.09	7800.48	6778.77	9797.38
comp139501_c0_seq2	11334.9	13183.7	12792.7	3222.37	4520.86	6293.86
comp139744_c2_seq10	8047.25	15295.5	10084.2	4992.17	4822.55	8077.66
comp112609_c1_seq1	1195.15	2670.62	3116.18	17477.4	9724.24	17089.6
comp138224_c0_seq3	17347.6	9241.32	434.105	16157.4	7289	787.02
comp145868_c3_seq39	12376	6445.78	9789.31	8734.07	5952.66	7858.23
comp113494_c0_seq1	9529.18	8435.89	8147.69	8398.86	7915.83	8704.92
comp143283_c1_seq1	10014.5	5646.16	8403.48	9588.37	8030.27	9338.91
comp148589_c0_seq1	9800.94	6428.99	9987.73	7830.28	7268.19	9528.32
comp147593_c0_seq10	9998.55	21350.9	9727.21	1369.53	3655.31	4657.14
comp145702_c0_seq21	9180.07	9315.62	9734.19	6874.08	6789.08	8669.97
comp139615_c0_seq8	4844.27	10752.6	5314.23	7482.09	14673.5	7240.88
comp142358_c0_seq1	9826.49	7297.13	11204.9	6351.83	7413.49	7977.52
comp88695_c0_seq1	8653.34	8446.52	8708.03	7226.48	8051.23	8948.87
comp129924_c1_seq1	7394.98	7096.6	8941.27	8177.29	8568.64	9557.39
comp129960_c0_seq1	10359.9	5530.02	8754.95	8721	7884.1	8485.1
comp143258_c0_seq1	15065.2	7596.92	3052.56	13184.8	6979.71	3765.92
comp145346_c2_seq6	5538.51	8239.55	12651.8	4281.59	8147.18	10761.2
comp145259_c1_seq1	8984.02	7952.86	8342.5	8251.1	7711.36	8365.32
comp143210_c0_seq7	3468.26	13743.8	9044.97	2834.35	11548.1	8925.3
comp88519_c0_seq1	11675.7	6677.63	9126.44	8776.03	5909.11	7356.1
comp133456_c0_seq1	9336.06	6943.25	11606.6	6047.37	6202.25	9319.46
comp88727_c0_seq1	8919.73	8106.62	8064.41	8221.17	6918.94	9176.6
comp144915_c5_seq50	9151.75	6995.51	8257.57	8518.47	7496.08	8685.72
comp88757_c0_seq1	7312.4	10966.4	8186.35	5017.87	10167	7319.64
comp88513_c0_seq1	8062.64	10512.7	8781.93	6245.57	7670.26	7673.28
comp146762_c6_seq3	8621.4	8229.79	8405.66	6690.6	7780.73	9206.93
comp112708_c0_seq1	7159.71	10607.8	10314	4752.2	6593.6	9489.34
comp130013_c0_seq1	9778.72	5802.1	8325.41	8937.5	7513.36	8501.57
comp144280_c10_seq1	10494.9	8389.96	7738.91	7794.43	7612.56	6816.01
comp144153_c0_seq1	6685.79	12978.6	8411.39	3885.86	12718.4	4103.99
comp133378_c0_seq1	5554.93	7172.37	5349.19	9395.58	11403.5	9599.74
comp123295_c1_seq1	9932.45	9247.27	8730.61	6956.25	6376.21	7221.11
comp123105_c0_seq1	7172.75	6979.05	9999.89	5939.76	7166.14	11197.1
comp112680_c1_seq1	7784.79	9191.29	8283.91	7307.56	7924.31	7856.43
comp130004_c0_seq3	8989.05	7256.42	8289.62	8031.17	8318.47	7358.75
comp146117_c0_seq2	5813.81	7075.46	7543.29	5538.1	10399.9	11767.8
comp139788_c0_seq2	9759.87	6192.41	7626.07	9062.04	7315.5	8148.4
comp147444_c2_seq27	8200.07	6750.23	8054.01	7862.03	8650.9	8382.31
comp139056_c0_seq1	10182.1	4764.41	7240.73	9465.46	6836.67	9366.19
comp148191_c0_seq1	7643.44	9149.17	8902.15	6288.49	7279.4	8527.31
comp122912_c0_seq1	8779.88	8403.58	9250.37	6720.52	6342.27	8287.88
comp61768_c0_seq1	10295.1	5423.72	8438.37	8365.98	6165.7	9052.49
comp143117_c0_seq14	9894.27	6632.65	8365.55	8013.83	6983.09	7792.93
comp112184_c0_seq1	6497.78	9476.47	8126.23	6238.06	9833.05	7490.84
comp88619_c0_seq1	7818.63	10298.2	5145.63	5938.92	10381.7	7969.08
comp134017_c0_seq2	7291.71	5204.8	8400.01	7101.09	11346.2	8119.52
comp61695_c0_seq1	8664.31	8893.67	9374.07	6171.5	7574.81	6764.75
comp61658_c0_seq1	2468.92	5656.51	2640.32	13452.4	14266	8850.41
comp122844_c0_seq1	7759.21	11107.2	8285.69	5929.07	7253.57	6989.3
comp136983_c0_seq1	8062.12	8619.36	7835.23	8087.28	5526.69	9182.71
comp142988_c0_seq1	9313.6	6997.63	7837.21	7931.51	7858.35	7334.23
comp139250_c0_seq2	9617.11	6615.55	8762.17	7718.24	7019.96	7464.97
comp144074_c0_seq4	10268.2	7118.56	6028.2	7805.37	8758.75	7177.08
comp140316_c0_seq1	8493.6	8393.15	8703.23	6164.39	7708.25	7603.9
comp144562_c1_seq1	11165.5	8833.21	4043.14	9785.55	9651.85	3571.88
comp122906_c0_seq2	8171.93	8442.71	10940.5	4947.83	5207.85	9221.96
comp147619_c1_seq1	8645.19	8750.95	13528	4289.64	4589.48	7092.54
comp123555_c0_seq1	8860.13	7514.86	8083.32	7534.15	6945.51	7939.41
comp139574_c4_seq15	8370.38	10989.9	5976.68	6522.38	7605.22	7306.68
comp147593_c0_seq14	13551.1	4406.23	18894.1	1707	1514.51	6585.5
comp61612_c0_seq1	8230.38	7839.36	8318.23	6779.69	6777.61	8535.28
comp148215_c0_seq1	8017.76	9125.78	8464.92	6027.52	6451.35	8240.71
comp129821_c0_seq1	9480.24	5488.16	6002.97	8965.45	8278.52	8022.36
comp146440_c0_seq3	8529.31	7330.07	8323.07	6226.43	7962.96	7591.04
comp123522_c0_seq1	8579.54	6614.01	8875.3	6890.62	5856.22	8989.49
comp147508_c0_seq1	9455.03	3369.53	9091.69	6278.56	9636.74	7774.62
comp139616_c0_seq2	5240.11	7793.12	6188.16	7190.02	8870.54	10306.3
comp112464_c0_seq4	6251.72	8820	6296	6951.16	8228.76	9021.21
comp111350_c0_seq1	7891.52	5647.12	7004.82	8196.87	8344.36	8429.3
comp146052_c0_seq1	5056.67	5224.21	8832.86	6266.65	7508.56	12600
comp148476_c0_seq1	10485.7	6408.49	8580.5	7060.25	6370.93	6509.08
comp146006_c4_seq2	7388.64	9326.07	7244.06	6761.05	6836.59	7847.25
comp136114_c0_seq1	6730.25	7775.34	8779.05	5335.39	7932.55	8721.73
comp111261_c0_seq1	9255.98	4911.47	7671.2	8830.08	7061.06	7482.07
comp141875_c1_seq1	6103.26	6983.54	11203.1	4171.42	6873.21	9827.27
comp123379_c0_seq2	8478.66	8782.35	14120.3	3614.09	4883.02	5279.16
comp141566_c0_seq5	9041.8	5746.97	7332.49	8572.22	7219.46	7145.97
comp113291_c0_seq1	8104.43	7293.93	7047.27	7355.24	7568.75	7529.48
comp135544_c2_seq1	8104.31	3827.83	9967.89	7250.54	6009.62	9703.27
comp88638_c0_seq1	8703.36	8950.07	7064.66	6783.13	6896.21	6438.02
comp146790_c19_seq3	8112.9	4182.92	6374.99	8679.68	7165.67	10291
comp123591_c0_seq1	20122.8	7497.3	8062.64	3211.23	2852.57	3055.56
comp88606_c0_seq1	7592.22	6387.46	3221.3	15367.8	9265.33	2944.18
comp129669_c0_seq1	10108.2	5465.62	7374.18	8071.83	5855.44	7899.21
comp133939_c0_seq1	6075.43	6046.92	9899.78	5423.7	7432.55	9884.62
comp135327_c2_seq1	5459.89	7967.87	5783.4	8226.85	8561.42	8709.31
comp141884_c1_seq1	7543.4	8500.86	6566.24	6339.98	7671.62	8049.19
comp141081_c0_seq1	7964.73	7089.47	7317.75	7844.81	6809.34	7570.46
comp139455_c0_seq1	6367.09	8040.09	7050.09	6562.85	9569.57	6909.12
comp61648_c0_seq2	9518.87	5736.03	7726.42	8392.06	5350.61	7756.81
comp146440_c1_seq1	8218.69	6405.53	9459.28	5697.07	6043.06	8653.66
comp135986_c0_seq2	16667.3	8892.34	60.8345	12493.4	6256.97	84.4892
comp142680_c0_seq10	8261.5	7707.08	7910.42	7141.3	6379.15	7051
comp144606_c3_seq1	5201.34	6271.49	9861.7	4811.68	8624.12	9631.54
comp145404_c0_seq1	10357.3	5846.39	6799.94	8200.08	7264.31	5861.32
comp146573_c6_seq1	11773	3994.31	5825.73	8910.56	5712.91	8045.18
comp141972_c1_seq1	6877.73	8725.31	7385.33	5772.8	7528.88	7934.21
comp143065_c0_seq3	16347.1	5376.39	2970.51	13233.7	4035.21	2111.13
comp144807_c0_seq3	6906.7	8994.25	4937.57	7297.06	8754.13	7179.77
comp144169_c0_seq1	13348.4	5710.23	8233.81	5315.3	6496.08	4959.59
comp113272_c0_seq2	5526.04	7776.84	5472.21	8052.61	9293.82	7901.76
comp135841_c0_seq8	3071.95	2609.51	3675.61	16786.9	5004.22	12822
comp138142_c3_seq1	7752.03	6609.86	7699.75	7182.93	6921.47	7786.94
comp122895_c1_seq1	5905.53	6851.08	5325.5	9102.18	8952.03	7808.93
comp148709_c0_seq1	7538.78	5950.95	7863.73	6884.24	7551.86	8026.62
comp130818_c1_seq1	13505.9	3825.63	2274.4	15163.2	5422.86	3602.25
comp138118_c0_seq1	8325.49	6609.74	6870.52	7805.6	7412.45	6760.99
comp144052_c5_seq2	29.0193	57.8464	21152.4	203.867	64.3636	22262.5
comp144055_c0_seq1	9199.54	3829.59	6716.75	9125.6	7580.4	7299.46
comp144688_c0_seq1	8056.15	6449.3	7364.68	7203.53	7177.93	7480.36
comp133471_c1_seq1	469.967	8984.58	14617.2	279.432	6097.08	13271.5
comp133840_c0_seq1	8683.91	6360.14	8114.73	6656.26	6725.94	7114.85
comp140913_c0_seq2	8148.39	5255.61	6592	9466.47	5922.55	8263.22
comp134607_c0_seq1	8.64424	7132.07	78.8078	2184.47	279.134	33883.6
comp145838_c1_seq1	7648.91	7686.9	6952.43	6585.36	7055.35	7584.15
comp61486_c0_seq1	8255.09	6558.33	6591.03	7442.85	7490.63	7175.04
comp147610_c1_seq64	8239.37	6318.93	6972.21	6704.8	8408.66	6820.97
comp141935_c0_seq1	11704.8	6714.36	6458.54	7930.35	6594.2	4051.26
comp88527_c0_seq1	8586.49	6140.53	7855.02	7161.32	6635.82	6990.49
comp133293_c1_seq1	9250.23	6005.13	8437.54	6890.19	6285.33	6459.77
comp148323_c0_seq1	8558.07	6994.12	7250.32	7076.82	6343.54	7100.92
comp147599_c1_seq2	6526.79	8954.1	6749.14	4104	13951.3	2763.32
comp147221_c0_seq2	7915.62	8331.09	4990.72	6645.07	9545.16	5344.56
comp144385_c5_seq1	7507.53	6889.97	8461.13	5894.59	5892.54	7923.24
comp140259_c0_seq1	7945.62	6357.29	6957.98	7239.77	6709.52	7330.68
comp136555_c1_seq1	9389.25	4867.69	7579.68	8240.97	5898.41	6439.79
comp112673_c0_seq1	6690.14	8576.23	7818.06	5793.8	5951.24	7476.49
comp144698_c3_seq12	7382.54	4233.05	10762.5	5337.36	4694.41	9892.41
comp147230_c3_seq1	7915.1	7300.34	6526.77	7286.85	6772.73	6393.08
comp137161_c0_seq1	8432.78	5107.53	16831.8	1945.9	2244.94	7624.04
comp143144_c4_seq2	7911.94	5285.01	6534.27	8212.99	7374.81	6840.32
comp146798_c1_seq2	234.434	4837.03	18992.8	188.38	4284.8	13460.3
comp141083_c0_seq1	7918.21	6479.43	9812.08	5490.41	4595.2	7547.5
comp123461_c0_seq1	6902.24	6301.02	10203.4	4103.41	7270.17	7025.28
comp138894_c0_seq2	8838.02	7953.37	5614.62	6682.26	6850.68	5753.26
comp147599_c2_seq1	6052.12	10031.1	8235.64	3077.66	10694.1	3595.51
comp61481_c0_seq1	7606.14	5658.83	6328.34	7905.43	6808.46	7302.88
comp143022_c0_seq1	7720.86	5899.4	7773.98	6647.43	6486.12	7042.32
comp146862_c1_seq12	9124.36	11130.3	8405.92	2884.98	4089.05	5850.67
comp64570_c0_seq1	8704.37	4055.52	10389.7	5495.8	4756.29	8041.85
comp123776_c1_seq1	7527.6	6328.34	7335.45	5756.5	7292.89	7164.19
comp142979_c6_seq4	8282.36	5751.07	5747.86	7168.74	8331.43	6046.08
comp148659_c0_seq1	8109.13	6059.14	7010.89	6716.89	6634.78	6507.07
comp148989_c0_seq1	7869.52	5482.57	8082.11	6065.81	5530.62	7973.03
comp140956_c0_seq1	8426.62	5359.01	6462.3	7767.62	6260.81	6692.46
comp122796_c1_seq1	13042.1	4242.07	3866.67	11870.1	3944.9	3936.99
comp145361_c1_seq2	7962.96	6301.72	6249.42	7011.32	6812.22	6490.08
comp146106_c3_seq2	6887.82	6526.07	6826.01	6069.63	7089.02	7397.1
comp146911_c0_seq17	9211.04	3795.42	8677.73	6379.99	6956.35	5770.67
comp122535_c0_seq1	8403.06	5242.76	7098.53	7052.39	5672.93	7303.62
comp144274_c0_seq2	3.47187	10068.7	9384.55	30.4133	11212.5	10049.9
comp111437_c0_seq1	7999.16	5605.63	6798.09	6850.47	6497.03	6867.2
comp143182_c0_seq9	2241.36	3725.01	2448.23	11311.5	13510.6	7376.47
comp135946_c0_seq1	1163.46	762.555	2595.37	10909.9	11013.9	14054.7
comp137576_c0_seq1	7601.87	4942.03	6799.84	7604.3	6541.25	6961.52
comp88612_c0_seq2	7671.02	8653.15	7837.74	4687.64	7145.27	4441.65
comp139501_c0_seq1	12411.1	5549.54	10592.3	3176.45	3354.49	5249.8
comp149022_c0_seq1	7671.32	5866.01	6842.97	6741.4	6728.14	6451.28
comp129824_c0_seq1	5167.47	5259.15	3826.95	9360.82	8423.94	7986.88
comp61479_c0_seq1	7572.94	6295.2	6893.47	6336.76	5888.32	6926.96
comp88718_c0_seq1	8188.63	7231.47	5611.08	6961.61	6590.12	5317.74
comp143465_c1_seq1	11877.6	912.781	5702	9237.66	5817.7	6318.96
comp112945_c0_seq1	7084.33	5370.71	7748.22	5657.16	6009.38	7966.57
comp142458_c1_seq1	7667.24	1441.34	6641.86	8058.75	7465.68	8481.33
comp61596_c0_seq1	4920.6	4809.3	2676.55	13406.2	9622.07	4307.53
comp129817_c1_seq3	12948	7933.05	6649.97	4123.7	4460.59	3536.04
comp145852_c2_seq1	8093.97	4587.25	7091.17	6937.83	6218.91	6704.56
comp88696_c0_seq1	7629.92	6518.83	6803.73	6286.24	5496.6	6845.49
comp144813_c5_seq2	11457.6	2201.91	5413.09	9809.17	5222.3	5434.13
comp147647_c0_seq35	8587.13	4344.13	7078.53	6542.82	6837.47	6143.56
comp113195_c0_seq1	4942.69	7391.52	5843.38	5862.01	7593.7	7894.18
comp133264_c0_seq1	7032.08	8229.01	6215.68	5874.82	6874.15	5258.79
comp139666_c0_seq1	3897.91	8193.51	1975.66	9609.21	11196.6	4477.23
comp140868_c0_seq1	6791.55	6200.9	7300.64	5763.14	6234.09	6917.72
comp147051_c3_seq10	8762.39	6121.58	5087.74	6509.24	7012.94	5644.51
comp147917_c0_seq1	8562.32	8448.14	5082.8	7114.24	5591.92	4331.8
comp112341_c1_seq1	6355.55	6500.13	6635.07	6327.73	6189.95	7065.56
comp88631_c0_seq1	7143.78	6959.77	6687.13	6103.66	5474.43	6685.37
comp115965_c0_seq1	14514.1	5921.75	4878.14	7193.08	3716.13	2792.27
comp144909_c0_seq2	8817.09	2744.04	4556.53	8616.75	8354.15	5900.67
comp142406_c0_seq1	7615.97	5899.12	6498.57	6670.74	5982.05	6284.14
comp133471_c2_seq1	469.838	5633.59	15462.5	252.718	6285.57	10804.7
comp61602_c1_seq1	6117.97	10885.5	5286.4	5376.9	5903.09	5292.11
comp143474_c0_seq1	5576.89	10053.3	5480.68	4696.06	6411.96	6607.65
comp129803_c0_seq3	10318.8	5537.64	5563.77	4880.48	6593.4	5876.64
comp123241_c0_seq1	5862.28	7284.3	4337.96	9495.18	6637.16	5120.15
comp135986_c0_seq1	28.1284	5173.69	14653.4	87.0882	4927.3	13867.3
comp88689_c0_seq1	8719.84	5160.41	5688.45	5210.85	6188.52	7767.54
comp148352_c0_seq1	6871.97	7384.8	6376.42	5941.52	5744.53	6397.75
comp141559_c4_seq3	6302.6	5915.1	5028.25	7203.18	8129.62	6118.81
comp144969_c0_seq1	3468.12	4478.93	25.6462	15040.2	15656.8	13.3923
comp142953_c0_seq1	8450.91	7420.08	8075.61	5031.7	4062.99	5608.33
comp136597_c0_seq1	7990.49	5354.78	7976.09	5631.39	4822.73	6820.13
comp115505_c0_seq1	5896.54	6446.22	7142.96	5004.73	7217.17	6857.06
comp88419_c0_seq3	8339.87	5010.58	6756.66	6730.06	5201.81	6522.65
comp123161_c0_seq1	6301.46	2737.54	8386.03	6086.27	7086.67	7935.61
comp112332_c0_seq1	6411.5	6786.01	8010.97	4405.84	7045.23	5859.48
comp146352_c0_seq1	6732.17	5398.8	7340.82	5749.71	5871.92	7408.56
comp147489_c9_seq3	6852.68	5586.72	7160.24	6117.86	7076.92	5704.76
comp145958_c0_seq1	8100.46	3680.38	6702.29	6541.56	6440.4	6936.31
comp144651_c3_seq6	6972.6	6069.96	5743.36	6629.8	6857.15	6084.19
comp145738_c2_seq9	8062.13	4093.01	7055.96	6685.42	4990.73	7398.82
comp144468_c0_seq1	16362.4	3379.32	3272.34	10330.5	2576.1	2294.56
comp138159_c0_seq2	11438.6	5291.29	4780.95	8043.41	4940.71	3651.2
comp136571_c0_seq1	5287.31	6028.74	3865.26	8619.09	9588.89	4738.94
comp136062_c0_seq1	7089.94	5682.55	6161.7	6870.18	5804.62	6508.29
comp143959_c1_seq2	7397.16	5035.26	7898.71	5561.95	6018.64	6161.66
comp148168_c0_seq1	5943.82	6125.05	7492.46	5311.55	6299.11	6889.99
comp122123_c0_seq1	11283.4	3361.04	4421.61	9205	5459.65	4160.42
comp146258_c1_seq4	9230.69	2444.3	5409.71	7608.6	5879.21	7313.76
comp122447_c0_seq1	7604.63	4787.63	5952.3	7310.85	5857.64	6316.11
comp139968_c0_seq1	9060.54	5022.04	6379.03	6632.98	5230.06	5409.21
comp142112_c0_seq1	6230.18	3588.57	9040.32	5820.43	4506.19	8531.25
comp123776_c0_seq1	5922.44	8948.53	5182.92	4527.98	6384.2	6695.47
comp62416_c0_seq1	6336.69	6965.91	6489.87	5432.14	6480.76	5955.65
comp141017_c3_seq2	5058.49	4788.36	5651.22	6260.96	7640.09	8218.11
comp144052_c5_seq3	9314.75	6656.94	3998.21	7083.44	7169.72	3391.44
comp141356_c2_seq1	6618.77	6286.66	8004.32	5026.46	4902.63	6734.17
comp88104_c0_seq1	7974.4	4223.39	6370.25	7069.97	5685.11	6173.11
comp123765_c0_seq2	8039.9	4392.36	6615.88	6986.07	4848.13	6559
comp88685_c0_seq2	6598.66	7209.1	5853.86	5012.75	5893.01	6849.08
comp141815_c0_seq1	6794.94	6033.19	6146.18	5747.39	6404.56	6256.84
comp147979_c0_seq1	5612.35	7729.31	6355.37	5027.95	6309.34	6337.37
comp129898_c0_seq2	7953.32	5842.18	8065.32	5021.62	5239.89	5235.28
comp144062_c5_seq2	0	8.74236	19460.3	103.614	18.3496	17746.9
comp125114_c0_seq2	7087.93	5253.36	6491.66	6628.48	5433.42	6413.61
comp62100_c0_seq1	6661.59	6535	7556.42	4901.65	4486.52	7003.76
comp145320_c0_seq1	6689.53	4883.27	6476.95	5796.33	6892.42	6405.78
comp139744_c2_seq9	10334	6644.61	6218.36	3541.65	5976.39	4396.01
comp140501_c0_seq1	6866.92	5684.15	7825.89	5092.25	4710	6887.48
comp143318_c0_seq10	5865.3	6362.63	5671.93	6148.92	6658.84	6321.46
comp137605_c0_seq2	6044.53	5731.25	6580.04	4704.62	7074.52	6828.33
comp134089_c0_seq1	6353.39	5668.18	6274.01	5317.35	7052.59	6280.39
comp138174_c2_seq1	5484.45	7855.56	7601.25	3375.42	6435.85	6184.8
comp137695_c2_seq4	6759.35	5170.44	4275.58	7274.39	7363.77	6047.07
comp143351_c0_seq1	7748.64	4383.6	5961.18	8341.93	4574.1	5797.99
comp134744_c1_seq1	6717.54	4485.08	6662.57	6743.38	5813.87	6366.91
comp88538_c0_seq1	7076.07	4276	6021.15	6465.68	6544.19	6281.41
comp143484_c0_seq1	9110.91	6882.33	3114.9	7256.78	7282.17	3007.76
comp146805_c0_seq1	6465.46	6266.45	7044.37	5219.45	5770.02	5879.11
comp136111_c0_seq1	6955.06	5397.98	5956.49	6474.34	5088.14	6726.98
comp113108_c0_seq2	3007.86	6166.32	8205.7	3088.69	7529.73	8422.97
comp141805_c0_seq1	6379.72	5782.53	6540.13	5503.32	5806.17	6352.46
comp61466_c0_seq1	6955.87	4595.09	6869.77	5903.54	5055.25	6932.77
comp88734_c0_seq1	2927.43	4643.69	2630.76	10033.3	11209.3	4845.11
comp133879_c0_seq1	6813.04	5291.43	5999.23	5907.55	5391.02	6791.66
comp143087_c6_seq3	6754.91	8845.84	5930.1	4385.1	6148.95	4029.98
comp146657_c1_seq1	6690.92	6306.33	6049.69	5197.97	5578.9	6216.59
comp123504_c0_seq1	5809.79	6353.65	6233.29	5166.68	6289.43	6185.57
comp144848_c10_seq2	6633.87	5174.13	6405.79	5716.85	5875.4	6216.65
comp112727_c0_seq4	8015.9	7758.86	9334.53	2487.5	2861.65	5491.14
comp142755_c0_seq1	6258.06	2541.77	9193.97	3987.82	4154.57	9759.69
comp123232_c1_seq1	1691.24	2725.37	2215.17	10084.4	12403.6	6775.64
comp148194_c0_seq1	4848.79	6819.92	4929.41	4977.88	8441.76	5867.42
comp144038_c1_seq1	5884.06	3348.05	4032.56	8992.34	6896.52	6714.59
comp122157_c0_seq1	6604.3	4169.7	5967.85	7082.42	5776.35	6258.33
comp129754_c0_seq1	5928.78	7100.33	4996.21	5220.01	5883.35	6700.69
comp149101_c0_seq1	17251.2	1803.6	171.565	14798.7	1655.88	122.066
comp145102_c1_seq1	7192.79	5095.13	5889.78	6246.5	5931.99	5387.67
comp123373_c0_seq1	11135.1	6611.5	4625.07	4726.01	4959.54	3675.33
comp136866_c0_seq1	7637.39	5256.18	5988.05	5790.61	5530.86	5483.68
comp129656_c0_seq1	3858.37	6824.01	8370.22	3794.7	6507.01	6310.83
comp146953_c2_seq1	8042.7	4776.05	5725.19	6258.49	5723.32	5116.76
comp146762_c6_seq2	7554.48	4485.22	6013.62	6645.46	5470.37	5425.06
comp143827_c4_seq7	7562.17	3937.58	5810.48	7505.11	4458.45	6315.31
comp129871_c0_seq1	7673.93	4194.66	6450.47	5540.78	5658.61	6060.94
comp146522_c2_seq16	6579.01	4925.54	6710.11	5797.09	6735.08	4831.84
comp123098_c0_seq1	6199.73	6749.75	5554.16	5781.97	5694.54	5548.56
comp144562_c0_seq1	6947.37	4728.53	6235.97	5868.33	5711.49	6017.44
comp147306_c1_seq3	4180.9	2150.55	268.026	16637.6	11230.8	1009.6
comp142458_c0_seq1	5258.98	5876.51	5110.44	5283.92	6239.34	7667.66
comp135513_c0_seq1	7508.33	5135.48	6715.21	5153.99	4630.2	6254.52
comp133246_c1_seq1	8148.04	3312.65	7855.71	6552.14	3255.73	6259.07
comp129803_c0_seq4	5133.11	6096.83	5369.43	4960.25	6067.76	7744.75
comp149710_c0_seq1	6677.89	5568.11	5863.16	5966.99	5391.63	5874.71
comp88725_c0_seq1	5812.47	5317.3	7866.51	4513.04	4482.64	7303.01
comp129365_c0_seq1	5761.16	5199.2	5347.71	5866.73	6971.81	6133.28
comp145799_c1_seq1	7614.94	8285.88	3554.61	5625.09	7068.87	3127.87
comp111797_c0_seq1	6591.79	4331.88	7567.7	5272.63	6143.74	5286.3
comp88901_c0_seq1	7135.38	4209.95	5598.17	6921.7	6044.16	5235.56
comp146006_c4_seq1	6435.52	5103.35	5737.11	6380.39	6251.97	5199.22
comp62803_c0_seq1	7125.25	7089.39	4740.24	6062.22	5888.69	4155.18
comp129757_c1_seq2	2565.83	4584.27	3361	8324.21	8397.47	7801.93
comp147306_c1_seq7	1910.77	1644.95	1328.39	18246.5	8230.12	3609.39
comp88463_c0_seq2	6387.99	5549	6532.85	5278.99	4996.87	6214.59
comp61896_c0_seq1	5832.52	5504.25	7335.13	4544.83	5340.55	6391.36
comp148378_c0_seq1	6325.19	5114.41	7079.14	5043.05	5039.44	6336.3
comp141414_c5_seq10	6249.96	5174.09	6300.43	5348.76	5567.17	6275.89
comp88656_c0_seq3	1271.98	2215.76	2000.01	10060.8	11036	8288.59
comp141787_c2_seq1	7580.94	6413.23	5867.84	4767.37	6243.1	3997.78
comp145882_c4_seq2	6632.64	3455.37	6549.92	5436.08	6279.06	6443.66
comp146339_c1_seq1	8652.97	3957.35	4474.4	6784.36	6026.82	4893.01
comp123694_c0_seq2	7002.39	5048.25	7005.43	4849.36	4219.55	6641.21
comp123606_c0_seq1	7653.78	4625.66	5424.89	6746.8	4357.38	5905.21
comp143474_c3_seq12	7534.83	6671.94	7321.03	3271.65	4671.49	5233.12
comp148009_c0_seq1	7682.7	6785.01	5613.38	5097.52	5226.79	4262.53
comp88513_c3_seq1	6548.16	4153.06	6852.37	5710.87	6270.07	5106.85
comp147179_c0_seq1	5859.39	4265.5	5832.47	4840.42	6977.52	6858.02
comp129670_c0_seq1	5685.82	8456.31	5819.42	3778.07	6509.84	4359.21
comp61826_c0_seq1	8122.46	4247.29	5900.47	6276.58	5072.59	4882.21
comp64657_c0_seq1	6370.39	4881.89	6596.61	5307.33	4951.62	6233.49
comp142221_c0_seq1	6070.05	3770.83	4933.9	7222.26	6995.68	5346.43
comp142577_c6_seq3	7447.28	4742.83	6234.67	5643.34	4879.67	5361.28
comp61563_c0_seq2	6431.47	4114.79	7201.59	5082.58	4633.88	6654.32
comp139591_c0_seq3	6601.4	2679.85	5594.22	6841.81	6072.8	6152.91
comp145738_c2_seq25	8788.7	9034.6	67.4448	5098.96	10839.7	38.6965
comp148293_c0_seq1	4039.61	6671.66	8758.9	3354.06	4520.2	6518.52
comp136029_c0_seq1	5715.3	5155.59	5061.57	5939.75	5854.61	6103.57
comp129894_c0_seq2	7534.54	4446.97	4719.6	5880.99	6098.58	5055.23
comp144267_c0_seq1	6716.53	4464.42	5596.14	6219.93	5083.31	5638.91
comp148859_c0_seq1	8454.53	5769.76	5256.85	5110.97	5002.49	4093.52
comp123871_c0_seq2	6329.88	4534.25	5960.52	5756.02	5324.11	5714.11
comp143579_c0_seq1	3988.25	3994.3	4868.15	4908.75	5939.8	9912.23
comp140924_c0_seq2	4.23898	105.63	31.5614	20366.1	13025.6	50.039
comp111881_c0_seq1	4996.82	4489.24	4960.22	6089.42	7802.06	5224.2
comp142841_c2_seq3	7253	4102.21	5067.31	7205.37	7098.75	2821.74
comp135383_c0_seq1	6022.8	5273.16	5256.73	5533.5	5938.72	5488.53
comp61735_c0_seq1	9461.75	5398.81	7374.76	3478.93	3790.08	3995.56
comp144813_c5_seq3	10914.5	1955.04	3808.51	8083.13	3414.37	5307.48
comp111632_c0_seq1	6416.95	4810.44	5338.19	6040.64	5718.53	5150.66
comp132486_c0_seq1	5731.49	5043.27	5886.68	5379.11	5430.18	5941.17
comp144052_c1_seq7	6261.15	4371.92	3964.83	5684.54	6984.29	6118.51
comp148898_c0_seq1	5396.35	4957.2	6718.73	4578.35	5786.94	5906.42
comp148893_c0_seq1	7069.47	5800.47	7884.57	3914.07	4014.97	4648.75
comp141313_c1_seq3	6171.23	4719.02	4986.73	5866.42	5676.07	5798.94
comp61566_c0_seq1	5380.18	5051.7	7510.06	2112.79	3205.94	9939.2
comp61544_c1_seq1	6762.01	4460.87	5868.77	5452.69	5368.18	5263.47
comp146607_c1_seq7	4959.04	3990.14	7474.39	4531.7	4055.54	8144.99
comp122244_c0_seq1	6900.17	4384.65	5568.74	6391.39	4242.86	5583.96
comp148294_c0_seq1	5650.33	6859	4930.14	4771.07	5903.26	4940.2
comp145795_c2_seq1	7085.05	4362.16	5995.34	5409.7	4971.04	5209.86
comp112700_c0_seq1	4913.24	6425.29	7606.86	2787.27	5392.13	5883.03
comp138238_c0_seq1	6616.65	4803.54	5424.77	5097.88	5824.38	5238.27
comp143092_c0_seq2	2625.01	3623.73	1590.57	10172.4	11180.9	3699.24
comp88961_c0_seq1	6141.96	5343.02	5021.44	5840.28	5386.54	5137.97
comp129356_c1_seq1	6085.96	2434.92	7377.71	5152.49	5591.98	6193.19
comp137598_c0_seq1	5660.45	5474.8	7905.93	3523.82	5480.83	4745.27
comp141567_c1_seq1	5818.04	5191.73	6325.1	4709.1	4822.7	5919.94
comp145957_c0_seq2	7767.62	4787.44	4035.46	6652.38	5209.36	4247.46
comp135593_c1_seq1	5573.75	3086.11	5407.44	5586.98	6982.19	6050.38
comp61954_c0_seq1	6919.71	3399.35	5173.24	6384.28	5709.73	5059.26
comp145835_c5_seq1	4808.87	3797.98	5309.15	4585.98	5513.81	8571.12
comp129409_c1_seq1	5597.31	4159.53	6010.69	4993.09	6052.73	5755.09
comp136790_c0_seq1	5965.53	5635.55	5560.19	4965.48	5420.78	5002.99
comp129887_c0_seq1	6236.01	4510.06	5574.51	5609.29	5428.7	5153.39
comp112950_c1_seq2	9596.85	837.845	3810.39	8461.35	4671.41	5057.86
comp140193_c4_seq2	7099.34	4106.69	5503.4	5789.98	5032.87	4897.11
comp141796_c3_seq1	6185.06	2143.53	4472.31	5805.71	5970.02	7849.46
comp144651_c3_seq7	5274.49	5051.43	6836.77	5156.95	4945.86	5153.95
comp88706_c0_seq1	3350.58	3362.24	7954.43	2487.83	6150.43	9113.71
comp138158_c0_seq1	3544.41	5341.59	5872.51	5201.68	5717.33	6740.52
comp136938_c0_seq1	10789.6	4883.21	9163.99	2610.25	2634.89	2309.67
comp141415_c1_seq2	5795.31	4583.73	5475.04	5549.82	5351.38	5613.85
comp62783_c0_seq1	6556.36	4493.02	5247.19	5669.22	4885.98	5360.06
comp138174_c0_seq5	6295.37	5277.39	7039.95	3532.42	4316.3	5671.14
comp147167_c3_seq10	8561.21	3770.47	4141.17	6553.97	5127.64	3915.28
comp61629_c0_seq1	1752.89	937.668	1724.78	10258.8	10552.9	6824.52
comp61502_c0_seq1	6543.52	3594.83	5940.02	6614.7	3937.96	5384.59
comp111393_c0_seq2	4293.12	3531.71	3174.6	7654.11	8208.21	5146.99
comp147554_c0_seq1	5802.47	5572.39	6207.41	4259.6	4600.55	5565.35
comp88066_c0_seq1	7690.23	3050.41	1560.97	9616.65	4474.82	5607.3
comp112572_c0_seq2	847.017	2967.95	1332.94	8215.21	11207.5	7403.32
comp112464_c0_seq3	8099.45	6102.92	5466.17	3421.86	3635.54	5200.71
comp141543_c0_seq1	6515.46	4088.21	5456.07	5363.14	5487.57	5015.51
comp129894_c0_seq1	5149.94	4907.27	5205.6	5710.52	5314.54	5617.96
comp146387_c0_seq1	4214.77	7099.83	4606.73	3969.55	6599.24	5397.48
comp61693_c0_seq1	5189.26	5774.97	6043.98	4170.78	4755.96	5921.21
comp147644_c0_seq6	6054.86	3133.39	5280.99	6079.14	5394.76	5869.74
comp89011_c0_seq2	6427.53	3319.85	4593.16	6743.96	4992.82	5693.43
comp146949_c4_seq1	5684.81	4084.67	6104.11	5285.2	4774.03	5748.27
comp129817_c0_seq1	138.079	5868.01	8587.93	303.46	5249.31	11473.7
comp136697_c0_seq1	4956.02	6473.6	4855.2	4498.13	5642.9	5189.42
comp148792_c0_seq1	5515.86	4867.44	6220.35	4719.59	4692.75	5582.08
comp61644_c0_seq1	7360.74	4792.3	5576.3	4373.77	4665.11	4820.48
comp146526_c8_seq1	6808.56	4129.43	5252.22	5836.92	4203.27	5302.19
comp142979_c6_seq5	5537.78	4900.67	5656.62	5140.8	4714.54	5476.08
comp141385_c5_seq1	2607.75	2893.17	4459.45	4542.77	9771.78	7069.33
comp138970_c0_seq1	6657.75	3202.18	5519.94	5673.75	5304.6	4958.78
comp142164_c0_seq5	9691.25	5841.65	959.921	6763.4	7453.23	600.882
comp142841_c2_seq8	5575.06	2212.72	6315.48	3916.72	4666.36	8613.08
comp141173_c19_seq1	6597.49	3710.58	4745.49	6411.61	5023.74	4764.93
comp148213_c0_seq1	4832.82	6262.07	3463.97	6920.67	5494.71	4254.15
comp61651_c0_seq1	5470.95	5566.21	6033.2	4215.69	4248.78	5672.66
comp135779_c0_seq2	6357.89	4092.59	6577.21	4220.28	4213.11	5736.77
comp146352_c0_seq2	6374.93	4104.72	4864.58	4321.45	6339.86	5169.01
comp135431_c0_seq1	6187.96	4107.16	5756.38	5112.54	4947.6	5041.03
comp141362_c0_seq2	9501.99	7599.92	7064.34	1485.25	1743.22	3753.19
comp141284_c0_seq2	8991.28	6226.23	89.1993	7795.7	7882.99	99.7793
comp141414_c5_seq5	5776.02	4416.8	5766.17	4707.71	4798.58	5551.68
comp148673_c0_seq1	6075.55	3743.13	5117.67	5514.5	4525.3	5966.88
comp145015_c0_seq1	8389.5	4155.74	5901.27	3450.9	4315.15	4716.78
comp145794_c0_seq5	9056.42	2877.84	3100.56	7555.01	5743.17	2563.26
comp138997_c0_seq8	6242.14	3473.64	5051.13	5813.11	4867.35	5430.55
comp133603_c1_seq2	2100.67	9622.25	3084.74	1619.47	11887.6	2519.57
comp144494_c0_seq1	5387.85	4074.76	5258.86	5038.76	5931.49	5128.48
comp141086_c2_seq1	4980.8	5597.35	4877.48	4510.33	5463.24	5331.25
comp141136_c12_seq3	5539.1	4740.6	5537.75	4591.97	4656.08	5694.36
comp61773_c0_seq1	4849.19	4827.57	5737.72	4541.04	5550.11	5231.94
comp139081_c0_seq1	5933.92	5059.22	7497.65	3345.03	4402.04	4465.62
comp88462_c0_seq1	6270.39	6521.73	9498.61	2173.97	3035.06	3201.59
comp89111_c0_seq1	5782.63	3020.25	5537.73	5306.7	5061.85	5989.18
comp147646_c0_seq1	7951.97	2239.86	3851.18	7037.61	7168	2392.1
comp61646_c0_seq1	5193.1	6341.96	4484.38	4484.19	5701.65	4358.64
comp142386_c0_seq1	5832.86	3732.98	5267.98	5343.68	4550.18	5818.22
comp137216_c0_seq1	6417.57	4548.91	4785.52	5304.42	4585.36	4894.38
comp132191_c0_seq1	5707.75	5009.64	5476.34	4956.14	4239.2	5115.35
comp142680_c0_seq20	6872.26	4640.56	3871.23	5203.84	4674.15	5218.3
comp110840_c0_seq1	5947.31	4138.52	4475.3	6234.02	4614.37	5069.97
comp148327_c0_seq1	4817.46	5745.86	4802.03	4996.84	4928.7	5124.23
comp147260_c0_seq6	5409.36	3531.83	6812.32	4519.32	4801.13	5323.68
comp142025_c0_seq1	5400.38	4930.75	4490.75	5628.24	4859.85	5079.46
comp145608_c0_seq2	5368.57	3225.66	4225.91	6542.11	6438.42	4583.25
comp112479_c0_seq1	4884.31	3927.85	5354.3	5293.76	5249.1	5645.63
comp112052_c0_seq1	8672.36	5418.37	2299.69	6586.22	6361.25	1015.4
comp113460_c0_seq1	4139.9	5678.17	6548.62	3208.18	4682.54	6008.27
comp88769_c0_seq1	5368.24	4656.23	6207.12	4266.17	4191.41	5571.43
comp61529_c0_seq1	6005.38	2977.52	6020.37	5247.38	4546.29	5453.12
comp147051_c3_seq24	6080.1	4251.88	4682.55	5736.5	4758.45	4739.46
comp132044_c2_seq1	6568.48	3543.83	5093.27	5869.28	3805.82	5302.5
comp140142_c0_seq2	2856.04	4271.11	2404.61	5633.02	9660.57	5354.15
comp135544_c0_seq1	5619.13	1951.39	6949.81	5489.81	4096.67	6031.99
comp88988_c0_seq1	6345.33	3407.26	7201.6	3793.25	3677.8	5637.24
comp88478_c0_seq1	7680.49	8875.5	9103.86	546.127	2011.5	1771.21
comp145998_c11_seq11	6426.69	1152.65	6398.12	5734.88	3401.94	6833.29
comp112680_c2_seq1	5414.64	4608.43	5042.02	4568.77	5329.25	4888.82
comp146879_c0_seq2	4761.59	5224.34	5319.15	4334.34	5158.52	4975.36
comp144280_c0_seq7	3508.16	5950.46	6831.86	2360.51	5224.55	5853.99
comp134564_c0_seq1	5115.85	5051.35	5537.79	4037.34	4308.25	5672.24
comp123295_c2_seq1	5998.12	5164.58	5251.08	4231.73	4340.75	4690.98
comp138009_c1_seq1	6318.99	3066.16	5361.57	5288.99	4303.5	5326.09
comp148042_c0_seq1	4610.49	5903.49	5506.8	3900.64	4472.17	5217.77
comp144230_c1_seq1	4288.98	2182.29	4706.14	6876.8	6525.11	4979.05
comp144006_c0_seq1	2831.74	1865.32	1729.09	10456.3	9287.27	3354.38
comp122863_c1_seq1	5032.22	5262.65	4627.07	5026.06	4657.73	4902.29
comp135570_c3_seq1	6207.18	3572.82	4898.29	5786.12	3733.61	5248.42
comp144878_c1_seq5	2628.7	2642.45	9636.73	2638.34	3370.99	8510.08
comp113013_c0_seq1	6081.59	3336.58	5245.73	4705.19	4757.64	5280.35
comp144003_c0_seq1	5672.41	3610.45	4947.21	5262.57	4815.92	5040.31
comp140942_c0_seq1	5820.43	3871.39	5164.16	5120.58	4031.78	5324.35
comp112934_c0_seq1	5647.25	3154.68	7015.28	4308.66	3435.1	5752.86
comp146657_c3_seq7	6286.22	3161.87	5589.96	4664.34	4298.55	5303.05
comp89847_c0_seq1	5230.82	3161.02	5928.36	4422.42	5020.57	5513.61
comp147447_c5_seq2	3999.53	2519.07	6114.74	5450.06	4771.39	6378.72
comp145629_c9_seq3	6621.95	3718.72	4216.1	5926.42	4458.15	4278.19
comp61664_c0_seq1	3834.74	2361.32	2186.82	10465.2	7169.18	3131.26
comp135445_c0_seq1	7912.94	3590.45	4080.52	6282.51	3273.4	4005.43
comp88635_c0_seq3	5413.77	2031.02	2380.76	9664.69	6693.19	2946.24
comp112191_c0_seq1	9675.79	2345.09	2680.29	8986.27	2938.96	2476.65
comp123669_c0_seq1	5126.01	5406.82	5469.77	3714.89	4976.7	4358.73
comp145981_c4_seq1	2950.49	3756.6	1304.62	12269.1	5728.41	2983.34
comp144499_c0_seq2	3415.65	2448.49	12043.5	1067.14	2028.98	7973.75
comp145746_c2_seq8	5630.39	3789.07	4469.9	5598.34	4997.1	4476.64
comp143996_c0_seq2	5896.54	4642.96	6257.71	3419.23	3816.87	4882.13
comp144025_c0_seq1	1.41023	3.02644	4.94618	13831.1	7770.52	7293.02
comp140316_c2_seq1	5901.61	4047.82	5318.38	4413.35	4418.55	4777
comp88492_c0_seq1	5828.12	4392.92	4975.39	4854.66	3922.98	4901.77
comp88695_c0_seq2	4538.39	4422.7	5035.72	4676.47	5172.88	5022.6
comp146573_c4_seq32	3977.4	8183.55	1795.66	5172.96	7633.48	2056.06
comp147822_c0_seq1	623.49	1624.36	1278.06	6626.78	11043.1	7570.08
comp113489_c0_seq1	5892.43	3198.05	6236.5	4175.38	3493.11	5758.48
comp122796_c0_seq1	9802.84	2109.22	2786.22	8876.32	2721.37	2452.08
comp145548_c0_seq1	5462.76	3910	5086.52	4064.85	5074.39	5146.64
comp137959_c0_seq4	5334.21	4746.83	5539.76	3589.68	4186.37	5282.83
comp61511_c0_seq1	5528.51	2900.83	4326.53	5593.13	5030.93	5269.01
comp145466_c1_seq1	4808.24	4968.25	4824.6	4228.35	5005.63	4805.58
comp149633_c0_seq1	7692.56	2857.88	4725.9	5166.08	4379.7	3802.29
comp144062_c5_seq3	6999	9262.55	24.679	4135.35	8162.42	35.6956
comp142221_c4_seq5	4398.72	4887.67	4025.87	5049.85	5570.13	4674.37
comp147604_c1_seq2	7469.14	6452.43	9988.36	778.082	1959.43	1930.03
comp89111_c0_seq2	5209.29	5612.71	4610.05	4113.64	3782.85	5237.83
comp142799_c2_seq20	5289.13	3910.37	5447.25	4548.22	4225.16	5075.58
comp147593_c0_seq6	7369.7	3411.19	12490.5	802.478	1058.48	3338.09
comp88699_c0_seq2	5187.02	4836.04	4917.06	4811.44	4019.69	4679.88
comp143347_c3_seq1	6231.63	4124.08	4259.86	5409.47	4526.29	3893.66
comp146790_c13_seq3	5679.44	5548.32	4671.06	4400.14	4024.11	4119.02
comp147612_c2_seq10	8759.32	2390.97	3605.59	5759.12	4784.42	3137.51
comp142458_c1_seq2	3314.51	2512.45	5095.85	4702.18	6345.49	6433.45
comp139616_c0_seq1	2667.39	3540.74	3522.44	5527.51	6821.2	6317.59
comp139020_c0_seq1	5254.42	4032.88	4847.52	4030.5	5012.3	5176.85
comp146990_c0_seq1	6528.56	5480.44	9242.23	1491.52	2633.05	2956.54
comp139527_c2_seq1	6378.92	2968.32	6147.26	4622.85	3647.61	4536.08
comp143114_c8_seq15	6993.11	4598.07	4893.54	3351.12	4459.23	3956.81
comp61936_c0_seq2	5903.09	4572.98	4827.22	4350.79	4226.97	4284.32
comp138152_c1_seq1	5048.2	2567.24	4842.47	5131.37	5741.23	4780.09
comp122936_c0_seq1	6786.34	8478.46	8031.86	720.359	2013.36	2076.4
comp142058_c2_seq1	3332.12	3707.73	4514.29	4633.7	6512.02	5406.54
comp129967_c0_seq1	4951.58	3856	5733.85	4135.56	4096.44	5321.41
comp61544_c0_seq1	4663.98	5153.66	4791.3	3891.1	4730.07	4759.64
comp129684_c0_seq2	5316.37	4772.87	5542.06	3811.9	3736.57	4759.67
comp147649_c0_seq1	6451.67	2847.52	5256.56	5216.72	4251.08	3904.02
comp145561_c0_seq1	5195.61	2135.43	9000.8	2973.59	2499.88	6070.95
comp142996_c2_seq1	6638.49	2265.34	6361.75	4420.88	2041.83	6127.07
comp140389_c1_seq1	5513.75	4244.96	5459.85	4156.91	3848.51	4562.83
comp143702_c0_seq1	5128.13	2692.37	4660.36	6432.74	3900.42	4963.74
comp135947_c0_seq8	421.507	335.028	795.634	6126.62	9975.07	10100
comp146798_c1_seq1	13090.2	4404.14	494.929	6102.95	3490.7	147.878
comp145619_c2_seq1	5879.33	1052.04	5136.7	5350.71	4711.54	5551.94
comp112779_c0_seq2	1697.71	3676.04	2540.34	6099.2	8492.19	5159.46
comp148578_c0_seq1	4642	4357.02	4972.51	4163.06	4353.82	5168.53
comp112191_c1_seq1	8880.24	2110.01	3010.57	8124.86	2638.04	2877.25
comp115027_c0_seq1	5232.4	3399.63	4208.28	5578.84	4878.78	4336.48
comp140626_c0_seq1	5014.01	5186.53	4590.88	4214.05	4488.11	4120.62
comp134564_c1_seq1	5431.45	3061.39	5649.68	4306.05	4027.84	5136.35
comp89056_c0_seq2	4850.14	4028.1	4248.49	4682.39	5465.41	4318.93
comp147179_c0_seq2	5128.65	4142.12	2515.29	6671.59	5863.27	3271.86
comp148319_c0_seq1	4330.75	5049.92	5378.96	3718.05	4325.14	4770.18
comp124492_c0_seq1	4515.37	4841.63	6267.45	2745.6	3600.85	5598
comp146002_c0_seq1	5359.45	4462.76	4535.76	4246.93	4248.65	4705.2
comp146831_c5_seq12	5235.14	4418.59	4304.13	4873.91	4467.64	4259.34
comp144698_c2_seq1	5015.05	3888.47	5771.78	3931.53	4481.44	4422.27
comp110823_c1_seq2	5091.09	4262.55	4309.57	4398.3	4318.37	5100.98
comp135871_c2_seq1	4048.03	4935.85	3626.82	4504.79	5542.85	4780.83
comp146006_c1_seq7	5147.35	4400.52	4737.89	3266.95	3854.63	5988.24
comp142841_c2_seq5	8261.13	2481.5	2870.73	5078.7	4329.93	4352.34
comp129320_c0_seq3	5480.32	2041.51	7014.31	3667.97	2543.24	6615.81
comp89023_c0_seq1	4654.97	4607.86	4881.94	4174.93	4420.48	4572.81
comp142968_c0_seq1	4677.56	3350.59	6127.77	4048.14	3964.1	5137.37
comp147354_c2_seq2	9568.15	2490.98	1937.89	6759.35	4451.29	2097.34
comp148364_c0_seq1	4411.89	5344.62	5314.73	3323.74	3829.47	4991.85
comp141853_c2_seq13	5016.73	4631.75	4504.35	4499.73	4170.47	4389.21
comp133623_c0_seq1	6376.19	4510.71	4811.86	4052.44	3449.9	3998.89
comp149359_c0_seq1	4329.86	4165.28	4218.62	4805.85	4966.03	4703.56
comp139448_c0_seq1	4940.21	4083.93	4677.7	4306.1	4484.78	4681.29
comp62710_c0_seq1	4739.36	4772.23	5156.67	3927.1	3908.06	4654.71
comp88958_c0_seq2	3412.7	3313.12	7937.63	2909.82	3132.19	6418.45
comp136152_c0_seq4	5554.43	3949.42	4495.4	4803.02	4208.78	4102.05
comp149587_c0_seq1	5508.86	3928.86	4157.69	4921.75	4200.65	4368.39
comp144055_c3_seq8	4370.21	5999.02	3436.38	4064.96	4421.36	4771.31
comp125264_c1_seq2	5122.44	4642.87	5781.64	4328.26	2793.29	4374.22
comp61573_c0_seq1	3479.48	7050.04	3856.02	3409.82	5010.74	4210.71
comp146984_c0_seq5	7849.84	3307.28	3365.51	5905.94	4178.08	2372.75
comp134017_c0_seq1	6130.25	6135.89	3911.31	2733.13	2817.9	5227.9
comp129843_c0_seq2	5458.24	3138.3	4844.11	4728.79	3907.28	4875.57
comp131480_c2_seq1	4156.71	5558.7	4077.04	4258.93	4496.95	4386.15
comp113152_c0_seq1	5509.8	3895.78	5513.91	3985.46	2934.72	5063.67
comp144999_c1_seq2	3838.32	4692.19	5330.19	2892.22	4584.23	5544.3
comp61874_c1_seq1	5482.02	2891.15	4560.75	5263.79	4433.46	4234.08
comp142950_c8_seq1	7148.33	4246.96	3233.18	5268.42	3977.54	2983.51
comp144133_c6_seq1	3639.76	6284.27	4341.94	2974.2	4531.36	5086.12
comp138271_c0_seq1	4980.83	3244.56	4684.53	5104.15	4190.02	4628.66
comp144052_c0_seq1	4447.05	5859.32	4430.13	3887.74	4180.46	3988.75
comp61800_c1_seq1	4347.7	4930.5	5069.42	3650.47	4248.03	4545.86
comp139527_c5_seq1	5420.8	4372.53	5037.52	3789.37	3773.72	4353.87
comp89026_c0_seq1	7075.94	4680.62	10988.8	649.113	1617.5	1639.54
comp143960_c0_seq1	6445.71	2935.21	3886.19	5925.13	3575.4	3878.95
comp145500_c5_seq1	7099.07	3074.27	2461.92	7490.89	3955.45	2564.19
comp113450_c0_seq2	4460.1	4665.04	5110.24	3704.47	4012.31	4673.96
comp88979_c0_seq1	4979.04	3634.85	5409.29	3858.49	3568.01	5154.09
comp143977_c0_seq1	2689.68	2287.72	8236.44	2768.19	3441.18	7146.78
comp113013_c0_seq2	4365.84	1815.22	4568.81	4982.52	5683.66	5133.3
comp138174_c0_seq6	4289.42	3491.8	6539.29	2517.46	5361.21	4333.96
comp114841_c1_seq1	5116.76	4192.46	4087.78	4417.95	4580.12	4134.99
comp140515_c0_seq1	5171.42	3957.11	4051.96	4561.39	4133.73	4628.83
comp144413_c0_seq1	5894.9	3171.66	4803.44	4770.1	3777.55	4060.21
comp148693_c0_seq1	4344.27	5118.91	4413.09	3843.82	4231.25	4526.37
comp139410_c0_seq1	4873.76	3746.37	4313.11	4617.11	4490.94	4412.2
comp112133_c1_seq1	4517.59	6507.03	3202.31	4063.58	4164.87	3997.3
comp126192_c1_seq1	5594.05	3825.92	5699.77	3547.58	3422.38	4318.36
comp63031_c0_seq1	5376.58	3733.13	6748.64	2745.28	3596.78	4199.03
comp139116_c1_seq4	4333.03	3588.59	5342.01	2880.31	4638.11	5589.87
comp143989_c5_seq43	4473.66	4408.92	4543.3	3824.22	4480.73	4621.7
comp141559_c4_seq4	4543.99	4162.76	4315.78	4104.96	4035.27	5138.73
comp139607_c0_seq1	3552.09	6189.07	3229.36	3262.07	6782.4	3256.99
comp139591_c0_seq6	5453.39	2462.25	4429.15	4828.71	5143.13	3926.1
comp129836_c0_seq1	4879.02	4003.35	4880.76	3996.19	5307.42	3169.18
comp112727_c0_seq5	2201	3631	3496.93	4392.28	6542.44	5957.39
comp137575_c0_seq1	4992.44	5322.65	3519.25	3702.46	4742.96	3918.54
comp142120_c0_seq3	4786.33	3141.33	4587.2	4392.39	4500.79	4789.02
comp115965_c0_seq7	8223.44	4590.22	2562.7	4689.01	4520.69	1606.49
comp143077_c0_seq5	4907.64	3233.25	4887.05	4546.75	4022.57	4544.89
comp142478_c3_seq1	4186.79	5377.49	3796.72	3387.74	5329.39	4044.93
comp144110_c0_seq7	4509.57	4712.83	4919.78	3414.15	4447.58	4068.48
comp61497_c0_seq1	4943.62	3238.84	5276.31	4200	3503.44	4902.89
comp61656_c0_seq1	3181.95	4148.03	2577.95	6972.45	5757.52	3425.76
comp144813_c5_seq1	6924.27	2747.9	3423.4	5847.53	3041.27	4072.38
comp140488_c1_seq6	4188.12	4829.66	4261.15	4280.34	4349.11	4139.83
comp61825_c0_seq1	4153.33	5142.48	4839.12	3370.38	3804.38	4689.46
comp88530_c0_seq1	4741.04	3818.28	5033.84	3838.27	3778.51	4768.54
comp145981_c9_seq1	6157.07	2794.72	6114.39	3610.05	3549.98	3736.76
comp140577_c0_seq1	5550.75	2677.63	4559.03	4661.09	4274.1	4233.47
comp144184_c2_seq1	5057.1	3719.67	4761.04	4025.23	4215.94	4169.61
comp150382_c0_seq1	5132.12	3222.18	4759.82	4378.3	4058.74	4395.34
comp147138_c0_seq2	4601.96	3129.55	4781.44	3888.93	4452.6	5061.38
comp145800_c3_seq6	4673.74	4330.3	4006.56	3646.96	4871.73	4365.39
comp140913_c0_seq3	3543.12	5420.26	5727.63	1796.36	5425.61	3908.82
comp145947_c0_seq2	3083.34	4351.95	5716.84	2877.63	5078.15	4700.58
comp122391_c0_seq2	4644.49	3525.41	5207.41	3613.37	3651.35	5162.7
comp145118_c2_seq1	6200.31	3702.23	6024.7	4198.72	1408	4268.7
comp147430_c3_seq13	4609.81	4443.02	4575.15	3548.08	4461.7	4126.42
comp147138_c0_seq4	5062.26	3034.57	4437.8	4396.76	4632.91	4182.03
comp135871_c0_seq1	3664.26	5078.86	3231.93	4684.21	4989.38	4036.04
comp143465_c0_seq3	5990.53	1811.83	3987.7	6005.84	3681.3	4205.35
comp147447_c5_seq31	4941.51	4547.28	4086.22	3769.1	4302.51	4032.38
comp147552_c0_seq4	4818.69	3908.96	4419.46	4287.42	4417.99	3802.92
comp146052_c0_seq2	4601.2	5312.41	102.283	6644	8969.34	18.4522
comp88620_c0_seq1	1857.32	2007.93	76.5871	13578.6	7897.98	173.801
comp135457_c0_seq1	4420.69	2137.85	5352.97	4171.94	3741.85	5755.65
comp139109_c0_seq1	4839.12	3477.88	5371.21	3518.02	3607.72	4749.96
comp112819_c0_seq2	2425.41	5225.33	4493.54	2298.79	3100.23	8004.5
comp143098_c0_seq1	6319.47	2290.06	3835.34	5224.08	4361.3	3485.54
comp141087_c1_seq1	4595.29	4039.76	4230.95	4512.58	3729.18	4406.86
comp122109_c0_seq2	4527.84	3741.29	4119.4	4174.45	4313.24	4611.9
comp133746_c0_seq2	1782.49	667.894	1577.14	8182.06	9190.27	3993.89
comp146703_c5_seq3	10133.6	2381.22	1165.3	7933.4	2908.81	834.388
comp147527_c2_seq41	4392.41	4386.51	4527.64	3866.92	4011.05	4140.92
comp147244_c4_seq4	4124.22	4031.37	3800.69	4456.86	4642.79	4256.57
comp135599_c0_seq1	6590.18	2954.95	3577.37	5283.52	3331.66	3548.55
comp89015_c0_seq1	4937.9	3895.6	4759.39	3730.94	3894.19	4055.16
comp145199_c0_seq1	5251.57	3318.97	4194.94	4566.59	3843.56	4068.41
comp146160_c2_seq8	10672.8	2592.59	495.009	10599	452.657	429.865
comp143778_c0_seq1	6892.54	2658.9	3227.31	5276.27	3992.12	3191.36
comp140142_c1_seq1	3995.36	4961.49	4467.13	3155.78	4577	4074.23
comp141435_c0_seq1	3128.83	5738.57	3787.59	3519.64	5007.8	4005.34
comp148722_c0_seq1	445.09	427.968	504.171	6991.38	4710.91	12082.6
comp62758_c0_seq1	4501.25	3505.04	4117.23	4116.25	4031.49	4871.16
comp141479_c0_seq1	4694.39	3084.99	4658.77	4110.52	3785.16	4791.15
comp134449_c0_seq1	5282.94	2695.48	4610.93	4386.03	3879.27	4246.82
comp146650_c0_seq2	4235.33	3779.05	4931.09	3975.14	4102.33	4038.62
comp88800_c0_seq1	4955.11	2533.63	4081.02	4810.71	4656.6	4015.25
comp140262_c0_seq3	4970.2	2911.71	4111.46	4753.12	3952.6	4351.76
comp133657_c0_seq1	3215.2	5305.79	3239.59	3634.44	5405.9	4247.29
comp88805_c0_seq1	4443.45	4215.76	3723.61	4064.21	4335.39	4265.43
comp147587_c1_seq1	5775.68	2754.17	4177.73	4448.26	4267.05	3574.4
comp139307_c0_seq2	6466.8	2269.34	2812.47	5114.98	4041.84	4268.76
comp146911_c0_seq13	4863.07	3473.2	4288.62	4478.41	3973.34	3847.01
comp65462_c0_seq1	4822.25	4029.9	3989.98	4522.47	4024.69	3517.48
comp146164_c0_seq1	6404.32	4390.97	1774.5	5918.78	4700.02	1697.54
comp144117_c0_seq1	4689.82	2721.33	4514.13	3662.15	4505.6	4776.56
comp125097_c0_seq1	5475.15	3157.84	4096	4528.04	3394.73	4200.4
comp64215_c0_seq1	4332.05	3843.46	4579.49	3663.33	3929.63	4503.61
comp146687_c2_seq4	4359.77	3318.56	5015.23	3586.58	4095.91	4459.54
comp148199_c0_seq1	1042.6	4956.13	935.847	6384	7266.64	4246.9
comp88830_c0_seq1	5570.98	2852.68	4217.85	4850.9	2950.96	4363.17
comp146845_c1_seq1	5988.01	2678.85	3417.26	5606.2	3805.27	3295.65
comp88598_c0_seq1	3516.27	5247.76	4727.21	2233.79	3808.72	5244.46
comp135532_c1_seq1	5382.04	3081.05	4187.79	4655.86	3664.65	3802.04
comp146790_c19_seq2	5369.4	3082.42	3600.74	4449.8	4404.38	3837.21
comp149588_c0_seq1	6067.95	3743.82	3784.43	4192.75	3669.76	3278.62
comp139634_c0_seq8	4622.56	5008.46	3498.45	4644.48	3817.2	3142.29
comp140818_c0_seq3	4856.63	3350.13	3438.97	4305.31	4099.59	4665.15
comp140183_c0_seq1	5167.98	3468.51	3834.19	4438.38	4162.01	3643.28
comp134744_c1_seq8	5897.52	3551.71	4071.99	4107.37	3514.57	3561.54
comp122906_c0_seq4	4606.73	4871.98	5746.56	2301.2	2755.8	4368.44
comp142831_c3_seq1	4764.04	3331.62	4177.94	4018.25	4002.26	4330
comp148111_c0_seq1	3711.77	5280.08	2481.75	4143.97	5152.47	3852.47
comp142149_c3_seq2	8273.56	1344.84	2151.76	7405.34	3491.9	1950.55
comp129662_c0_seq4	4157.09	3787.31	5572.29	3116.74	3230.69	4748.42
comp148429_c0_seq1	4889.84	3172.41	7555.82	2330.57	1726.85	4914.05
comp140142_c1_seq2	4495.82	3381.17	5257.44	3369.04	3340.91	4687.45
comp143465_c0_seq2	5224.7	2562.71	3325.55	5714.28	3877.43	3821.52
comp122601_c0_seq1	5076.54	3459.82	4241.19	4274.02	3101.28	4368.41
comp144412_c0_seq7	3559.64	3789.52	4282.23	4109.41	3983.53	4775.77
comp150187_c0_seq1	4559.09	4031.52	4003.78	3973.73	3943.39	3973.74
comp89037_c0_seq2	4008.81	3105.02	4285.44	4348.5	4351.08	4383.16
comp146748_c1_seq1	5884.95	3837.85	2175.91	5101.35	5407.87	2051.53
comp112727_c0_seq3	916.858	3528.9	990.058	5884.22	8128.53	5003.15
comp143283_c0_seq1	4967.72	2175.22	3835.05	4992.04	4094.47	4369.72
comp143679_c0_seq2	5454.3	1657.94	5149.05	4827.22	3586.37	3700.07
comp141136_c4_seq1	528.932	687.283	781.668	10047.5	1957.48	10358.3
comp122101_c0_seq1	8442.31	6299.8	55.8363	4300.25	5232.75	19.3323
comp135544_c1_seq1	4262.43	3610	4425.66	3503.43	3344.47	5199.6
comp146321_c2_seq1	4154.13	4300.75	3447	4442.94	4407.19	3571.61
comp148341_c0_seq1	4817.71	4221.62	4395.45	3861.81	3172.44	3844.6
comp147022_c0_seq1	6993.43	2777.02	3922.08	3665.12	3696.2	3211.8
comp62472_c0_seq2	4229.96	3965.56	3233.85	4583.41	4050.94	4198.97
comp61864_c0_seq1	3620.13	2705.1	4078.93	4176.94	4597.68	5068.93
comp146573_c4_seq56	3769.2	596.835	6839.64	2686.8	3060.67	7243.77
comp88911_c0_seq2	5020.2	2712.6	4167.62	3541.02	4248.19	4482.83
comp137936_c1_seq3	1365.5	2613.24	1344.39	6678.91	7200.55	4932.4
comp144997_c3_seq1	4249.26	3924.74	4376.06	3506.37	3651.4	4403.12
comp145213_c3_seq58	3924.62	4228.12	3818.44	3145.03	4787.49	4202.48
comp111199_c0_seq1	4941.35	3901.6	3755.13	4033.64	3836.39	3635.2
comp145848_c1_seq2	4911.13	3064.83	4535.41	3812.29	3576.07	4199.25
comp123423_c0_seq1	4645.38	3702.02	4446.78	3821.48	3375.2	4097.96
comp142363_c0_seq1	5687.32	2698.63	2627.99	6430.43	3518.98	3101.04
comp135111_c1_seq5	5412.28	1174.05	5466.84	1913	6722.79	3357.27
comp144098_c0_seq2	5875.95	3324.91	2371.13	5961.32	3560.21	2934.47
comp134761_c0_seq2	4802.11	2255.75	4603.03	4156.8	3964.61	4243.34
comp140602_c0_seq2	5458.33	2275.2	4073.42	4770.57	3964.43	3463.94
comp144229_c0_seq1	5240.81	3957.41	2925.68	5133.49	3533.04	3205.67
comp145998_c11_seq2	4674.8	1236.45	5172.42	4558.57	3988.08	4357.04
comp139458_c0_seq2	4630.66	3308.33	4862.77	3720.92	3685.35	3730.52
comp135838_c0_seq2	437.642	1404.74	1652.54	6113.23	6559.79	7766.61
comp129763_c0_seq3	4728.43	2457.97	4133.64	4919.59	3614.7	4061.3
comp145738_c2_seq15	1519.31	5231.86	8484.9	550.892	1239.96	6862.35
comp145688_c2_seq1	4433.61	3754.52	3563.81	4211.53	3972.62	3918.79
comp142816_c0_seq1	4151.05	2804.27	3950.21	4720.05	4355.48	3844.01
comp145854_c3_seq2	5480.52	3031.27	3528.29	4444.63	3758.97	3576.12
comp135463_c0_seq2	4494.6	3566.7	3753.93	4611.78	3978.76	3407.97
comp148631_c0_seq1	4281.76	3063.76	3755.65	3868.79	3988.85	4788.55
comp88678_c2_seq1	3109.81	4610.74	5223.61	2260.24	4221.66	4284.2
comp144055_c3_seq4	4092.08	2128.74	5417.97	3020.99	4890.54	4120.75
comp148365_c0_seq1	4365.76	3952.02	4482.2	3771.95	3040.04	4036.88
comp147574_c0_seq2	2993.9	3576.08	7999.93	2154.75	2421.48	4478.52
comp144851_c7_seq1	3733.2	5079.22	2978.81	3570.78	4343.31	3917.09
comp147261_c4_seq1	3296.52	3568.09	3637.65	3534.79	3968.71	5613.8
comp122588_c0_seq1	3991.03	4301.66	3889.54	3446.4	3937.78	4045.62
comp142301_c0_seq13	4347.93	3579.32	3708.1	4164.6	3813.8	3988.95
comp115930_c1_seq2	4586.78	3252.8	4315.13	3654.53	3684.92	4102.01
comp132194_c0_seq1	4851.07	3114.83	4059.22	3523.73	3447.55	4577.37
comp142712_c13_seq1	3659.85	5370.09	3305.46	2714.35	3422.21	5091.8
comp148737_c0_seq1	4539.62	2908.39	5953.23	2816.64	2659.16	4667.58
comp88603_c0_seq1	4344.9	2992.31	4165.53	4231.18	3867.85	3936.83
comp92702_c0_seq5	4788.27	3176.41	4333.74	4089.92	3241.8	3895.3
comp143482_c3_seq1	3369.22	3309.49	4565.46	3022.19	4575.16	4673.97
comp144460_c9_seq2	5599.34	4256.16	3174.63	4350.58	3325.97	2768.71
comp140843_c6_seq11	4534.5	2733.17	4443.74	3757.28	3997.61	3997.43
comp136739_c0_seq2	4419.73	2919.32	3236.77	5134.14	3620.22	4093.21
comp122727_c0_seq2	4424.01	3583.02	3916.02	3936.12	3717.71	3791.42
comp139634_c0_seq7	2858.97	4507.4	6051.54	1711.08	4967.1	3240.13
comp139312_c0_seq1	4402.87	3268.27	5151.8	3317.5	3324.9	3855.98
comp88839_c0_seq2	5814.76	3305.06	4038.69	3538.68	3338.57	3274.68
comp138998_c0_seq1	3810.26	2778.52	5892.75	2705.05	2765.55	5326.3
comp147413_c0_seq2	3687.14	2262.81	4449.32	2658.81	4850.44	5356.02
comp147240_c0_seq9	5835.25	2508.23	3323.91	5557.48	2247.22	3763.99
comp89037_c0_seq1	4931.77	3120.87	3782.95	3759.09	3123	4504
comp139601_c1_seq1	3661.88	3588.52	4059.95	3619.07	4081.98	4199.39
comp122160_c0_seq1	4660.97	3320.29	3548.5	4501.39	3519.64	3653.22
comp132962_c0_seq1	4730.81	3576.87	3551.88	4068.01	3459.65	3813.76
comp151430_c1_seq1	4775.18	2899.38	4077.05	3864.59	3988.71	3586.9
comp141204_c0_seq1	5226.02	3111.63	3564.43	4297.01	3721.7	3258.63
comp150228_c0_seq1	2946.59	2654.54	2722.8	5907.55	4592.3	4354.37
comp145576_c4_seq1	4829.09	2677.14	3633.77	4526.36	3736.76	3753.1
comp110851_c0_seq1	3316.39	3915.38	4652.22	2959.95	4114.02	4181.02
comp141875_c8_seq1	4313.21	1655.24	4602.15	4278.2	3570.25	4713.59
comp88694_c0_seq1	4575.91	3042.07	4245.03	3815.56	3429.34	4012.01
comp143437_c2_seq38	6907.61	850.719	2716.88	6462.28	4040.03	2115.82
comp138645_c0_seq1	5194.5	3461.84	5779.85	2901.5	2918.04	2831.99
comp147354_c2_seq1	4181.3	5661.32	2724.09	2652.41	5018.08	2838.01
comp146481_c0_seq6	6803.35	3908.83	282.249	6244.57	5669.73	155.001
comp143087_c6_seq2	4800.62	2728.05	4057.55	4075.09	3587.18	3793.95
comp142979_c6_seq7	3965.91	3227.43	4964.59	3944.76	2573.86	4332.92
comp140157_c3_seq1	3884.76	3844.73	3673.4	3858.41	3737.07	3992.23
comp116076_c0_seq1	3885.52	3987.8	3727.85	3416.14	3885.82	4080.22
comp146947_c0_seq5	7240.81	1633.2	1083.57	5714.69	6176.47	1131.68
comp92573_c0_seq3	4863.95	2931.6	3687.02	4095.18	4051.86	3316.6
comp147151_c5_seq2	3595.54	1960.54	8102.83	1818.64	1955.71	5507.49
comp142521_c1_seq1	4278.23	2695.64	3758.08	4754.46	3215.58	4172.74
comp111200_c0_seq1	4161.85	3649.07	4564.28	3242.22	3348.11	3890.98
comp136214_c1_seq1	4005.93	3830.8	4433.2	3356.04	3457.74	3769.24
comp139947_c0_seq1	3088.47	4384.28	3043.65	4057.8	4562.19	3709.82
comp113272_c0_seq1	4722.64	2130.72	4392.48	3785.84	3726.07	4078.34
comp134211_c0_seq1	4933.45	2165.1	3735.89	4430.78	3509.41	4053.39
comp140230_c1_seq1	4273.69	3251.96	4577.53	3614.48	3026.59	4076.54
comp145894_c0_seq1	4676.78	4305.16	3945.72	3259.3	2987.35	3626.11
comp129695_c0_seq1	3933.43	8440.32	347.053	3071.42	6716.73	226.879
comp142456_c2_seq7	4462.24	2533.97	2755.65	5310.25	3617.48	4045.55
comp146953_c2_seq2	4066.07	3939.81	4138.94	3122.42	3411.67	4033.24
comp122581_c0_seq1	4295.27	3963.94	3648.03	3653.86	3522.37	3624.2
comp136214_c0_seq1	3871.45	3973.26	4167.86	3151.32	3496.62	4025.69
comp113425_c0_seq1	4308.7	4448.36	3620.33	3631.13	3209.37	3449.96
comp88854_c0_seq1	4000.26	1581.81	4374.57	5098.89	2370.42	5233.2
comp142350_c0_seq2	2514.43	3834.65	8887.76	1053.83	2481.09	3875.93
comp143799_c3_seq1	3688.39	4033.88	4306.57	3042.83	3822.71	3752.55
comp149558_c0_seq1	3712.87	3484.01	4116.11	3475.04	3921.45	3934.85
comp139282_c1_seq1	4301.55	3657.69	3291.29	3920.33	3911.77	3556.24
comp132706_c0_seq1	6187.52	2551.93	3501.02	4706.8	2487.46	3180.16
comp147174_c3_seq1	4149.53	3224.98	4434.67	3477.85	3000.66	4315.63
comp146556_c0_seq2	3788.54	2538.37	3793.63	3757.34	4031.62	4676.15
comp142003_c0_seq4	4389.36	3156.7	3440.47	4272.65	3625.16	3694.73
comp110823_c1_seq1	4277	2979.91	3927.74	4057.01	3911.12	3414.95
comp135301_c0_seq1	4177.6	2993.37	3914.68	3817.05	3346.07	4314.98
comp145868_c3_seq50	5163.72	3684.64	3210.93	4007.1	3352.94	3138.35
comp145688_c5_seq17	195.971	1133.56	827.274	7598.17	9564.55	3215.17
comp145576_c8_seq1	4455.12	3233.29	3338.07	4104.21	3658.36	3710.59
comp143857_c0_seq1	4591.71	2337.45	3909.41	4115.6	3565.35	3964.36
comp146892_c0_seq1	7017.31	2896.63	2543.64	5040.06	3281.84	1678.59
comp143734_c3_seq1	4006.51	3279.56	3803.68	3860.27	3600.41	3892.53
comp142702_c0_seq1	2665.89	2099.27	5484.39	3320.68	3252.34	5616.71
comp142841_c2_seq2	4667.69	1646.76	3892.97	3858.48	4788.49	3583.18
comp144091_c0_seq6	3841.62	3675.06	4065.09	3108.33	4202.47	3536.1
comp129836_c0_seq4	3503.68	4017.93	4176.55	3139.53	4953.05	2635.15
comp141224_c0_seq1	4146.39	3412.18	4003.24	3672.75	3548.96	3623.99
comp148282_c0_seq1	4321.07	2972.42	2083.49	6151.6	4075.03	2718.68
comp140913_c1_seq1	4038.2	3823.35	3705.07	3677.28	3204.71	3873.49
comp147051_c3_seq5	3677.37	4637.32	2779.53	3961.41	4214.29	3034.6
comp148815_c0_seq1	4391.51	3641.81	3756.07	3820.63	2967.25	3709.41
comp141875_c10_seq1	4933.54	2641.72	3224.67	3973.57	4099.18	3404.03
comp139890_c0_seq2	4171.7	3593.81	3784.72	3735.06	3451.78	3528.57
comp139441_c2_seq3	4131.47	1901.96	3150.92	4733.36	4592.09	3746.59
comp87935_c0_seq2	4470.85	2895.86	3970.35	3553.73	3259.57	4090.49
comp129288_c0_seq1	4168.8	3377.05	3637.83	3814.58	3846.13	3376.9
comp62450_c0_seq1	3779.17	3232.46	3701.46	3482.48	4163.19	3820.82
comp88597_c0_seq1	3717.74	3166.02	3414.86	3543.56	3860.51	4443.82
comp123717_c0_seq1	4331.88	4395.27	3368.9	3200.22	3462.62	3374.84
comp142589_c0_seq1	4074.03	3308.77	3455.15	4046.25	3720.03	3527.3
comp140285_c1_seq2	3652.6	3684.09	3828.49	3266.62	3809.69	3884.92
comp135947_c0_seq1	1782.23	2883.86	1719.02	4658.14	6445	4625.53
comp137777_c2_seq1	4850.42	2048.37	3779.24	4185.03	3678.36	3568.01
comp144280_c4_seq1	4211.6	3139.54	3712.92	3618.98	3651.31	3774.13
comp125857_c0_seq1	3759.43	3202.43	3322.57	4247.18	3954.41	3555.94
comp129423_c0_seq1	4510.18	2240.1	3023.91	4528.23	4041.38	3696.13
comp149299_c0_seq1	5453.75	2952.44	3189.86	4385.14	3359.72	2694.16
comp143215_c5_seq7	6459.44	2704.45	1947.1	5103.18	3955.14	1860.7
comp142003_c0_seq7	4458.06	2948.51	3327.69	3670.21	4352.75	3216.15
comp88714_c0_seq1	3775.26	3367.5	3794.71	3179.63	3373.71	4473.61
comp143970_c1_seq2	4124.08	3524.07	3860.06	3629.53	3182.62	3641
comp88387_c0_seq1	4030.74	2755.39	3756.82	4181.14	3421.4	3801.02
comp145629_c10_seq1	4739.1	3721.22	3691.37	3215.53	3235.37	3321.31
comp140293_c1_seq1	4335.42	2996.07	3732.57	3506.52	3701.54	3650.87
comp146630_c4_seq2	4356.46	3194.61	3895.76	3701.66	3377.26	3394.59
comp135163_c0_seq2	4260.96	2625.94	4182.12	3825.94	3165.13	3850.97
comp123936_c1_seq1	4093.36	3109.55	4541.1	3158.44	2971.68	4011.88
comp144651_c3_seq5	3929.71	4112.12	3696	3098.5	4097.29	2933.24
comp113609_c0_seq3	4102.28	3950.77	2950.25	3749.36	3795.91	3297.61
comp146882_c1_seq13	2029.82	4926.92	3182.5	4159.43	3271.51	4275.81
comp111387_c0_seq1	4010.98	3963.85	3611.49	3459.13	3443.62	3329.24
comp88691_c1_seq1	1349.85	1164.31	1519.57	7584.03	7003.85	3194.42
comp133028_c1_seq2	5791.1	2267.77	2499.87	5359.79	3469.26	2416.57
comp146947_c0_seq6	2330.42	5526.84	4432.24	3211.26	2905.78	3397.52
comp145619_c5_seq2	3848.21	3497.63	3297.73	3241.54	3295.05	4610.91
comp142164_c0_seq7	4812.06	3931.69	2786.58	4037.73	3880.3	2316.24
comp141564_c1_seq3	2705.8	5584.58	4991.65	1457.99	3637.45	3374.96
comp147533_c0_seq1	3694.05	2004.91	5950.64	2500.31	2711.5	4876.07
comp89052_c0_seq1	4905.84	3333.29	3220.4	4193.66	2883.04	3194.75
comp111209_c1_seq1	4775.23	3245.47	4167.22	3966	2458.39	3118.56
comp143419_c1_seq2	3925.94	3485.21	3686.89	3526.21	3333.24	3741.77
comp115074_c0_seq1	5119.39	2643.66	3148.25	4243.45	3175.21	3368.78
comp135730_c0_seq1	3718.54	3963.64	4508.07	2849.84	3227.88	3428.91
comp143436_c0_seq2	6199.95	1839.81	3176.68	4880.39	2224.95	3358.71
comp144796_c2_seq3	5431.16	1243.25	3556.44	5144.91	3159.39	3102.9
comp147494_c0_seq3	2651.05	2337.34	3116.41	4803.67	4355.58	4371.29
comp88771_c0_seq1	4190.16	5017.1	2997.67	3020.23	4243.44	2166.03
comp111147_c0_seq2	3827.72	2199.45	4709.68	3388.42	3137.03	4363.26
comp133150_c0_seq1	3241.73	3206.51	3700.09	3395.5	4159.26	3909.51
comp111943_c0_seq1	4054.03	3166.42	3804.57	3323.77	3299.31	3909.46
comp145598_c3_seq1	3729.72	3235.58	3639.81	3621.11	3940.89	3383.83
comp145512_c0_seq1	4509.5	4543.59	1636.96	4247.48	4704.37	1908.88
comp141698_c4_seq2	4278.62	2733.86	3285.22	4105.72	3384.16	3760.98
comp61562_c0_seq2	5658.52	2702.93	3638.94	4026.35	2267.09	3250.44
comp89051_c0_seq1	4155.26	3302.92	3564.21	3755.97	3285.8	3470.31
comp144453_c0_seq1	4558.86	1621.76	3448.51	5269.02	3287.7	3341.28
comp140042_c0_seq1	4797.05	3085.02	3333.95	3196.45	3732.86	3374.52
comp61873_c0_seq1	4214.92	3232.31	3617.41	3532.92	3323.47	3595.87
comp88115_c0_seq1	4035.73	2998.43	3752.04	3441.67	3600.11	3672.18
comp143508_c0_seq1	4098.06	3060.8	3365.59	3899.03	3477.24	3589.43
comp147644_c0_seq8	5240.75	2884.83	2359.63	4519.4	3616.19	2866.66
comp143291_c0_seq1	4391.98	3363.27	3064.93	4134.4	3325.46	3195.01
comp145512_c0_seq2	1399.63	2938.06	6031.09	2303.64	2540.86	6253.01
comp147639_c1_seq2	4178.44	2240.65	4582.95	3017.11	3425.16	4001.53
comp143474_c3_seq14	3757.6	2597.59	4131.2	3694.28	3592.17	3664.81
comp145164_c0_seq21	1455.31	832.206	8292.2	1787.23	1399.44	7652.03
comp148240_c0_seq1	3699.38	3096.39	4606.92	2519.58	2873.67	4616.07
comp151714_c0_seq1	3998.31	2658.7	3935	3786.94	3476.24	3551.17
comp135115_c10_seq4	4202.71	3002.37	4265.99	3124.79	3284.51	3512.82
comp149048_c0_seq1	3737.65	3653.7	3259.33	4152.21	3192.51	3386.22
comp142708_c1_seq2	3765.38	3553.16	4476.76	2896.78	3532.49	3150.02
comp146573_c4_seq59	4968.81	2770.86	2706.98	4847.75	3430.84	2634.69
comp150172_c0_seq1	4076.21	2489.71	3693.6	3997.2	3400.98	3695.19
comp61574_c0_seq1	3351.05	4178.38	4147.9	2764.01	3353.01	3550.56
comp140174_c0_seq1	3339.52	2903.06	2924.27	4783.13	3897.05	3481.12
comp138105_c0_seq1	3175.51	4109.92	1834.08	5313.33	3742.35	3151.12
comp145761_c0_seq1	4310.64	2179.56	2899.7	4358.87	3497.44	4056.81
comp139250_c0_seq1	3745.93	3121.04	3385.28	3500.39	3492.52	4028.83
comp133293_c0_seq1	4376.03	3683.59	4065.12	2962.75	2949.26	3232.6
comp88017_c0_seq1	3959.1	2840.72	3854.72	3662.67	3217.6	3731.88
comp143173_c2_seq9	2783.77	2553.94	6982.04	1260.01	1757.23	5915.54
comp134756_c0_seq1	5264.04	2959.74	2980.98	3953.76	3682.88	2389.42
comp150202_c0_seq1	4088.69	2856.51	3467.97	3664.78	3597.18	3546.66
comp146862_c1_seq9	3230.15	4209.97	3003.9	3472.01	3671.29	3626.51
comp88542_c0_seq1	4922.49	2328.07	3891.12	4331.08	2312.74	3405.84
comp145942_c3_seq8	4431.02	2954.85	3367.4	4092.99	3034.12	3301.03
comp122570_c0_seq1	3749.95	3247.82	3463.36	3252.93	3784.28	3614.84
comp63068_c0_seq1	3912.01	2703.79	3819.82	3554.03	3572.92	3548.1
comp145818_c0_seq2	3826.79	3225.38	3829.45	3572.06	3301.72	3350.34
comp84668_c0_seq2	4003.42	2969.77	3434.55	3490.98	3594.2	3606.74
comp136544_c0_seq2	3889.72	2809.93	3983.82	3308.87	3713.08	3388.81
comp144678_c2_seq1	3992.69	2944.54	3582.2	3365.97	3541.46	3662.07
comp123416_c0_seq1	4293.51	3982.26	3111.34	3425.67	3608.31	2666.28
comp147606_c0_seq7	3561.81	3203.8	7523.69	1338.15	2285.52	3172.75
comp146993_c0_seq19	4462.28	2675.23	3706.72	3881.12	3260.17	3075.98
comp135111_c0_seq1	2382.07	5441.06	3137.14	1951.83	4602.68	3523.01
comp142798_c0_seq1	4139.99	2755.26	3403.56	3640.56	3815.62	3282.08
comp145631_c0_seq1	4352.93	2731.1	3454.79	3564.83	3767.36	3165.39
comp129356_c0_seq1	3246.36	3730.49	4305.02	2403.58	3331.25	4010.23
comp61665_c0_seq1	2459.37	2946.97	1434.82	4538.56	5178.97	4455.5
comp88866_c0_seq1	6875.99	1988.56	1748.91	6206.62	2262.12	1908.6
comp112112_c0_seq1	3510.01	2837.76	3164.2	4073.81	3571.22	3827.42
comp114272_c0_seq2	4040.88	3311.78	4009.94	3132.9	2923.15	3565.14
comp144926_c0_seq1	4763.52	2994.3	3762.29	3106.31	2889.71	3456.73
comp137967_c0_seq2	2461.73	3704.79	4369.89	2240.11	3176.9	4988.42
comp140843_c3_seq1	3783.46	3402.04	3688.91	3065.03	3368.11	3589.13
comp112100_c0_seq2	3307.3	2709.04	3431.1	2840.66	3973.15	4627.09
comp138056_c1_seq4	3815.03	4399.51	3600.9	2616.31	3104.82	3344.99
comp125261_c0_seq1	3982.27	2573.2	4260.81	3127.19	2872.55	4058.85
comp114134_c0_seq1	3796.63	2480.86	3579.75	3626.69	3685.59	3705.16
comp140454_c9_seq1	3286.34	3614.86	3804.54	3006.76	3652.91	3500.8
comp142956_c0_seq1	4928.69	1608.58	3924.42	4429.64	2583.71	3383.01
comp143725_c0_seq1	3672.2	5779.6	1532.15	2119.54	6051.37	1675.12
comp147604_c2_seq4	5556.64	4219.63	206.475	3750.76	6901.49	191.227
comp148679_c0_seq1	2.76119	0	11020.6	34.8208	13.7004	9723.13
comp145337_c0_seq1	3793.95	2809.68	3619.08	3741.05	2992.19	3814.84
comp135528_c1_seq1	4133.46	2537.38	3792.84	3499.3	2928.69	3855.55
comp88988_c0_seq3	3455.75	3721.98	5052.49	2290.63	2748.4	3470.75
comp145629_c9_seq1	2712.56	3947.16	4587.78	1790.06	4002.72	3695.78
comp141173_c14_seq7	4292.6	3586.57	3012.58	3340.9	3003.3	3485.32
comp134583_c2_seq1	4048.58	2997.91	3060.01	3194.71	3917.72	3496.81
comp61623_c0_seq2	1294.86	3122.97	2026.1	4555.55	6256.61	3458.95
comp147246_c0_seq2	4562.53	2270.5	3356.25	3463.25	3715.4	3328.24
comp129642_c0_seq1	3043.81	4157.63	2899.61	2659.9	4320.5	3614.38
comp146766_c0_seq2	3464.16	3294.61	2964.13	3385.75	3898.54	3688.01
comp145104_c1_seq30	5644.37	2237.97	2969.36	4217.73	2677.42	2942.73
comp141161_c3_seq14	4599.52	3752.49	3161.83	3224.4	3130.39	2802.06
comp141533_c0_seq1	4869.59	2789.13	3444.97	4152.52	2668.2	2714.3
comp147322_c0_seq18	6412.32	1352.85	8.56762	6628.27	6214.84	3.12622
comp140798_c0_seq3	6891.89	1020.79	1950.99	5919.83	2220.63	2606.96
comp61487_c0_seq1	3350.15	3280.92	3628.09	3245.16	3681.7	3371.36
comp137340_c0_seq1	3547.42	2934.7	3961.18	3098.39	3210.33	3800.18
comp145158_c2_seq3	6329.52	3514.64	1151.85	4587.83	3783.52	1179.56
comp122866_c0_seq1	4374.08	4951.91	4508.94	1715.35	2907.27	2085.01
comp88091_c1_seq1	3850.93	2976	3380.03	3389.96	3401.2	3533.81
comp140285_c2_seq1	7430.59	2835.49	3374.81	2853.77	1894.52	2141.68
comp139615_c0_seq9	2976.6	5213.78	2365.89	1364.2	7214.21	1393.8
comp141353_c0_seq2	4196.48	5177.36	6405.73	1379.31	783.185	2584.81
comp141025_c3_seq2	3183.98	5496.37	2238.85	2683.99	5113.59	1799.11
comp150558_c0_seq1	5151.71	2861.22	3457.85	3247.33	3078.83	2716.29
comp122230_c1_seq1	5474.85	1362.51	2439.2	6591.71	1814.5	2830.21
comp142321_c0_seq1	3887.71	2319.16	3684.04	3921.1	3371.35	3290.57
comp132238_c0_seq1	4716.2	2322.36	3212.76	4113.9	2651.66	3420.7
comp122872_c0_seq1	10123.5	6090.15	3662.59	259.7	111.583	183.352
comp145118_c5_seq5	4288.57	1642.84	3111.48	3987.28	2924.58	4475.62
comp143972_c5_seq1	3317.51	3339.45	3317.48	3313.27	3580.6	3539.48
comp113404_c0_seq1	4625.54	2757.43	3724.61	3596.23	2734.7	2964.36
comp139744_c2_seq12	3446.29	3266.21	3541.24	3136.77	3241.29	3767.4
comp149365_c0_seq1	1906.48	1492.79	1404.05	6529.76	6485.26	2579.46
comp61556_c0_seq1	3611.15	3497.6	3277.09	3432.53	3288.12	3290.52
comp145108_c2_seq2	4207.03	2786.99	3890.07	3344.12	3203.63	2942.08
comp146790_c7_seq2	3428.53	5500.6	2818.87	2312.61	2741.36	3545.27
comp134873_c0_seq1	4380.07	2572.96	3188.41	3957.36	3091.07	3150.77
comp146771_c1_seq4	4171.06	2190.13	3493.54	3664.12	3180.16	3631.3
comp147430_c3_seq14	4941.06	2046.35	4408.03	3235.13	3074.19	2617.41
comp145485_c0_seq1	2443.78	3622.81	2357.06	3080.78	5223.19	3581.47
comp147290_c1_seq1	3274.61	3464.77	3031.53	2918.05	3839.81	3766.48
comp143269_c2_seq9	3311.91	3032.54	3965.69	2740.86	3618.72	3575.46
comp143092_c2_seq1	1568.11	3236.24	1001.81	5594.31	6866.9	1977.02
comp142755_c0_seq2	4989.46	2163.73	477.799	6869.56	4838.08	891.206
comp146180_c0_seq4	3165.91	3939.6	3476.52	2471.12	3733.31	3442.1
comp147513_c4_seq6	197.556	6092.31	5215.4	107.397	4937.72	3666.36
comp141031_c0_seq1	3819.75	2805.93	2782.99	4213.6	3325.63	3222.76
comp149740_c0_seq2	1681.47	3138.08	5199.36	2052.89	3430.49	4594.57
comp146201_c1_seq2	3998.02	3186.48	2973.84	3562	3705.88	2669.4
comp144225_c3_seq1	4105.68	2741.62	3646.15	2777.23	3851.69	2960.05
comp146703_c4_seq2	3689.58	2676.86	3330.53	3515.02	3550.44	3313.82
comp147552_c1_seq1	6870.5	1911.78	1037.68	5860.03	3382.59	1008.44
comp113117_c0_seq1	4341.02	3318.64	2557.72	3786.26	3243.38	2817.38
comp144915_c5_seq47	3126.2	2404.4	4609.56	1811.82	4148.76	3953.4
comp145433_c2_seq1	3936.74	2408.37	3281.25	3555.27	3614.42	3248.82
comp148086_c0_seq1	10526.3	1000.61	395.852	7641.99	422.121	50.0727
comp143769_c2_seq26	7390.27	3025.54	3.32866	5091.03	4506.83	0.191727
comp148862_c1_seq1	3451.35	2778.92	4527.45	2444.33	3031.75	3777.22
comp133944_c0_seq2	4844.45	1929.73	4471.04	3244.94	1765.29	3753.94
comp146862_c1_seq7	5352.85	1369.99	3664.21	3475.79	3973.7	2157.38
comp116060_c1_seq1	3809.39	3257.19	3292.39	3406.82	3194.57	3032.91
comp143679_c0_seq1	5622.85	1757.64	3945.2	3486.17	2046.15	3131.43
comp142112_c1_seq1	2369.88	2512.91	5319.19	2119.3	2040.78	5624.08
comp130477_c1_seq1	3775.61	3153.34	3661.62	2996.88	2841.76	3536.3
comp127336_c2_seq1	6088.92	1703.85	2665.68	4471.35	2936.22	2095.94
comp148305_c0_seq1	9139.14	2905.6	1455.96	4488.35	1171.1	791.388
comp149818_c0_seq1	3753.32	2646.37	3388.25	3260.33	3401.13	3499.89
comp123493_c0_seq1	3752.25	3215.1	3260.35	3459.61	3054.21	3184.56
comp144062_c7_seq5	6357.66	1203.16	2529.76	5130.5	2138.57	2558.6
comp133057_c0_seq1	3941.82	2663	3417.73	3656.21	2807.45	3425.91
comp136207_c0_seq2	3011.88	3780.85	2141.06	4090.73	3677	3206.06
comp136967_c0_seq1	9474.99	3190.42	6574.65	161.26	12.3799	485.087
comp144698_c3_seq9	5972.74	4123.91	107.38	4745.33	4897.93	45.3534
comp130818_c0_seq1	7025.19	1835.82	1162.28	6106.54	2032.82	1723.24
comp146762_c6_seq1	4126.44	2430.51	6045.72	1975.63	1878.72	3421.68
comp146607_c1_seq1	5706.48	3916.17	283.34	5417.41	4415.35	93.3902
comp146898_c3_seq4	4854.72	1839.56	2944.96	3936.36	2916.76	3338.03
comp134318_c0_seq2	4423.39	2460.65	2529.83	4042.07	3142.93	3214.19
comp146866_c3_seq1	3918.62	2753.07	3196.16	3546.71	3236.54	3161.85
comp145275_c0_seq2	3214.3	2536.18	3509.34	2576.85	3806.2	4157.74
comp61858_c1_seq2	3471.77	2879.44	3359.34	3012.63	3534.57	3534.92
comp61670_c1_seq1	3122.3	3965.83	3708.53	2292.22	3228.41	3463.02
comp123821_c2_seq1	3249.61	3731.95	3668.24	2651.27	3125.38	3350.45
comp147593_c0_seq17	6033.96	981.517	9720.44	470.476	471.713	2071.29
comp143210_c0_seq11	2095.51	5024.55	3149	2273.57	4580.56	2594.72
comp143551_c5_seq1	4156.58	2224.32	3354.32	3573.03	3239.95	3167.12
comp129843_c0_seq1	3291.1	3820.63	3226.96	2761.58	3305.66	3305.66
comp139766_c2_seq2	3287.76	3622.56	3040.66	3005.93	3621.93	3122.74
comp146358_c0_seq1	3064.39	2538.29	3908.2	2463.06	3867.48	3859.24
comp147051_c3_seq22	5014.85	1706.63	3437.77	4047.81	2680.46	2809.51
comp145998_c11_seq10	2582.96	4620.42	2364.35	1924.96	4617.96	3585.52
comp147593_c0_seq3	5472.19	2628.17	7605.23	495.416	1075.04	2386.19
comp151216_c0_seq1	3759.1	3050.34	3223.55	3193.65	3278.05	3123.93
comp146917_c1_seq21	3894.71	2409.75	3345.84	3282.88	3599.77	3095.05
comp145203_c3_seq1	3429.58	2612.46	1768.49	5045.87	4323.11	2447.45
comp145574_c1_seq7	3707.25	1990	3625.1	3344.31	3481.96	3468.2
comp150261_c0_seq1	3685.38	2768.74	3340.03	3328.79	3094.68	3391.19
comp149685_c0_seq1	3635.13	3241.59	3076.9	3067.21	3302.85	3273.95
comp144687_c0_seq5	4150.66	3259.15	2731.76	2945.58	4517.15	1968.37
comp145368_c0_seq1	3672.59	2600.71	4028.82	3288.28	2395.02	3586.09
comp144611_c1_seq1	5981.58	2782.89	1904.97	4685.97	2837.7	1375.89
comp88428_c0_seq1	3293.11	2359.47	3165.94	3459.42	3803.55	3478.39
comp112217_c0_seq1	123.385	2826.92	138.676	5979.57	9630.63	854.722
comp146186_c3_seq1	3110.58	1461.89	7117.76	1446.18	1971.46	4440.74
comp140056_c0_seq6	4477.38	2451.99	2815.8	3779.2	2717.19	3305.28
comp138198_c0_seq3	2885.44	3062.28	3169.07	2288.66	3937.39	4197.2
comp125618_c1_seq1	3998.4	2233.61	4040.9	3037.54	3149.94	3076.59
comp143834_c2_seq1	5175.91	2371.9	2609.46	3956.74	3027.77	2391.91
comp143663_c1_seq1	3977.1	2229.39	3719.75	3063.47	2713.19	3784.3
comp147819_c0_seq1	1186.35	1258.89	739.601	4651.1	7019.88	4618.66
comp148475_c0_seq1	3093.92	3076.02	3985.52	2344.93	3076.66	3894.96
comp112075_c1_seq1	3373.98	2619.67	3580.12	3153.88	3268.14	3464.43
comp145803_c3_seq8	3605.25	3204.46	3284.28	2816.93	2965.42	3569.77
comp144412_c0_seq3	4586.2	1588.45	3477.16	3409.55	2648.45	3710.78
comp145239_c6_seq1	3216.1	3001.75	2659.76	3632.97	3539.59	3367.27
comp135056_c0_seq1	3750.32	2298.98	3469.86	3358.79	3238.8	3298.17
comp137725_c0_seq1	4099.37	2366.05	3339.98	3501	3228.9	2866.73
comp141665_c0_seq5	3813.3	1749.57	4641	2824.73	2368.13	3983.01
comp145964_c0_seq4	3719.2	3116.55	3467	2914.59	2513.72	3642.08
comp147008_c3_seq2	4992.22	3638.49	1284.2	4309.63	3691.39	1425.9
comp144678_c0_seq1	4202.42	2551.73	3360.1	3362.84	3106.17	2739.13
comp145800_c3_seq1	3902.84	2706.13	3157.08	3243.09	3063.87	3221.09
comp146573_c4_seq43	3686.69	3776.53	2665.8	3256.67	3325.28	2579.07
comp137637_c0_seq3	4083.6	2232.84	3541.45	3178.41	3072.57	3176.81
comp88912_c0_seq1	3908.14	2943.47	3628.49	2799.94	2795.8	3200.91
comp145277_c2_seq5	4380.61	965.163	4405.36	3590.87	1214.19	4717.51
comp145981_c3_seq1	3487.32	4801.14	3484.24	2262.65	3298.22	1936.08
comp139440_c0_seq1	3542.11	2158.09	3137.47	3859.66	3454.13	3112.31
comp62612_c0_seq1	3799.85	1621.4	2550.35	4199.11	4468.77	2619.25
comp143474_c3_seq19	2061.63	3603.03	2273.44	2639.9	4878.83	3799.77
comp129817_c1_seq2	2249.3	6892.84	1980.94	4200.11	1440.65	2454.02
comp147226_c0_seq4	3612.96	3098.81	2793.18	3260.27	3445.6	3004.67
comp144052_c1_seq13	280.06	3985.26	5802.94	220.871	3336.55	5568.13
comp123019_c0_seq1	2907.69	4818.43	2704.52	2362.83	3193.07	3206.31
comp139088_c0_seq1	3841.3	2931.19	2950.15	3282.67	3213.62	2966.64
comp135598_c0_seq1	3368.06	2966.39	3399.19	3062.97	2910.31	3463.06
comp142953_c1_seq5	4311.84	2052.12	4961.26	2486.31	2141.4	3201.03
comp61539_c1_seq1	2125.3	1384.71	5068.48	1742.52	3779.31	5053.43
comp147444_c0_seq1	2785.37	4775.8	2729.53	2401.62	3227.96	3228.44
comp65259_c0_seq1	3684.18	2205.13	2947.36	3172.37	3723.75	3415.2
comp147416_c0_seq3	5813.65	1119.01	2589.47	5232.52	1740.3	2619.89
comp139244_c0_seq1	3886.28	2757.71	3660.61	2899.9	2621.2	3285.6
comp144908_c0_seq1	3570.74	2634.46	3408.58	2866.59	3386.06	3243.98
comp88656_c0_seq4	859.67	1134.01	1192.5	5404.63	5699.9	4803.2
comp146006_c1_seq2	3850.64	2256.12	3690.97	2505.25	2823.86	3932.28
comp88299_c1_seq1	3319.52	2736.12	3095.43	3072.34	3489.66	3324.5
comp139286_c1_seq10	2799.14	4192.48	3377.66	825.565	4304.5	3533.53
comp122126_c1_seq1	419.887	1379.5	442.25	1337.64	1505.67	13946.7
comp148728_c0_seq1	3199.4	3303.8	3264.23	2886.71	3058.83	3316.27
comp142727_c3_seq2	3729.13	2007.51	3201.5	3587.02	3206.54	3293.69
comp144698_c1_seq1	4041.19	1930.47	3013.23	3711.87	3666.56	2660.07
comp112408_c0_seq1	5728.44	2871.51	1995.31	4332.9	2415.46	1670.63
comp133931_c2_seq1	5350.78	4183.74	939.382	4361.71	3339.97	822.238
comp146654_c1_seq2	4767.44	1318.8	2809.24	3814.73	2387.21	3876.42
comp147055_c0_seq2	2790.5	1949.45	3047.57	4170.47	3367.67	3644.52
comp147112_c3_seq2	5031.29	2442.69	1620.61	4321.44	3908.24	1643.5
comp144399_c2_seq7	3962.39	1646.88	2692.12	4090.23	3128.45	3422.04
comp140825_c0_seq1	3937.3	1576.13	2450.36	4045.47	4210.56	2720.47
comp141574_c0_seq6	3905.58	2318.83	2580.64	3663.8	3415.45	3052.31
comp147233_c1_seq1	2535.18	1260.35	6686.12	1579.13	1589.76	5275.82
comp129409_c0_seq1	3072.19	3308.25	2741.34	2673.5	3722.89	3388.04
comp113199_c0_seq7	4199.38	2228.68	3539.38	3230.02	2697.03	2987.94
comp151767_c0_seq1	3635.37	2679.87	2985.47	3313.29	3179.58	3087.08
comp146695_c0_seq1	4709.71	1354.3	2096.53	3978.49	3526.53	3203.24
comp147245_c7_seq1	4000.19	1889.6	3428.16	3323.4	3177.57	3048.45
comp113101_c0_seq1	3330.14	3126.91	2764.2	3718.87	3582.95	2324.26
comp149600_c0_seq1	3885.42	4064.79	2267.85	3146.72	3418.13	2049.71
comp117638_c0_seq2	3786.37	3013.29	3583.18	2637.95	2757.52	3050.98
comp137734_c0_seq1	3190.02	2899.29	3416.15	3127.58	2800.19	3391.36
comp138058_c1_seq1	3544.1	2535.95	3971.63	2593	2410.69	3764.59
comp61741_c2_seq1	3932.89	2326.01	3231.45	3280.26	2749.19	3292.86
comp141391_c0_seq1	3543.83	3401.23	4143.38	2074.32	2584.16	3053.25
comp142163_c1_seq1	5731.99	4785.18	5530.98	487.847	1080.83	1182.54
comp62483_c0_seq1	3386.02	2558.26	3116.45	3268.53	3261.41	3202.46
comp145500_c6_seq2	3361.55	2707.07	2576.35	3366.97	3138.42	3640.41
comp148995_c0_seq1	3504.71	3269.22	3033.68	2629.17	3317.09	3013.13
comp142651_c1_seq1	2689.91	3978.62	1703.7	4317.91	3751.98	2324.56
comp123363_c0_seq1	3157.91	2551.73	3142.58	3123.93	3803.35	2962.7
comp145738_c2_seq32	1615.98	3996.59	4676.88	1481.19	3385.14	3562.84
comp61247_c0_seq1	3845.75	2324.16	3002.68	3571.61	2982.19	2951.15
comp111606_c0_seq2	3291.18	2465.1	3562.57	3145.32	2831.33	3376.04
comp64665_c0_seq1	3871.42	2765.28	3749.76	2780.37	2821.81	2677.17
comp64673_c0_seq1	4212.04	3105.55	2023.17	3857.22	3277.09	2173.48
comp142726_c6_seq12	3871.41	2399.26	2940.45	3720.64	2670.09	3046.62
comp143437_c2_seq8	4332.76	1481.32	3808.63	3484.05	2547.81	2988.9
comp144606_c5_seq4	3017.56	3026.52	2818.33	3036.14	3526.15	3214.17
comp123005_c0_seq1	1380.1	1998.87	1301.96	5395.5	5782.07	2774.31
comp149597_c0_seq1	3646.32	2894.32	2948.6	3182.66	3066.31	2888.83
comp142832_c2_seq9	3367.57	1944.45	3863.43	2719.93	2976.36	3743.67
comp111165_c0_seq1	5269.49	1969.66	2260.88	4219.56	2801.26	2071.33
comp88692_c0_seq1	3764.76	2402.11	2565.59	3835.51	3723.18	2299.05
comp144484_c2_seq8	5635.96	3013.14	1.51257	5758	4167.56	1.19667
comp144184_c0_seq2	3449.84	1540	3723.61	2741.54	2655.39	4463.57
comp129318_c0_seq4	3266.94	2568.15	3729.38	2898.03	2367.63	3733.76
comp112464_c0_seq2	2168.4	3097.34	1750.24	3949.55	3983.09	3607.11
comp88548_c0_seq2	3282.59	3067.47	2970.2	3079.29	3121.16	3033.67
comp140778_c0_seq1	3443.16	2167.15	3188.06	3300.22	3398.39	3017.6
comp141600_c4_seq1	3418.84	1927.17	3272.77	3110.19	3213.8	3544.29
comp142039_c6_seq8	3600.47	1865.28	3029.24	3608.24	3260.21	3120.49
comp146771_c1_seq6	3625.62	3785.39	3533.02	1731.37	3412.99	2362.88
comp141497_c0_seq2	2542.01	960.575	702.539	10549.4	1920.82	1756.32
comp88934_c0_seq2	2355.36	3283.74	3070.28	2694.63	3855.5	3164.9
comp142042_c5_seq3	2961.4	2684.29	3035.07	3397.15	3163.33	3172.67
comp144024_c1_seq14	3689.06	2021.99	3103.74	3407.69	3400.03	2782.56
comp143229_c0_seq1	3115.65	3070.96	4253.38	1990.81	3276.98	2692.7
comp88163_c0_seq3	4096.82	2343.52	2903.25	3475.51	2612.37	2967.61
comp142018_c5_seq1	3188.5	2859.6	3066.1	2682.97	3162.68	3419.63
comp146663_c3_seq2	3632.26	4345.04	4381.82	1384.74	2371.32	2262.31
comp147275_c0_seq2	4391.73	1701.82	3217.76	2871.81	3127.23	3066.49
comp139809_c0_seq1	4055.8	2332.37	2794.16	3635.65	2597.13	2922.07
comp133484_c0_seq1	3125.65	3456.61	3098.04	2652.54	2877.26	3121.61
comp135327_c3_seq1	3952.63	2198.01	3005.77	3249.07	3246.68	2672.31
comp142949_c2_seq28	3834.02	2112.1	3073.2	3511.31	2261.52	3532.19
comp143970_c0_seq2	4692.53	734.669	3756.79	4457.15	824.85	3806.05
comp150817_c0_seq1	2398.79	2438.54	2334.24	3371.15	4536.13	3183.91
comp92434_c0_seq1	2990.97	3137.7	4462.59	2069.56	2850.44	2746.51
comp144878_c0_seq1	3119.7	4525.63	2484.32	2550.49	3243.6	2322.17
comp145822_c3_seq2	2535.68	2930.46	2797.89	2943.67	3436.07	3600.28
comp147447_c5_seq5	3380.12	2123.02	3280.45	3384.49	2921.36	3138.08
comp148178_c0_seq1	2875.36	4440.31	2887.99	2453.06	2781.73	2787.71
comp129411_c0_seq2	3372.36	2375.4	3453.99	2835.54	2923.82	3263.5
comp144438_c1_seq10	3311.89	2384.83	3399.61	2432.6	2729.47	3959.63
comp89001_c0_seq2	3678.24	1957.93	3301.51	3252.23	2993.89	3033.46
comp147371_c2_seq4	3348.32	3101.25	2993.66	2655.37	2752.65	3354.58
comp151772_c0_seq1	3698.65	2197.04	3067.82	3437.39	3259.67	2540.99
comp148583_c0_seq1	2861.85	2909.63	3420.42	2523.55	3205.69	3259.51
comp142455_c1_seq1	3758.79	2512.41	3051.04	3159.79	2710.55	2983.46
comp122454_c0_seq1	3290.6	2814.16	3030.09	3083.66	2596.12	3347.29
comp145118_c5_seq10	4413.97	1717.76	2657.43	3704.5	2448.8	3213.43
comp146539_c0_seq2	3111.5	2037.28	3327.25	2967.63	2503.34	4207.61
comp145999_c3_seq12	3269.38	2529.32	3142.57	2905	3533.41	2754.89
comp142600_c0_seq1	3094.47	3008.26	2988.09	3011.55	2848.46	3178.65
comp145738_c2_seq38	924.726	2856.56	6709.87	1052.79	819.027	5757.85
comp129817_c2_seq1	5441.22	4292.83	89.6237	5079.58	3174.97	15.2925
comp144110_c0_seq3	2972.03	1540.25	2969.08	3361.63	3705.6	3533.75
comp88612_c0_seq1	3178.77	3314.83	2601.75	2621.08	3383.15	2975.75
comp131480_c3_seq1	3987.93	1935.95	3115.39	2906.51	3048.47	3069.07
comp129871_c0_seq3	4196.69	1353.51	3274.81	3720.06	2691.88	2810.77
comp123458_c0_seq2	3175.49	3745.88	2192.61	3202.87	2771.22	2945.42
comp61691_c0_seq1	3331.41	2626.81	2962.18	3085.72	3108.3	2918.1
comp147361_c1_seq25	3417.34	3282.92	3056.53	2731.74	2860.25	2677.9
comp89052_c0_seq2	3601.95	2358.41	3498.15	2915.84	2510.08	3139.04
comp141087_c2_seq1	4039.16	2056.3	2695.66	3771.12	2714.6	2712.87
comp149184_c0_seq1	3338.11	2221.61	2313.61	3672.45	4242.74	2187.74
comp147612_c2_seq13	4437.9	3878.22	2092.86	3122.77	2696.26	1748.04
comp142966_c1_seq1	3574.13	2380	2382.5	3387.04	3667.78	2569
comp144225_c2_seq6	2829.93	4018.8	1715.44	1890.41	4152.03	3344.31
comp124356_c1_seq4	2634.39	2035.59	3229.06	3101.95	3517.78	3426.43
comp148694_c0_seq1	2936.92	3281.53	2882.87	2786.43	2947.01	3099.9
comp64102_c0_seq1	2927.14	3386.46	2757.14	2586.45	2842.55	3430.81
comp143406_c0_seq2	3572.95	2196.94	2837.26	2947.61	3754.35	2617.31
comp151060_c0_seq1	3384.47	2491.35	3141.72	3169.14	2732.17	2998.17
comp147740_c1_seq1	3601.61	1892.78	3698.01	2732.52	2460.46	3530.44
comp144848_c8_seq17	6022.27	2931.3	23.9826	4964.13	3945.61	19.7484
comp146117_c0_seq4	2434.76	2294.83	5297.41	1388.09	2611.57	3864.3
comp147220_c4_seq2	4260.33	1638.51	5265.6	1462.04	1940.1	3323.35
comp139601_c0_seq1	4410.09	2799.97	4029.39	2196.8	1753.81	2681.35
comp112727_c0_seq1	1278.94	2837.4	1055.36	3959.77	5723.18	3009.37
comp145917_c0_seq23	3441.23	2986.44	3093.95	2318.5	2666.42	3321.41
comp145294_c1_seq1	3125.87	2632.46	3003.31	3089.88	2692.99	3265.04
comp122496_c0_seq1	2981.79	2898.23	3421.12	2231.24	2611.68	3657.18
comp147290_c9_seq2	3253.41	3372.03	2350.17	2985.68	3147.15	2679.02
comp142112_c0_seq2	5624.15	3111.35	193.994	4450.31	4402.51	0.042864
comp61639_c0_seq1	3244.52	3380.43	2465.83	2930.59	3000.47	2755.15
comp146750_c2_seq2	3246.27	2642.91	3094.49	2886.04	3043.18	2854.05
comp142265_c2_seq9	3363.92	2417.58	2887.6	3074.23	3100.75	2922.65
comp143077_c1_seq1	2613.15	3375.77	2355.18	2353.66	3448.93	3616.41
comp122944_c0_seq1	2960.81	3924.69	2772.06	2659.72	2820.51	2612.2
comp142684_c2_seq6	3228.51	2619.21	2851.93	2924.01	3221.9	2891.24
comp132209_c0_seq2	2738.85	3351.28	3557.87	2244.65	2889.53	2950.64
comp144078_c0_seq10	3118.18	2135.91	3227.04	2699.23	3555.49	2995.45
comp61150_c0_seq1	2896.37	2421.95	2605.27	2921.97	3094.36	3775.28
comp124844_c0_seq1	6050.64	1512.98	2182.03	4707.87	1592.52	1664.78
comp140285_c0_seq3	3839.55	1915.17	2761.24	3332.06	3120.3	2735.04
comp110938_c0_seq1	3100.87	2668.96	3201.72	2547.34	3047.69	3119.99
comp146446_c3_seq2	3487.22	2400.19	3340.72	2676.37	3067.34	2703.29
comp137997_c1_seq1	3528.65	2378.09	3357.12	2865.7	2364.04	3180.22
comp148563_c0_seq1	2897.45	3724.23	3034.04	2437.76	2750.68	2826.47
comp145005_c5_seq2	3362.48	2460.67	3949.26	2484.94	2515.2	2878.16
comp146795_c1_seq14	2569.27	3707.82	2707.8	2445.29	3290	2908.66
comp135044_c0_seq1	3959.11	3260.33	2014.77	2649.49	3748.53	1994.52
comp145225_c0_seq1	3283.31	1883.35	3576.74	2910.04	2349.97	3603.37
comp146973_c3_seq1	3332.45	2545.37	3371.92	2566.24	2708.45	3079.82
comp129857_c0_seq1	3362.03	2114.18	2894.03	3517.82	2286.32	3416.75
comp140042_c0_seq2	3770.96	2606.37	2699.63	3080.72	2939.99	2482.39
comp146878_c7_seq8	4603.06	1927.78	3440.52	1150.4	1463.38	4963.88
comp148080_c0_seq1	2796.49	4934.36	1606.85	2887.9	2653.84	2662.93
comp142007_c2_seq12	3322.55	3101.28	2303.14	3260.42	3071.93	2480.66
comp144172_c0_seq4	3580.51	1920.26	3470.81	3046.6	2254.25	3262.03
comp146452_c3_seq1	3328.99	1877.95	5594.1	1283.45	1963.96	3473.63
comp147085_c4_seq8	2858.89	2976.19	3029	2538.97	3193.08	2925.54
comp61676_c1_seq1	2016.22	3954.36	1164.53	4750.28	3642.26	1981.7
comp143276_c9_seq1	2638.64	2200.09	3681.95	2347.01	2879.91	3760.44
comp146911_c0_seq19	3167.03	3467.84	2869.12	2732.04	2449.85	2803.19
comp138038_c2_seq1	3408.04	2345.8	3273.02	3000.5	2570.07	2888.85
comp62218_c0_seq1	3546.8	3646.58	3620.65	1784.26	2217.16	2653.38
comp88948_c0_seq1	3510.98	2569.81	3225.46	2843.18	2371.69	2946.22
comp148526_c0_seq1	2941.96	3469.32	3393.95	2086.89	2550.62	3021.11
comp136838_c0_seq1	1595.27	3927.78	4249.66	954.768	4351.09	2381.95
comp125618_c2_seq1	2934.01	3806.64	3120.44	2136.58	2533.9	2902.95
comp137054_c0_seq1	3253.1	2373.97	3012.66	2792.74	2676.19	3315.81
comp147374_c7_seq8	2470.04	2143.58	3425.37	2617.54	3376.71	3389.07
comp139591_c0_seq1	3477.22	1497.36	3387.45	2973.86	2305.4	3774.89
comp142712_c0_seq1	3243.99	2400.38	2198.06	3728.84	3024.23	2818.09
comp143155_c1_seq1	3925.94	1811.33	2588.77	3197.03	3484.04	2404.09
comp149890_c0_seq1	2982.41	2890.19	3260	2477.26	2717.19	3073.58
comp88684_c0_seq1	3365.14	2544.65	2211.09	3050.85	3161.39	3054.58
comp138238_c0_seq2	3095.84	3490.2	2217.57	2766.15	3053.41	2760.81
comp88945_c0_seq1	2982.5	2320.13	2314.47	2759.49	2480.85	4521.86
comp144098_c0_seq1	4355.43	1405.56	2989.06	3628.61	2299.81	2676.45
comp130660_c0_seq1	3465.28	2088.23	2671.29	3296.58	3075.91	2751.05
comp143091_c5_seq7	3409.01	1599.73	3930.75	2965.62	2982.58	2448.58
comp139850_c5_seq1	4659.22	2144.53	2676.27	3230.1	2352.08	2257.18
comp140706_c0_seq1	3279.34	2803.07	3374.38	2597.84	2642.84	2616.64
comp147064_c0_seq13	3219.23	3046.42	2610.97	2867.92	3062.44	2481.37
comp143092_c0_seq1	1533.83	1828.58	870.443	5586.31	5424.79	2043.82
comp144348_c0_seq1	2781.51	1405.09	4724.02	2192.9	1899.11	4279.61
comp145275_c1_seq8	3471.86	3205.13	2538.14	2771.63	2122.91	3148.93
comp145587_c1_seq1	3369.17	2066.38	3116.07	2705.35	2925.96	3066.33
comp139793_c11_seq3	2811.69	3291.65	3743.14	2334.08	2643.06	2424.19
comp139144_c0_seq1	3306.9	1673.2	3748.86	2253.55	2779.37	3482.27
comp145159_c2_seq2	3239.73	2140.67	3209.59	2326.29	3027.34	3285.49
comp147593_c0_seq18	5208.61	1729.04	7084.91	492.417	598.31	2100.24
comp65681_c0_seq2	2751.53	2461.36	3057.3	2847.46	3166.41	2907.53
comp144091_c0_seq3	2327.38	3290.91	4060.77	1939.71	2716.54	2839.38
comp143973_c0_seq13	2695.07	3307.11	3320.16	2148.43	2825.16	2876.58
comp150243_c0_seq1	2871.83	2664.44	2840.4	2603.95	2935.78	3255.9
comp61517_c0_seq1	2794.33	3434.99	2414.08	2547.35	2849.98	3099.98
comp61844_c0_seq1	3178.98	2625.08	3206.01	2908.38	2451.3	2762.44
comp146652_c2_seq2	3627	1381.72	2820.87	4084.69	2008.91	3191.49
comp143422_c0_seq6	3129.6	2475.5	2468.09	2854.91	3110.13	3075.7
comp61174_c0_seq1	3136.77	2055.22	2629.24	3229.61	2879.4	3183.63
comp146201_c4_seq1	3375.65	2096.8	2722.22	3220.69	2841.81	2856.62
comp143572_c1_seq1	3280.74	2927.82	2924.5	2434.13	3019.19	2525.67
comp146180_c0_seq5	2784.1	3408.82	2606.11	2462.3	2660.91	3188.07
comp138043_c0_seq2	3183.95	2511.33	2724.53	2853.79	2568.81	3235.14
comp145014_c0_seq1	3876.68	2151.74	1874.08	3586.46	3613.21	1973.73
comp143762_c0_seq2	3887.02	2109.1	2672.8	2760.66	2915.97	2713.37
comp145316_c0_seq1	3169.61	1259.41	3497.51	2840.02	2770.38	3517.99
comp149055_c0_seq1	3298.77	2349.87	3230.74	2677.27	2642.58	2855.36
comp113262_c0_seq1	4.97768	828.89	630.837	1738.11	9216.76	4630.65
comp147063_c1_seq1	3115.38	2617.65	2867.02	2590.22	2881.38	2968.55
comp62087_c0_seq1	3357.38	2292.09	3548.26	2754	1803.89	3273.52
comp111567_c0_seq2	2236.68	2014.22	5870.84	930.558	1927.02	4046.47
comp136527_c0_seq2	2589.84	3594.45	2021.82	2546.98	3972.17	2275.72
comp140669_c2_seq1	2330.11	2845.9	2879.27	2594.95	2668.69	3672.75
comp63143_c0_seq1	3660.06	2068.51	2440.69	3634.11	2651.37	2519.43
comp148507_c0_seq1	2545.64	1823.65	1231.55	5596.13	4101.39	1672.66
comp145332_c0_seq2	3015.03	2184.91	3127.01	2592.86	3088.29	2937.59
comp122138_c0_seq2	5187.87	4574.79	59.3906	3150.76	3930.73	39.1829
comp146862_c1_seq22	2933.45	831.575	1797.68	2903.61	4992.88	3466.36
comp61226_c0_seq2	3474.14	2294.7	2334.01	2527.81	3294.46	2967.62
comp133603_c0_seq1	2784.26	2686.9	3231.3	2340.51	2923.32	2924.04
comp143624_c3_seq3	2040.4	3042.9	2329.42	1905.82	4072.25	3495.54
comp124938_c2_seq1	4107.86	1919.01	2264.15	3747.17	2581.85	2250.44
comp133746_c0_seq1	1328.77	120.181	1151.85	5526.95	6302.74	2435.69
comp147599_c1_seq1	3185.63	5374.66	2937.35	1136.77	2914.66	1304.94
comp88983_c0_seq1	3259.31	2427.96	2839.37	3041.52	2346.71	2934.43
comp145472_c4_seq1	3297.87	2114.59	2752.87	2907.54	2928.61	2844.5
comp147288_c0_seq28	3601.36	2413.39	2170.77	3221.52	3241.12	2193.96
comp140089_c2_seq1	3210.26	1770.54	3027.82	3046.06	3108.31	2650.31
comp137516_c0_seq1	3104.12	2265.55	3227.9	2589.57	2406.52	3207.4
comp61463_c0_seq1	2475.22	3105.92	3308.2	1949.41	2818.73	3142.69
comp147651_c0_seq3	3380.5	2422.44	3122.62	2482.51	2602.47	2787.69
comp113012_c0_seq1	3330.3	1888.25	2720.58	3092.84	2891.72	2860.31
comp140285_c0_seq2	3290.12	2660.42	2663.82	2718.99	2714.18	2729.87
comp144399_c10_seq1	3377.87	1892.24	4101.29	2223.51	1630.5	3541.83
comp63972_c0_seq1	3348.86	2239.14	2760.37	3226.89	2418.93	2771.98
comp112247_c0_seq1	2188.44	3721.82	3113.72	2032.88	2832.33	2872.88
comp148814_c0_seq1	3119.39	3035.1	2729.67	2678.74	2403.99	2788.11
comp138885_c0_seq3	3804.89	1363.96	3074.08	2881.89	2992.15	2630.72
comp134508_c2_seq1	3188.63	2203.05	2617.31	2904.51	3030.21	2802.24
comp142112_c1_seq4	4680.58	4566.19	28.1689	3597.93	3811.72	55.1018
comp146001_c1_seq6	2676.45	2247.53	2530.42	3331.38	2685.05	3257.62
comp147555_c0_seq2	4733.29	4745.04	4212.86	353.054	1427.97	1251.96
comp142941_c2_seq1	3004.02	2521.31	2785.35	2903.23	2668.89	2841.25
comp61891_c0_seq1	2360.17	2052.02	1527	3693.64	3612.77	3477.47
comp130012_c0_seq1	2917.55	2873.73	2996.77	2603.78	2308.21	3012.84
comp88228_c0_seq1	2328.84	2329.77	2707.06	2526.32	3426.15	3387.1
comp124092_c0_seq1	3913.37	1466.02	2505.3	3669.3	2542.99	2582.54
comp88699_c0_seq1	3204.58	2428.04	2764.12	2935.42	2210.28	3130.44
comp141920_c0_seq1	2805.87	2475.83	3449.74	2310.96	2483.3	3145.23
comp148153_c0_seq1	3176.17	3243.7	2388.16	2403.79	2649.15	2802.47
comp129416_c0_seq1	3370.81	2107.5	3022.39	2700.82	2724.93	2736.7
comp141478_c2_seq1	3571.49	2987.37	2366.92	2946.06	2584.91	2189.67
comp145104_c0_seq1	3025.05	2473.8	2839.63	2505.23	2763.06	3024.75
comp147230_c3_seq2	3411.15	2697.57	2500.65	2632.04	2677.77	2706.93
comp144529_c2_seq1	3165.38	2096.48	2892.35	2794.66	2880.32	2772.96
comp61732_c0_seq1	2943.92	3141.26	1826.51	3691.29	2857	2142.07
comp112043_c0_seq1	3247.05	2760.56	2837.13	2607.49	2674.95	2474.5
comp61751_c0_seq1	3190.84	2156.92	2957.85	2903.28	2610.25	2780.64
comp136058_c0_seq1	3179.54	3265.2	2568.37	2078.93	2491.22	3008.1
comp147555_c1_seq1	3970.09	3377.09	5643.91	495.909	1406.58	1697.58
comp147503_c0_seq11	3186.47	1997.15	2963.47	2958.7	2812.28	2654.03
comp61661_c0_seq1	4182.29	3572.18	5033.07	775.256	1504.99	1503.81
comp61672_c1_seq1	3815.06	2781.01	2831.05	2650.35	2230.75	2261.64
comp88284_c0_seq1	3457.14	1585.18	2904.9	3130.07	2824.66	2656.07
comp88749_c0_seq1	11854.1	804.549	74.7215	3733.82	27.0778	56.428
comp89009_c0_seq1	3050.9	2380.32	1814.67	3199.74	3171.72	2930.3
comp123328_c0_seq3	3070.77	4872.25	2387.01	2224.14	1879.41	2113.52
comp154933_c0_seq1	3772.58	2096.83	2348.63	3487.62	2566.35	2273.9
comp146440_c0_seq4	3150.15	2561.79	2369.96	3406.68	2469.46	2587.79
comp147610_c1_seq21	3145.13	2955.28	2731.1	2713.83	2661.21	2328.99
comp141080_c0_seq1	2873.45	2535.49	3296.71	2344.2	2590.82	2892.04
comp144460_c9_seq1	4259.49	2989.25	2003.57	3573.31	1869.74	1825.8
comp88419_c0_seq2	3810.08	1516.76	3305.65	2847.98	2140.71	2887.69
comp113199_c0_seq6	2648.12	2144.11	3170.27	2525.59	2451.55	3567.02
comp141271_c0_seq3	1338.66	1842.1	2431.49	2875.2	5082.56	2931.81
comp126403_c0_seq2	3504.56	2770.4	2804.94	2113.6	2338.43	2940.11
comp146464_c2_seq2	3219.93	923.246	4722.96	2381.22	1732.36	3479.88
comp144651_c3_seq27	2947.62	2310.18	3409.04	2204.19	2504.72	3082.35
comp152203_c0_seq1	3485.34	2235.95	2715.86	2931.85	2411.13	2675.85
comp61656_c1_seq1	2015.6	2485.33	1633.94	4439.17	3949.99	1928.26
comp138997_c0_seq9	2691.83	2033.75	3529.14	2521.42	2992.96	2666.54
comp145249_c0_seq1	1655.67	1396.73	4457.15	1669.5	2262	4989.33
comp145998_c11_seq3	2556.85	4958.47	3095.9	2756.68	883.696	2172.06
comp148944_c0_seq1	2554.02	3428.78	3105.97	2082.39	2379.71	2865.6
comp139601_c0_seq5	3068.44	1418.39	3613.83	2404.12	2111.55	3778.31
comp110995_c0_seq1	3154.22	2023.62	3317.55	2760.27	2081.73	3037.14
comp123155_c0_seq1	2881.43	1700.24	3358.33	2596.18	2665.25	3163.58
comp146321_c2_seq2	2140.59	2324.95	2928.19	2312.89	3664.88	2976.93
comp130313_c1_seq1	3105.88	1503.68	2932.45	2975.7	3028.49	2794.87
comp146440_c3_seq1	2932.07	2379.28	2763.82	2597.54	2808.89	2854.9
comp139282_c0_seq1	3393.55	1777.16	2388.11	3417.5	2966.31	2392.02
comp111316_c0_seq1	3219.33	2244.9	3501.97	2249.31	1977.6	3136.43
comp125835_c0_seq1	3780.75	1399.91	2770.19	3182.86	2589.37	2601.36
comp114649_c0_seq1	2976.45	2076.41	2555.88	2802.5	2591.82	3317.75
comp61753_c0_seq1	2863.83	2389.81	3326.67	2350.69	2244.69	3140.68
comp143932_c0_seq2	3745.44	2441.83	3352.45	2369.61	1941.83	2456.46
comp147633_c0_seq1	3744.53	1530.59	2686.24	3110.55	2711.93	2520.96
comp123755_c0_seq1	2721.67	2873.66	3094.34	2243.22	2517.73	2852.35
comp146231_c0_seq1	3137.1	2308.98	2562.17	2921.44	2752.38	2612.7
comp88467_c0_seq1	3071.91	2140.82	3888.54	2313.54	1598.7	3274.22
comp140924_c0_seq1	0.00143	0	6.62204	12.6866	1.33414	16261.6
comp145805_c4_seq1	1308.74	3592.9	3349.21	947.488	5180.03	1897.46
comp145851_c2_seq1	2508.84	1441.25	3754.66	2401.65	2896.95	3265.04
comp137785_c2_seq1	3465.15	2196.63	2868.49	2551.95	2376.83	2800.7
comp144348_c0_seq5	1773.12	2508.96	3419.62	1979.65	2368.26	4206.93
comp144225_c2_seq8	2829.67	1469.75	4220.88	1831.47	1550.63	4345.79
comp145361_c1_seq1	4132.88	1409.87	2655.38	3327.4	2460.34	2252.47
comp112779_c0_seq1	880.189	2631.31	9.63999	5475.37	7216.84	23.4808
comp141499_c1_seq1	750.228	1561.23	1363.04	3369.09	5796.22	3393.7
comp142947_c0_seq4	3392.16	2746.98	5827.63	890.705	1452.32	1923.43
comp129456_c0_seq1	3139.79	2001.67	3008.04	2715.13	2430.07	2921.29
comp142224_c1_seq1	2112.62	2299.62	4598.59	1309.4	1857.54	4036.28
comp136051_c0_seq2	2160.53	5396.47	39.0632	2705.02	5884.13	18.3084
comp141242_c0_seq1	2924.44	2160.14	3307.59	2593.88	2161.02	3052.72
comp123456_c0_seq1	2832.24	2767.19	3105.47	2133.74	2552.43	2804.83
comp87990_c1_seq3	2846.75	2454.08	2726.18	2776.56	3074.56	2309.79
comp143482_c0_seq6	2723.93	2149.37	2374.23	2770.33	3569.12	2594.08
comp137012_c1_seq1	1701.93	3026.41	1923.88	2012.62	4575.1	2934.15
comp146972_c8_seq1	3266.83	1687.8	2887.85	2490.28	2621.68	3217.45
comp136227_c0_seq6	3490.33	1408.6	2952.77	2479.68	2852.21	2987.03
comp144156_c0_seq1	3285.72	1574.45	3606.82	2483.66	1874.65	3335
comp140602_c0_seq1	3132.46	3067.1	1961.27	2829.58	2527.41	2606.69
comp148582_c0_seq1	2801.37	3276.82	2800.19	2310.39	2231.11	2696.1
comp146654_c0_seq1	3026.89	2632.31	2493.97	2591.37	2753.85	2606.68
comp130094_c0_seq15	3400.82	1126.43	2597.56	3022.48	2819.18	3138.08
comp90058_c0_seq1	4367.86	1025.91	2055.77	4041.72	2441.68	2161.71
comp144878_c1_seq1	4470.96	3439.34	307.868	3360.24	3943.07	571.459
comp147115_c6_seq5	3567.43	1550.39	2825.47	3251.01	2508.36	2378.57
comp138169_c0_seq2	3253.82	2919.82	3896.5	2509.91	1994.18	1499.97
comp123751_c0_seq1	2871.86	2476.09	2599.31	2471.37	2890.54	2763.78
comp145047_c0_seq1	3236.4	2062.39	2506.07	2836.2	2566.8	2844.8
comp133081_c0_seq2	4543.43	1941.52	2082.71	3094.6	2406.04	1972.21
comp122179_c0_seq1	1412.9	1377.63	1106.41	5539.18	4449.54	2151.36
comp145688_c5_seq10	142.743	889.799	174.826	5935.38	7730.48	1161.95
comp140984_c0_seq35	3489.94	4207.96	3368.78	1100.7	2414.52	1451.07
comp147160_c2_seq18	2770.37	2283.96	2886.26	2890.02	2299.36	2902.9
comp61737_c0_seq1	1690.73	2457.83	2095.61	2905.92	3389.49	3488.57
comp137245_c0_seq1	3032.88	2275.27	2748.67	2869.56	2455.59	2637.54
comp146542_c1_seq5	3811.45	1555.62	1640.52	4487.1	2272.35	2247.36
comp142816_c0_seq2	3252.89	1998.8	2387.37	2493.17	2748.77	3132.45
comp143989_c5_seq88	3053.4	2013.56	2912.66	2655.76	2854.6	2509.43
comp123578_c0_seq3	4294.03	1162.12	2641.19	3130.35	1880.99	2889.43
comp132247_c0_seq2	4041.02	2080.61	1806.46	3780.55	1895.83	2389.37
comp150179_c0_seq1	2670.19	1641.68	2255.81	2672.81	3113.46	3638.75
comp134624_c0_seq2	3201.39	2529.87	2639.74	2586.37	2649.78	2379.27
comp147416_c1_seq3	3165.97	4282.58	735.159	2394.61	4644.59	759.61
comp146654_c0_seq3	3289.47	2386.8	2180.97	2918.63	2077.77	3126.15
comp146996_c1_seq2	5491.08	1377.6	1203.83	3908.01	2072.17	1926.21
comp75750_c0_seq1	3038.66	2035.05	4033.64	2269.62	2266.18	2331.43
comp147096_c0_seq1	4115.2	1270.94	2296.2	3403.86	2286.65	2599.79
comp143283_c2_seq1	3240.89	2557.14	2258.42	2432.32	2429.78	3050.32
comp143821_c0_seq1	3788.29	1766.84	2467.4	3295.51	2145	2502.57
comp147088_c3_seq1	2262.74	1742.85	4515.7	1721.26	2891.12	2827.55
comp147606_c0_seq5	5401.51	5020.55	2356.89	1042.12	1853.6	274.434
comp88863_c1_seq1	3024.7	2152.81	2376	3055.66	2746.5	2583.75
comp134203_c0_seq3	3148.54	2645.79	3296.34	2052.15	2281.71	2502.62
comp143972_c10_seq1	3085.36	2386.57	2484.5	2699.38	2789.99	2466.01
comp141979_c2_seq23	4465.05	1329.93	2419.7	3313	1933.09	2449.69
comp147244_c4_seq3	2822.19	2037.96	3013.63	2305.3	2855.44	2875.15
comp144603_c0_seq2	3652.44	1469.8	2242.28	3503.98	2778.31	2256.36
comp137785_c0_seq7	3003.84	2099.12	2302.85	2879.14	2959.86	2654.23
comp146989_c3_seq1	2948.61	1937.12	2581.79	2778.47	2781.48	2868.74
comp146745_c0_seq1	1993.02	3120.29	2171.2	3218.77	2162.92	3226.4
comp129936_c1_seq6	4457.77	1069.62	3100.34	2816.17	1868.99	2578.37
comp114365_c0_seq1	3059.37	1877.63	2756.8	2787.92	2601.12	2779.59
comp147146_c1_seq1	2759.16	1483.99	2622.3	2689.17	3045.71	3249.66
comp142788_c10_seq2	4598.6	1276.93	1578.34	4757.62	2063.57	1572.63
comp88261_c0_seq2	2986.39	2652.43	2812.19	2236.01	2695.04	2459.76
comp146300_c1_seq1	3088.91	2438.29	3538.84	2206.25	2123.57	2442.17
comp144707_c0_seq3	3346.18	695.049	843.729	5958.54	3924.67	1067.43
comp147055_c0_seq1	3689.14	2179.66	2575.36	2270.77	1696	3399.8
comp134508_c3_seq2	3070.81	1572.97	3254.75	2783.52	2688.84	2432.05
comp129683_c0_seq1	3232.45	3202.06	2802.79	2184.21	2164.55	2215.85
comp134775_c0_seq1	4129.74	1181.45	2537.27	3574.05	1648.95	2724.43
comp148695_c0_seq1	1998.89	3037.26	874.79	2246.24	6096.8	1535.95
comp146631_c0_seq1	3167.57	2005.95	2523.51	3151.33	2099.1	2839.79
comp111147_c1_seq1	2606.84	3009.59	2682.04	2053.99	2389.39	3038.48
comp146607_c1_seq6	2127.65	1238.3	4197.48	1982.94	679.579	5540.17
comp147489_c9_seq2	4573.99	2094.4	696.079	5334.26	2654	392.707
comp143570_c1_seq1	2899.39	1994.23	2806.57	2696.62	2440.62	2888.38
comp114866_c0_seq1	2803.33	1988.66	2406.53	2793.58	2816.39	2915.51
comp147131_c0_seq3	3041.21	2038.77	2542.93	2906.19	2596.34	2591.76
comp147593_c0_seq12	3462.12	2719.56	5419.15	389.492	1775.54	1940.06
comp149835_c0_seq1	2441.83	1639.9	2515.05	2473.85	3334.19	3296.02
comp143947_c0_seq4	2373.26	2296.35	2644.09	2396.6	3316.37	2666.64
comp147353_c1_seq5	1946.24	3221.81	1981.05	2748.01	3208.58	2576.67
comp146335_c0_seq2	2880.88	2378.39	2333.27	3096	2655.73	2332.7
comp142334_c0_seq1	2691.19	2559.77	2385.15	2557.52	2760.38	2720.84
comp139457_c0_seq2	2755.73	2011.9	2416.72	2851.34	2821.98	2813.31
comp151847_c0_seq1	2376.32	2429.58	2524.48	2310.75	2919.37	3110.44
comp141903_c0_seq1	2646.44	1363.37	3160.77	3040.55	1833.62	3618.49
comp61773_c0_seq2	2548.79	2466.45	2759.91	2181.61	2781.97	2922.23
comp146964_c0_seq1	2819.52	2798.9	5485.09	1371.59	1529.99	1651.62
comp144105_c1_seq1	3607.13	1853.41	2019.62	3595.39	2722.93	1854.1
comp111716_c0_seq1	3415.74	1869.43	2433.3	3146.05	2424.35	2356.29
comp144895_c0_seq1	3176.72	1420.32	2649.86	3145.3	2531.17	2718.95
comp146210_c0_seq1	2145.66	1939.31	3595.15	1786.18	2433.34	3725.42
comp148106_c0_seq1	3210.83	1899.83	2823.71	2454.06	2819.59	2414.48
comp143872_c0_seq1	4041.46	2758.56	1394.39	3119.63	3105.4	1193.35
comp134318_c0_seq5	4285.16	2075.11	3174.2	2466.46	2172.5	1430.52
comp124613_c0_seq3	3356.94	936.088	2970.67	3209.47	1971.8	3152.04
comp147107_c0_seq1	3599.98	1755.68	2737.34	3023.76	2629.61	1838.73
comp135431_c2_seq1	2722.43	2558.3	2875.57	2304.92	2702.6	2401.33
comp124474_c1_seq1	2813.16	2170.22	2602.74	2707.85	2557.89	2702.38
comp129290_c0_seq1	3371	1396.61	3967.15	2123.69	1604.98	3089.41
comp142949_c2_seq49	3026.71	1082.37	1931.67	2601.79	4258.38	2638.93
comp123635_c0_seq2	2175.41	3564.75	2973.49	1737.57	2533.76	2513.94
comp146771_c1_seq8	3286.64	1418.88	3084.92	2857.33	2145.24	2705.17
comp146315_c4_seq3	4324.45	1682.28	2082.2	2916.03	2718.16	1773.28
comp138075_c0_seq3	2836.76	2421.43	2349.24	2654.53	2537.82	2684.63
comp146001_c1_seq4	2863.15	2676.55	2666.15	1866.42	2752.31	2658.67
comp138348_c0_seq1	3152.66	1534.87	2235.49	3269.8	2809.58	2471.8
comp111298_c0_seq1	2382.63	2225.19	2293.04	3298.28	3064	2206.35
comp139607_c0_seq2	3950.96	30.1601	3964.33	3427.01	80.3724	4000.2
comp61849_c0_seq1	2340.21	2983.95	2805.64	2220.88	2741.78	2356.03
comp61501_c0_seq1	1938.53	3601.14	2210.19	2119.8	3022.87	2553.06
comp129298_c0_seq1	2620.79	2406.73	2835.4	2389.67	2226.8	2965.26
comp141308_c0_seq1	2506.03	3187.48	2954.66	1714.72	2415.33	2656.93
comp87930_c0_seq1	3024.81	2308.89	2863.49	2089.58	2640.82	2502.7
comp88678_c0_seq1	2169.19	2397.68	3760.54	1541.26	2429.82	3113.29
comp124197_c0_seq1	4264.04	628.552	2315.99	3829.46	2347.77	2015.65
comp139530_c0_seq1	2871.57	2040.54	2501.48	2926.53	2665.75	2392.06
comp122237_c0_seq1	3293.96	2169.4	2132.13	3093.96	2254.13	2451.5
comp137878_c0_seq1	1461.79	1129	736.554	7392.14	3182.39	1493.04
comp146532_c1_seq1	2246.6	1947.67	3552.24	1930.52	2581.55	3130.16
comp88491_c0_seq1	3457.23	2404.28	2864.56	1354.62	2867.67	2435.31
comp144678_c0_seq2	3670.76	1776.42	1790.04	3630.22	2180.32	2331.89
comp137725_c1_seq1	2312.48	2737.84	1916.41	2639.69	3334.66	2429.93
comp146882_c1_seq23	5564.84	1099.56	2979.15	1943.56	1849.47	1924.4
comp136189_c0_seq1	2207.27	1737.56	970.78	4883.87	3131.87	2417.31
comp145851_c0_seq1	3436.58	1615.29	2787.62	2742.17	2342.5	2420.22
comp147610_c1_seq9	2443.48	1844.1	3042.31	2762.12	2769.21	2471.13
comp114113_c0_seq1	4915.51	852.552	2172.96	2885.25	2227.56	2276.22
comp64922_c0_seq1	2619.03	2489.61	2863.24	2276.62	2399.29	2653.77
comp138987_c0_seq1	2974.99	2437.2	2255.39	2699.35	2482.51	2451.71
comp136123_c0_seq2	3431.48	2792.35	2136.88	2877.13	2300.45	1761.13
comp144564_c0_seq3	1706.49	2438.11	4301.74	1316.13	1981.58	3551.47
comp141654_c1_seq8	3245.92	2724.19	1192.27	3359.68	3371.01	1400.7
comp147276_c1_seq2	2767.25	2842.77	2388.23	2248.4	2586.66	2458.44
comp141173_c1_seq5	2822.92	2881.31	3408	1822.59	1575.91	2779.2
comp123474_c1_seq1	7670.75	1008.93	787.057	4174.76	745.255	897.039
comp61816_c0_seq1	2853.05	2678.47	2263.74	2896.17	2275.29	2316.96
comp148990_c0_seq1	2370.1	3394.3	2501.41	2064.79	2427.96	2517.8
comp140540_c7_seq2	2623.15	3284.63	2072.04	2177.29	2739.08	2356.87
comp145917_c0_seq7	2860.57	2321.77	2651.51	2196.51	2567.7	2652.26
comp147180_c2_seq1	3971.79	1747.1	2872.77	2996	1926.22	1735.46
comp126403_c0_seq3	3267.72	1852.48	3301.1	2153.07	1982.57	2687.45
comp144295_c0_seq4	2852.83	2854.1	2316.3	2572.62	2346.95	2295.31
comp147593_c0_seq7	4069.95	1107.13	6409.75	422.297	1167.36	2053.4
comp139634_c0_seq3	2944.96	2363.41	2648.73	2891.01	1982.94	2398.05
comp62672_c0_seq1	26.2892	45.0532	8366.89	75.7981	50.0357	6656.03
comp145835_c4_seq1	3680.11	3896.97	1714.7	1830.39	2865.83	1225.05
comp144878_c1_seq8	4033.76	4034.89	1.0384	3770.1	3354.51	13.3351
[truncated: 328,509+ more rows]
