# Supplementary material for: Functional shell matrix proteins tentatively identified by asymmetric snail shell morphology
Source: Sci Rep. 2020 Jun 17;10:9768. doi: 10.1038/s41598-020-66021-w (PMC7299971; doi:10.1038/s41598-020-66021-w)
Supplement: Supplementary file 7 — Dataset 6. [file 41598_2020_66021_MOESM7_ESM.xlsx]

## Sheet: Supplementary Table S6
Supplementary Table S6.
Results of differential expression analysis calculated from the data shown in Supplementary Table S4 using edgeR.
Sequence ID	logFC	logCPM	PValue	FDR
comp144025_c0_seq1	11.5939	7.51739	4.27043e-74	1.53526e-69
comp138151_c2_seq1	-8.47623	5.52272	8.38618e-39	1.50746e-34
comp136954_c0_seq2	11.5905	4.95287	4.98134e-37	5.96947e-33
comp146227_c1_seq2	9.9702	3.33589	1.69941e-29	1.52739e-25
comp138151_c1_seq1	-8.10765	5.58547	1.4609e-27	1.05042e-23
comp140924_c0_seq1	8.3121	7.10222	4.68104e-25	2.8048e-21
comp145091_c2_seq1	10.949	4.31603	1.32878e-24	6.82442e-21
comp144227_c0_seq3	6.14957	3.89772	6.88514e-23	3.0941e-19
comp61411_c0_seq2	9.20625	3.48768	7.9478e-22	3.17479e-18
comp61411_c0_seq1	9.59847	2.96133	5.47639e-19	1.96882e-15
comp144365_c3_seq2	-8.11407	4.13808	1.78044e-18	5.81896e-15
comp144227_c2_seq2	5.00693	4.94541	2.22108e-18	6.65417e-15
comp130672_c1_seq1	4.15418	4.88258	2.81533e-17	7.78569e-14
comp135958_c0_seq2	3.41499	10.809	1.06423e-16	2.73287e-13
comp148722_c0_seq1	3.9583	6.69524	1.48011e-16	3.54743e-13
comp139787_c0_seq1	4.74721	5.72227	2.79016e-16	6.26931e-13
comp61450_c0_seq2	7.18264	2.43311	7.83662e-16	1.65726e-12
comp117765_c1_seq2	5.82594	2.58742	1.33472e-14	2.6658e-11
comp126274_c0_seq2	7.17783	2.024	2.34814e-14	4.44305e-11
comp138104_c0_seq1	3.62315	4.64324	2.65252e-14	4.76804e-11
comp138047_c0_seq1	11.7848	1.97863	1.54719e-13	2.64871e-10
comp147174_c2_seq1	6.53059	1.95071	2.50214e-13	4.08884e-10
comp136954_c0_seq1	11.4667	1.65499	4.0068e-13	6.26298e-10
comp147230_c5_seq1	3.07087	11.105	6.42232e-13	9.62037e-10
comp113605_c0_seq1	3.7424	3.79966	1.77721e-12	2.46867e-09
comp137396_c1_seq1	-3.89704	3.85932	1.78536e-12	2.46867e-09
comp132115_c0_seq1	3.17876	5.64918	2.62249e-12	3.4919e-09
comp139787_c1_seq2	3.85089	4.59638	4.55857e-12	5.85305e-09
comp139138_c0_seq1	-7.54253	4.12967	7.53523e-12	9.13099e-09
comp143645_c1_seq2	3.69497	3.78	7.61953e-12	9.13099e-09
comp61609_c1_seq1	2.7987	11.2628	9.89893e-12	1.14799e-08
comp143645_c1_seq1	3.66753	3.76123	1.03203e-11	1.15945e-08
comp135947_c0_seq5	5.18611	9.61331	1.11652e-11	1.21637e-08
comp61629_c0_seq1	2.62184	7.18274	2.90096e-11	3.06742e-08
comp134607_c0_seq2	-2.73029	5.49332	6.60209e-11	6.78147e-08
comp136967_c0_seq1	-4.83446	6.49581	8.49992e-11	8.48835e-08
comp138390_c0_seq1	-2.57431	5.58653	1.37027e-10	1.33142e-07
comp144467_c0_seq1	-7.04048	5.20058	1.54182e-10	1.45869e-07
comp88236_c0_seq3	-9.8785	3.01237	2.2215e-10	2.04783e-07
comp132880_c1_seq1	3.45316	5.46604	2.65134e-10	2.38296e-07
comp148121_c0_seq1	-2.48711	8.32918	3.30779e-10	2.90045e-07
comp166046_c0_seq1	-10.558	2.83555	3.89681e-10	3.33557e-07
comp138494_c3_seq1	6.80165	2.73391	4.14945e-10	3.46923e-07
comp138230_c0_seq2	-3.21141	4.48946	4.52798e-10	3.69774e-07
comp88656_c0_seq5	2.51863	8.52573	4.68141e-10	3.69774e-07
comp122906_c0_seq5	2.50756	8.23595	4.73133e-10	3.69774e-07
comp58809_c1_seq1	6.02266	1.44794	5.00358e-10	3.82731e-07
comp135946_c0_seq1	2.68763	10.2715	7.13982e-10	5.34758e-07
comp130672_c0_seq2	4.3233	3.04545	7.60603e-10	5.47877e-07
comp130193_c0_seq1	10.2577	5.101	7.61978e-10	5.47877e-07
comp88236_c0_seq1	-9.23794	2.90325	1.15475e-09	8.14011e-07
comp88054_c0_seq1	-5.75519	4.16473	1.23568e-09	8.54307e-07
comp124960_c0_seq1	-11.6817	2.22374	1.29216e-09	8.76502e-07
comp135946_c0_seq3	2.63579	10.5922	1.62198e-09	1.07985e-06
comp137184_c1_seq2	7.20943	2.77494	1.93698e-09	1.26612e-06
comp139787_c1_seq1	2.93784	5.34207	2.14824e-09	1.37913e-06
comp142163_c1_seq1	-2.49226	6.9042	2.33313e-09	1.47155e-06
comp141527_c0_seq1	3.08102	4.81754	3.44186e-09	2.13342e-06
comp122906_c0_seq3	2.53625	11.0118	4.25901e-09	2.59518e-06
comp145161_c0_seq26	-7.5021	2.02279	4.85442e-09	2.88177e-06
comp142692_c0_seq4	-3.25134	4.72662	4.88966e-09	2.88177e-06
comp62066_c0_seq1	-6.60441	3.65932	4.99944e-09	2.89895e-06
comp128438_c0_seq2	10.2072	0.40082	5.75192e-09	3.28234e-06
comp133746_c0_seq2	2.42573	7.96601	7.24427e-09	4.06935e-06
comp145925_c0_seq1	-2.45331	11.935	7.52853e-09	4.13194e-06
comp150271_c0_seq1	4.61259	4.89725	7.58554e-09	4.13194e-06
comp127848_c0_seq1	-4.23793	2.42882	7.82835e-09	4.20055e-06
comp144204_c2_seq8	6.44386	0.355584	8.34478e-09	4.41181e-06
comp61533_c0_seq2	2.55725	5.62796	8.97967e-09	4.67867e-06
comp146505_c0_seq5	4.1322	2.34144	9.30583e-09	4.77934e-06
comp112029_c0_seq1	5.43357	1.59302	9.96144e-09	5.044e-06
comp145688_c5_seq3	3.53343	7.24055	1.0326e-08	5.09854e-06
comp147604_c1_seq2	-2.37305	7.36888	1.03528e-08	5.09854e-06
comp133055_c0_seq1	2.74281	5.74096	1.17013e-08	5.68476e-06
comp93023_c1_seq1	-12.1395	2.09391	1.2647e-08	6.05803e-06
comp132293_c0_seq2	-8.44615	2.68166	1.28066e-08	6.05803e-06
comp142697_c0_seq17	-2.57327	4.8267	1.30636e-08	6.09934e-06
comp129799_c0_seq1	2.47598	5.3861	1.34781e-08	6.21218e-06
comp146505_c0_seq3	4.06899	2.23463	1.43517e-08	6.53113e-06
comp136028_c0_seq6	4.22063	6.73884	1.48744e-08	6.68436e-06
comp137504_c0_seq3	-7.95941	3.14951	1.51272e-08	6.71403e-06
comp137184_c1_seq1	8.47856	1.85048	1.54273e-08	6.76374e-06
comp142697_c0_seq6	-2.46006	5.33438	1.57139e-08	6.80638e-06
comp142697_c0_seq5	-2.46151	6.18379	1.67297e-08	7.16011e-06
comp145728_c0_seq1	-5.56967	2.54622	1.83427e-08	7.75808e-06
comp136028_c0_seq2	4.1847	6.66756	1.87265e-08	7.82833e-06
comp82864_c0_seq1	-4.98122	2.70736	1.97334e-08	8.08071e-06
comp126274_c0_seq1	6.16903	0.466622	1.98506e-08	8.08071e-06
comp136353_c0_seq1	-6.36831	2.59223	2.00045e-08	8.08071e-06
comp136028_c0_seq7	4.14473	5.83704	2.37102e-08	9.47117e-06
comp146790_c8_seq1	4.97652	1.63068	2.51201e-08	9.9241e-06
comp145161_c0_seq16	-7.02699	1.80373	2.80849e-08	1.09252e-05
comp135946_c0_seq5	2.5687	10.97	2.8262e-08	1.09252e-05
comp142697_c0_seq12	-2.41402	6.15111	2.90387e-08	1.11061e-05
comp145161_c0_seq2	-6.68352	2.02427	2.98793e-08	1.13073e-05
comp140219_c0_seq2	3.59433	6.25129	3.022e-08	1.13171e-05
comp146552_c3_seq2	-7.5242	2.92691	3.26858e-08	1.21143e-05
comp127159_c0_seq1	-7.61477	2.23191	3.35735e-08	1.23163e-05
comp140219_c0_seq1	3.55597	8.21519	3.48485e-08	1.26162e-05
comp136028_c0_seq3	4.31287	4.65246	3.50999e-08	1.26162e-05
comp135947_c0_seq7	2.48821	10.2868	3.54436e-08	1.26162e-05
comp136028_c0_seq15	4.14343	5.26549	3.76222e-08	1.32603e-05
comp124168_c0_seq1	7.9209	0.445506	4.08419e-08	1.42554e-05
comp113925_c0_seq2	4.69308	2.09189	4.43018e-08	1.53144e-05
comp136126_c0_seq1	5.84998	0.463418	4.52594e-08	1.54964e-05
comp143229_c4_seq1	3.83029	4.57237	5.79659e-08	1.96597e-05
comp147555_c0_seq2	-2.30384	9.00588	6.02077e-08	1.99563e-05
comp136714_c0_seq1	8.41072	0.933739	6.03142e-08	1.99563e-05
comp147555_c0_seq3	-2.30354	9.00434	6.05055e-08	1.99563e-05
comp147555_c0_seq1	-2.3022	9.01861	6.14121e-08	2.00712e-05
comp143720_c1_seq2	10.3034	3.67207	8.21504e-08	2.66071e-05
comp140152_c0_seq2	5.67528	0.760109	8.8178e-08	2.83044e-05
comp89643_c0_seq3	2.50566	4.53961	9.62202e-08	3.0481e-05
comp142697_c0_seq16	-2.50205	4.8885	9.66548e-08	3.0481e-05
comp138839_c0_seq2	-4.21921	3.90932	9.80969e-08	3.05069e-05
comp146497_c0_seq3	2.48842	6.40524	9.8434e-08	3.05069e-05
comp93406_c0_seq2	-7.03336	3.41202	1.09005e-07	3.34944e-05
comp128438_c0_seq1	7.71208	0.237488	1.11306e-07	3.39114e-05
comp145688_c5_seq8	3.46454	8.15409	1.13719e-07	3.40965e-05
comp137534_c0_seq1	-2.34029	9.3926	1.1381e-07	3.40965e-05
comp123495_c0_seq1	-3.65976	5.38025	1.20046e-07	3.56675e-05
comp122936_c0_seq1	-2.216	7.45633	1.22121e-07	3.59866e-05
comp145049_c0_seq5	-8.17262	1.45582	1.24421e-07	3.63663e-05
comp112698_c0_seq1	2.77856	5.93538	1.27923e-07	3.70883e-05
comp135947_c0_seq10	2.45124	9.91609	1.38545e-07	3.98466e-05
comp144195_c5_seq11	-8.96339	1.3982	1.45493e-07	4.15129e-05
comp135947_c0_seq9	2.3642	10.7623	1.47844e-07	4.16103e-05
comp88651_c0_seq1	2.9379	8.05854	1.4815e-07	4.16103e-05
comp137032_c1_seq1	2.75533	3.9445	1.50267e-07	4.1878e-05
comp142697_c0_seq14	-2.71032	3.58607	1.52334e-07	4.18884e-05
comp146568_c0_seq4	-5.81329	2.6265	1.52635e-07	4.18884e-05
comp131783_c1_seq1	-3.8578	3.58688	1.54126e-07	4.19222e-05
comp146416_c0_seq1	-5.20024	1.89432	1.5509e-07	4.19222e-05
comp145049_c0_seq3	-8.08519	1.36851	1.59315e-07	4.27429e-05
comp70880_c0_seq1	9.32967	-0.474158	1.6082e-07	4.28269e-05
comp143720_c1_seq1	13.1458	3.3405	1.68769e-07	4.46135e-05
comp138683_c0_seq2	-6.71965	2.06278	1.70104e-07	4.46381e-05
comp138839_c0_seq1	-4.18581	3.80632	1.77505e-07	4.61321e-05
comp138089_c0_seq9	-8.16111	0.57584	1.78364e-07	4.61321e-05
comp122906_c0_seq1	2.16348	10.5855	1.8429e-07	4.73243e-05
comp111713_c0_seq1	-5.70327	2.91874	1.86782e-07	4.76242e-05
comp144782_c6_seq1	-5.75005	1.70765	1.91078e-07	4.83764e-05
comp114748_c0_seq1	-4.47626	3.12219	1.95229e-07	4.90817e-05
comp143335_c1_seq3	-7.17396	1.94567	1.99677e-07	4.98514e-05
comp125212_c0_seq1	3.69561	4.29346	2.10814e-07	5.22689e-05
comp147049_c1_seq1	-5.90788	2.80327	2.21027e-07	5.44255e-05
comp138071_c0_seq1	2.9227	3.39283	2.28223e-07	5.58153e-05
comp61614_c0_seq1	2.25022	7.92454	2.34384e-07	5.69347e-05
comp53963_c0_seq1	4.15131	1.60457	2.40311e-07	5.79826e-05
comp88691_c1_seq1	2.16469	6.87469	2.5005e-07	5.99302e-05
comp146147_c2_seq2	-6.05765	3.25682	2.60754e-07	6.20818e-05
comp496839_c0_seq1	6.84422	-0.63113	2.75344e-07	6.51243e-05
comp135777_c1_seq1	5.44792	0.063385	2.82923e-07	6.64402e-05
comp113166_c0_seq1	-4.17868	5.70727	2.84604e-07	6.64402e-05
comp138288_c1_seq5	-10.6043	0.717865	2.89695e-07	6.71925e-05
comp137504_c0_seq2	-7.48432	1.72591	3.0764e-07	7.08973e-05
comp142697_c0_seq7	-2.44909	4.6539	3.28382e-07	7.51952e-05
comp136643_c0_seq1	-4.68969	4.26898	3.33171e-07	7.53362e-05
comp145020_c0_seq1	-3.86264	4.01189	3.34131e-07	7.53362e-05
comp146333_c5_seq1	-4.97266	2.24316	3.35284e-07	7.53362e-05
comp144152_c4_seq2	2.98091	4.16312	3.46474e-07	7.7367e-05
comp147927_c1_seq1	-2.10679	9.03762	3.49722e-07	7.76103e-05
comp137004_c0_seq1	2.83092	3.99817	3.55384e-07	7.8383e-05
comp82233_c0_seq1	6.83418	-0.637195	3.65205e-07	8.00578e-05
comp126243_c0_seq1	-6.86302	1.38578	3.67697e-07	8.01156e-05
comp139628_c0_seq1	-5.96068	1.83517	3.70168e-07	8.01681e-05
comp139135_c0_seq2	-10.9379	0.901782	3.77987e-07	8.13712e-05
comp136472_c0_seq2	-7.51686	2.29581	3.87457e-07	8.29135e-05
comp123232_c1_seq1	2.18842	7.71045	3.90392e-07	8.30473e-05
comp64627_c0_seq1	-3.81896	3.77509	4.18064e-07	8.84106e-05
comp62358_c0_seq1	-3.81319	3.66957	4.26925e-07	8.92461e-05
comp145388_c0_seq1	-2.54276	5.2403	4.26979e-07	8.92461e-05
comp146159_c0_seq2	-6.46681	1.63581	4.4696e-07	9.25964e-05
comp139431_c0_seq1	-3.8137	3.66919	4.48159e-07	9.25964e-05
comp123845_c0_seq1	5.08858	0.53314	5.70296e-07	0.000117158
comp135838_c0_seq2	2.48292	7.17144	6.03761e-07	0.000123328
comp145388_c1_seq4	-2.50455	4.40593	6.07319e-07	0.000123354
comp63880_c0_seq1	-6.13165	1.62506	6.11191e-07	0.000123443
comp133746_c0_seq1	2.58118	7.63187	6.45169e-07	0.000129578
comp145388_c0_seq2	-2.48994	4.73788	6.94076e-07	0.000138626
comp141627_c0_seq1	2.51283	6.28569	7.00801e-07	0.000139196
comp142503_c0_seq4	-6.90302	1.12448	7.24293e-07	0.000143072
comp143584_c0_seq2	-2.08402	6.61372	7.57529e-07	0.000148819
comp134979_c0_seq1	-7.91949	1.23275	8.17658e-07	0.000159759
comp138879_c0_seq4	-8.3612	0.811633	8.36453e-07	0.000162548
comp144181_c1_seq3	-5.12049	2.20732	8.64181e-07	0.000167033
comp111558_c0_seq1	-3.94156	5.36274	9.07832e-07	0.000174532
comp137735_c1_seq1	2.15676	6.15313	9.70253e-07	0.00018554
comp144195_c5_seq13	-7.95626	1.24565	1.00248e-06	0.000190688
comp137798_c0_seq1	-2.38139	4.28365	1.07651e-06	0.000203692
comp143182_c0_seq1	2.09788	9.75924	1.1047e-06	0.000207933
comp171021_c0_seq1	11.8377	2.03225	1.2626e-06	0.000236416
comp147289_c0_seq2	2.2415	4.19311	1.32591e-06	0.000246983
comp143584_c0_seq1	-2.09141	6.6506	1.34901e-06	0.000249385
comp145161_c0_seq17	-6.60319	0.834535	1.35268e-06	0.000249385
comp145161_c0_seq1	-6.76488	1.28512	1.36634e-06	0.000250619
comp89914_c0_seq1	2.03224	4.54359	1.38319e-06	0.000252422
comp143335_c1_seq5	-6.01025	2.09105	1.39773e-06	0.000253786
comp140671_c0_seq1	-6.26763	1.03849	1.48279e-06	0.000267879
comp117313_c0_seq1	-7.19882	1.02771	1.55684e-06	0.00027985
comp145161_c0_seq27	-7.32552	0.614832	1.6463e-06	0.000293236
comp137271_c0_seq2	-2.06454	5.09516	1.64762e-06	0.000293236
comp108595_c0_seq1	-10.8777	0.833521	1.6991e-06	0.000300908
comp130527_c0_seq3	5.96704	-0.119255	1.7657e-06	0.00031117
comp139316_c3_seq3	-2.65465	3.5793	1.80191e-06	0.000316002
comp137399_c0_seq1	2.32559	9.03859	1.86195e-06	0.000324947
comp140531_c0_seq1	2.06652	5.37827	1.94257e-06	0.000337378
comp141452_c0_seq3	-8.35767	0.806304	2.0864e-06	0.000360616
comp135545_c0_seq1	6.15664	-0.45896	2.10189e-06	0.000361556
comp67878_c0_seq1	6.35681	-0.266006	2.13068e-06	0.000364763
comp142692_c0_seq1	-3.13569	3.07579	2.16371e-06	0.000367616
comp145388_c0_seq3	-2.30919	4.82563	2.1678e-06	0.000367616
comp138762_c0_seq1	11.0084	1.2028	2.35587e-06	0.000397056
comp143827_c11_seq4	4.98353	0.273259	2.37426e-06	0.000397056
comp122950_c0_seq1	9.75307	-0.0536345	2.37666e-06	0.000397056
comp137271_c0_seq1	-2.02993	5.18825	2.38558e-06	0.000397056
comp139611_c0_seq2	-3.459	3.58663	2.41447e-06	0.000400011
comp130259_c0_seq1	-2.18058	5.15576	2.45458e-06	0.000404792
comp146557_c0_seq1	-4.37307	2.15312	2.65508e-06	0.000435858
comp64755_c0_seq1	-2.28072	5.86107	2.68084e-06	0.000438086
comp136870_c0_seq1	4.41867	0.289322	2.7536e-06	0.00044794
comp140772_c0_seq1	10.9191	1.11342	2.77747e-06	0.000449787
comp89755_c0_seq1	-3.35052	3.74897	2.81632e-06	0.000454034
comp144927_c2_seq2	1.86356	11.3807	2.87498e-06	0.000461422
comp144927_c2_seq1	1.86315	11.3902	2.90046e-06	0.000463275
comp140713_c0_seq1	-6.753	0.965665	2.9123e-06	0.000463275
comp61661_c0_seq1	-1.87767	5.94389	3.03814e-06	0.000481164
comp174684_c0_seq1	9.35697	1.87851	3.06584e-06	0.000483421
comp132061_c0_seq1	6.59363	-0.879201	3.13553e-06	0.000492251
comp130482_c5_seq1	-2.95783	3.12132	3.27927e-06	0.000512579
comp141933_c0_seq10	-6.69894	1.47701	3.39394e-06	0.000528205
comp126163_c0_seq1	-3.89274	2.41157	3.44789e-06	0.000533904
comp133555_c0_seq3	-4.88619	1.01257	3.46026e-06	0.000533904
comp143703_c0_seq2	1.93207	5.62518	3.65807e-06	0.000559774
comp143182_c0_seq7	2.04888	9.43224	3.65906e-06	0.000559774
comp112398_c0_seq1	2.21148	6.85288	3.75722e-06	0.000572356
comp144497_c0_seq2	-2.34592	4.66223	3.8315e-06	0.000581208
comp135394_c0_seq1	-3.55951	2.96123	3.91206e-06	0.000590935
comp128359_c0_seq1	-3.25357	3.76623	3.97674e-06	0.000598191
comp128436_c0_seq1	-4.25253	2.00582	4.04534e-06	0.000605976
comp145884_c0_seq1	-4.05664	2.3184	4.06667e-06	0.000606643
comp147490_c0_seq1	-4.19296	2.42429	4.15646e-06	0.000617474
comp144195_c5_seq6	-6.76263	0.582698	4.20141e-06	0.000621584
comp137763_c1_seq1	-6.29638	0.139269	4.29184e-06	0.000632361
comp141649_c0_seq3	-5.56286	1.21391	4.41189e-06	0.000647395
comp132902_c0_seq1	-2.41435	3.90317	4.44641e-06	0.000649062
comp147457_c0_seq2	-3.90015	2.93685	4.45935e-06	0.000649062
comp144669_c0_seq9	4.33822	0.871523	4.52937e-06	0.000656594
comp159968_c0_seq1	-3.75487	3.14833	4.63336e-06	0.000668972
comp112572_c0_seq1	2.37699	8.4427	4.73075e-06	0.000680301
comp140435_c0_seq1	-4.3274	1.66537	4.90007e-06	0.000701842
comp143335_c1_seq6	-9.7399	-0.134129	5.13485e-06	0.000732551
comp142038_c1_seq104	-8.90134	-0.995488	5.23233e-06	0.000743507
comp140503_c1_seq1	5.09026	2.20738	5.37813e-06	0.000761217
comp129026_c0_seq1	-5.58719	1.20461	5.67607e-06	0.000800237
comp133706_c1_seq2	-4.04238	0.78992	5.78992e-06	0.000812784
comp145688_c5_seq6	2.5061	8.00798	5.81028e-06	0.000812784
comp158438_c0_seq1	7.85219	2.91573	6.1548e-06	0.000857478
comp137936_c1_seq1	2.07443	6.15808	6.17749e-06	0.000857478
comp132232_c0_seq1	4.33983	0.215994	6.28391e-06	0.000868896
comp88871_c0_seq1	2.33804	5.09681	6.71651e-06	0.000925154
comp136938_c0_seq1	-1.72213	7.43215	6.80338e-06	0.000933543
comp145611_c0_seq2	-1.85493	5.1132	7.03236e-06	0.000961295
comp151324_c0_seq1	-2.19826	4.58935	7.21216e-06	0.000982137
comp84192_c0_seq2	4.86311	0.151794	7.33839e-06	0.000995557
comp140832_c2_seq1	-7.08737	-0.0732291	7.66353e-06	0.00103576
comp127978_c1_seq1	-6.15075	0.672527	7.79346e-06	0.00104639
comp85884_c1_seq1	-5.52849	-0.248544	7.80044e-06	0.00104639
comp113925_c0_seq1	4.34148	1.09296	7.85625e-06	0.00104996
comp133038_c0_seq1	-2.1409	3.76189	8.06347e-06	0.00107367
comp147606_c0_seq4	-1.83831	5.45051	8.10749e-06	0.00107554
comp92378_c0_seq1	-4.09209	2.41156	8.34895e-06	0.0011035
comp144739_c0_seq1	-2.41484	3.38633	8.40317e-06	0.0011066
comp89148_c1_seq1	-4.86492	1.21779	8.74841e-06	0.00114786
comp123764_c0_seq1	-2.4513	3.20328	9.0433e-06	0.00117856
comp61658_c0_seq1	2.05383	8.07483	9.04796e-06	0.00117856
comp107881_c0_seq2	-7.44091	-0.133209	9.12297e-06	0.00118404
comp133639_c0_seq1	-2.31471	3.90801	9.24716e-06	0.0011917
comp76357_c0_seq1	8.49237	-1.31206	9.27359e-06	0.0011917
comp102133_c0_seq1	6.66331	-0.805983	9.28137e-06	0.0011917
comp132098_c2_seq2	3.37118	1.53971	9.33735e-06	0.00119462
comp141789_c0_seq1	2.31858	4.11012	1.01787e-05	0.00129611
comp128763_c0_seq1	-3.7878	3.12425	1.02028e-05	0.00129611
comp88871_c0_seq2	2.17511	6.10064	1.03529e-05	0.00131055
comp135962_c0_seq1	-5.49877	1.25218	1.0396e-05	0.00131139
comp138771_c0_seq3	-6.52666	0.769173	1.06818e-05	0.00134273
comp138720_c0_seq1	-1.94939	5.22631	1.07331e-05	0.00134448
comp58809_c0_seq1	5.32902	-0.74392	1.07784e-05	0.00134547
comp142947_c0_seq5	-2.35588	3.40434	1.09213e-05	0.00135858
comp124845_c0_seq1	2.493	4.27144	1.104e-05	0.00136432
comp75599_c0_seq1	4.27108	0.0284882	1.10433e-05	0.00136432
comp137606_c0_seq1	-7.30824	0.162061	1.11575e-05	0.00137371
comp125225_c0_seq1	1.88714	5.69998	1.15759e-05	0.00142036
comp137936_c1_seq7	2.01974	6.15305	1.1701e-05	0.00142879
comp135841_c0_seq2	1.92623	7.73092	1.17241e-05	0.00142879
comp127726_c0_seq1	-4.00728	2.35403	1.19113e-05	0.00144466
comp138078_c0_seq1	3.63979	3.13375	1.19645e-05	0.00144466
comp127453_c1_seq1	-6.65205	-0.0468889	1.19748e-05	0.00144466
comp139184_c0_seq2	-3.37034	2.22319	1.22257e-05	0.00146999
comp138270_c0_seq1	1.86996	5.46836	1.22696e-05	0.00147034
comp141649_c0_seq4	-4.31488	2.01769	1.29106e-05	0.00154202
comp130527_c0_seq2	5.80362	-0.811327	1.30796e-05	0.00155703
comp126025_c2_seq1	3.70215	1.2639	1.36096e-05	0.00161478
comp147512_c0_seq1	-4.43866	1.47562	1.37328e-05	0.00162404
comp138288_c1_seq1	-9.17592	-0.71257	1.381e-05	0.00162782
comp119848_c0_seq1	-4.33899	1.40134	1.42399e-05	0.001673
comp79890_c0_seq1	4.27751	-0.246381	1.44629e-05	0.00169366
comp122553_c0_seq1	4.31583	1.00343	1.46449e-05	0.00170941
comp143703_c0_seq3	1.78015	6.51701	1.47873e-05	0.00172045
comp167725_c0_seq1	-5.27911	2.03546	1.56972e-05	0.00182042
comp92066_c0_seq1	-3.40621	2.77753	1.58709e-05	0.00183464
comp134361_c0_seq1	-2.18086	3.65796	1.61319e-05	0.00185884
comp139037_c0_seq1	-6.57307	0.264565	1.62668e-05	0.00186287
comp145732_c2_seq6	10.1727	0.366681	1.62739e-05	0.00186287
comp122568_c0_seq1	-2.29697	3.53127	1.63224e-05	0.00186287
comp117070_c0_seq1	5.86655	-1.59325	1.69285e-05	0.00192594
comp141553_c0_seq3	-5.97339	-0.196541	1.69893e-05	0.00192675
comp145984_c0_seq4	-5.80062	0.734814	1.73944e-05	0.0019665
comp122513_c0_seq1	-3.78453	2.04968	1.76921e-05	0.00199388
comp100438_c0_seq1	-5.89144	0.679862	1.88983e-05	0.00212316
comp137936_c0_seq1	2.0214	5.86603	1.91363e-05	0.00214321
comp135841_c0_seq3	1.88116	8.02793	1.92514e-05	0.0021494
comp165186_c0_seq1	5.53776	2.10417	1.93338e-05	0.00215192
comp13959_c0_seq1	5.86655	-1.59361	1.98484e-05	0.00219888
comp146147_c1_seq5	-5.9868	2.43505	1.9878e-05	0.00219888
comp133049_c0_seq4	8.26071	1.63268	2.02059e-05	0.00222829
comp112783_c0_seq1	-1.58653	8.93162	2.04711e-05	0.00225063
comp130824_c0_seq1	-1.91824	4.74516	2.12497e-05	0.00231678
comp63337_c0_seq1	8.40734	0.929605	2.12536e-05	0.00231678
comp128349_c0_seq1	-8.92533	-0.554431	2.12753e-05	0.00231678
comp134076_c0_seq1	-6.95348	-0.199066	2.13305e-05	0.00231678
comp66064_c0_seq1	-3.63027	2.17824	2.13996e-05	0.00231728
comp147306_c1_seq3	2.14665	8.54681	2.16852e-05	0.00233695
comp137266_c0_seq1	-7.32279	0.185696	2.17112e-05	0.00233695
comp146568_c0_seq5	-4.53473	1.57151	2.17994e-05	0.00233943
comp146044_c0_seq1	-2.48503	2.88525	2.2416e-05	0.00239845
comp141922_c0_seq3	-3.77773	2.39466	2.26052e-05	0.00241151
comp140988_c0_seq1	-5.34709	1.31248	2.268e-05	0.00241233
comp137281_c0_seq6	2.42901	2.96693	2.37809e-05	0.00252054
comp144195_c5_seq4	-6.17818	0.00891358	2.38375e-05	0.00252054
comp137936_c1_seq6	1.99501	6.69573	2.47652e-05	0.00261095
comp137281_c0_seq20	2.42761	2.99835	2.54949e-05	0.00268002
comp141649_c0_seq11	-6.0015	-0.150971	2.56076e-05	0.00268402
comp126204_c0_seq1	-3.56634	2.65091	2.65566e-05	0.0027754
comp57941_c0_seq1	-5.38119	0.170013	2.67546e-05	0.00278799
comp138408_c0_seq1	-4.13317	1.24204	2.73899e-05	0.00283868
comp144471_c0_seq1	-3.62035	2.36871	2.7399e-05	0.00283868
comp143637_c0_seq16	1.63694	5.32756	2.75852e-05	0.00284818
comp115065_c0_seq2	-8.17841	-1.75234	2.76973e-05	0.00284818
comp94422_c0_seq2	-6.27338	-0.0306329	2.77283e-05	0.00284818
comp61164_c0_seq1	-3.61138	2.69985	2.79176e-05	0.00285944
comp144204_c2_seq4	4.87502	0.164588	2.86037e-05	0.0029214
comp62344_c0_seq1	-2.09203	4.90947	2.87669e-05	0.00292974
comp146147_c1_seq23	-5.80195	1.8041	2.92042e-05	0.00295753
comp140626_c2_seq2	-1.589	5.76821	2.92573e-05	0.00295753
comp145611_c0_seq9	-1.72226	5.11863	2.92865e-05	0.00295753
comp146990_c0_seq1	-1.67574	6.3821	2.97317e-05	0.00299407
comp122126_c1_seq1	3.01958	6.90777	3.02457e-05	0.00303732
comp146224_c0_seq4	-4.10244	1.66193	3.06168e-05	0.00306603
comp133049_c0_seq2	8.60916	1.13071	3.07187e-05	0.00306769
comp138089_c0_seq19	-5.23016	0.848373	3.14651e-05	0.00313352
comp133489_c0_seq1	-3.8819	1.79526	3.16118e-05	0.00313944
comp136226_c1_seq1	-9.86303	-0.185413	3.20217e-05	0.00317138
comp146391_c3_seq1	3.22905	1.45594	3.22955e-05	0.00318971
comp139533_c0_seq1	-3.4863	2.75619	3.24972e-05	0.00320084
comp111169_c0_seq1	-1.94583	5.98004	3.31072e-05	0.00325201
comp140033_c3_seq1	5.22009	-1.38664	3.34429e-05	0.00327604
comp135756_c0_seq3	4.86999	-0.493744	3.36671e-05	0.00328903
comp145611_c0_seq5	-1.70555	5.17608	3.39858e-05	0.00331117
comp145556_c1_seq3	4.09722	1.04769	3.42869e-05	0.00333148
comp137606_c0_seq3	-5.39228	0.590244	3.44513e-05	0.00333844
comp144195_c5_seq2	-8.88919	-0.990345	3.49374e-05	0.00337643
comp137936_c1_seq5	1.95871	6.03503	3.54726e-05	0.00341897
comp102710_c0_seq1	5.00388	-0.373347	3.60784e-05	0.00346806
comp113394_c0_seq1	4.57404	0.33263	3.65639e-05	0.00350536
comp127199_c0_seq2	-3.76523	2.19286	3.7075e-05	0.00354143
comp144065_c0_seq1	-4.09271	1.89691	3.71372e-05	0.00354143
comp94093_c0_seq1	3.3173	1.18216	3.75406e-05	0.00357043
comp117132_c0_seq1	-8.14481	0.417486	3.86503e-05	0.00366628
comp140556_c0_seq1	-4.208	1.90091	3.8797e-05	0.0036705
comp138347_c0_seq2	-3.56125	2.02212	3.90548e-05	0.0036852
comp129188_c1_seq1	4.18089	0.0681013	3.94157e-05	0.00370056
comp138347_c0_seq3	-3.55915	2.00176	3.94235e-05	0.00370056
comp133958_c0_seq2	-4.13141	1.44356	3.96706e-05	0.0037048
comp99908_c0_seq1	3.6758	0.632761	3.96748e-05	0.0037048
comp133357_c1_seq3	-1.72431	5.59908	4.05549e-05	0.00376294
comp136798_c0_seq2	-2.54527	2.61381	4.05729e-05	0.00376294
comp147593_c0_seq4	-1.82668	9.94925	4.06114e-05	0.00376294
comp64206_c0_seq1	-5.88713	0.828461	4.15899e-05	0.0038437
comp129757_c1_seq1	1.70374	8.07153	4.23082e-05	0.00390006
comp137606_c0_seq4	-5.60055	0.235521	4.27021e-05	0.00391876
comp131376_c0_seq2	3.02239	2.46593	4.27291e-05	0.00391876
comp138890_c0_seq3	9.99792	0.191805	4.30044e-05	0.00393398
comp129757_c1_seq2	1.70113	8.12172	4.32105e-05	0.0039428
comp124845_c0_seq2	2.60554	3.23236	4.53732e-05	0.00412965
comp126447_c0_seq1	4.55797	-0.800529	4.5642e-05	0.00414363
comp128706_c0_seq1	-3.83792	2.1981	4.62143e-05	0.00418501
comp138771_c0_seq2	-6.81621	-0.338199	4.77383e-05	0.00430416
comp116012_c0_seq1	-3.59941	2.20153	4.77695e-05	0.00430416
comp142947_c0_seq2	-2.56437	2.46297	4.81487e-05	0.00432748
comp146224_c0_seq5	-4.11411	1.36751	4.84053e-05	0.0043397
comp147490_c0_seq2	-4.12774	1.40395	4.86239e-05	0.00434846
comp144320_c1_seq2	-4.70168	0.459808	4.92986e-05	0.00439785
comp147606_c0_seq2	-1.73415	5.08578	4.95465e-05	0.00440902
comp134979_c1_seq1	-7.33353	0.645983	4.98682e-05	0.0044267
comp137807_c0_seq2	-6.70949	-0.437971	5.00688e-05	0.00443355
comp143591_c0_seq1	-4.62489	0.248933	5.02882e-05	0.00444204
comp147416_c5_seq1	-2.68402	4.24931	5.07041e-05	0.0044678
comp137936_c1_seq3	1.92651	6.73517	5.10858e-05	0.00448918
comp145125_c0_seq2	-2.36648	3.68986	5.13147e-05	0.00448918
comp141823_c0_seq1	-3.8005	2.09681	5.13214e-05	0.00448918
comp54555_c0_seq1	-9.35443	-0.685603	5.2403e-05	0.00457267
comp142947_c0_seq3	-2.53322	2.56564	5.27759e-05	0.00459406
comp125773_c1_seq2	-6.17818	0.0264577	5.30365e-05	0.00460559
comp128316_c0_seq1	-4.15368	0.988843	5.3394e-05	0.00462547
comp55242_c0_seq1	-3.99726	1.63479	5.39719e-05	0.00466428
comp125754_c0_seq1	-3.66249	2.00935	5.46568e-05	0.00471215
comp139167_c1_seq1	4.59904	0.0649499	5.51281e-05	0.00474141
comp125754_c0_seq3	-3.65947	1.9634	5.60058e-05	0.00480149
comp142328_c1_seq14	2.0588	3.45409	5.60937e-05	0.00480149
comp120873_c0_seq1	-7.02773	0.176939	5.62662e-05	0.00480481
comp144969_c0_seq1	1.96401	7.61193	5.66443e-05	0.00482564
comp114492_c0_seq1	-5.52915	0.336668	5.71742e-05	0.00485734
comp62526_c1_seq1	-2.43632	2.52297	5.72867e-05	0.00485734
comp144006_c0_seq1	1.76342	7.00902	5.76127e-05	0.00487349
comp134060_c0_seq1	-7.84269	-1.78096	5.78378e-05	0.00488105
comp136798_c0_seq8	-2.61881	2.41314	5.82419e-05	0.00490364
comp146224_c0_seq22	-4.06438	1.31811	5.86155e-05	0.00492356
comp139553_c3_seq1	-5.65479	0.191697	5.96339e-05	0.00499743
comp144455_c1_seq2	-3.14963	2.69729	6.02461e-05	0.005037
comp142038_c1_seq12	-5.93733	-0.776202	6.14369e-05	0.00512464
comp146147_c1_seq6	-6.11539	0.947805	6.17086e-05	0.00513539
comp141922_c0_seq1	-3.74797	2.22496	6.19113e-05	0.00514036
comp139492_c0_seq1	4.21792	0.680793	6.22188e-05	0.00515398
comp146767_c0_seq1	-4.30574	2.87054	6.25354e-05	0.0051683
comp169850_c0_seq1	7.11565	2.18248	6.27928e-05	0.00517767
comp141345_c2_seq1	2.64367	2.4428	6.32158e-05	0.00520062
comp146425_c0_seq5	-4.12372	2.24334	6.37264e-05	0.00523066
comp122977_c0_seq1	-3.61836	1.849	6.39864e-05	0.00523246
comp125105_c1_seq1	4.95288	-0.724119	6.40394e-05	0.00523246
comp142210_c0_seq2	-3.86157	1.82215	6.44077e-05	0.00525061
comp137092_c0_seq2	3.75756	-0.0171904	6.47794e-05	0.00526897
comp135841_c0_seq4	1.97352	7.66261	6.51461e-05	0.00528683
comp147202_c0_seq2	-3.84409	1.36441	6.56096e-05	0.00531245
comp145869_c0_seq1	-2.60991	2.27537	6.69147e-05	0.00540596
comp141627_c0_seq4	2.53082	3.22348	6.74548e-05	0.00543737
comp138048_c0_seq1	-4.90408	-0.352065	6.87591e-05	0.00552102
comp129674_c0_seq2	2.1003	4.4519	6.87997e-05	0.00552102
comp125949_c0_seq1	-3.68327	1.78696	6.92883e-05	0.00554785
comp132544_c0_seq2	-4.53707	0.491792	6.99337e-05	0.00558708
comp54378_c0_seq1	-4.37983	0.377705	7.23158e-05	0.00576458
comp136798_c0_seq1	-2.57703	2.5112	7.29477e-05	0.00580209
comp55962_c0_seq1	-4.48541	0.635717	7.441e-05	0.00590533
comp147586_c2_seq3	-1.57488	6.11166	7.47284e-05	0.00591753
comp65080_c0_seq1	9.66363	-0.142742	7.53234e-05	0.00595154
comp143043_c4_seq2	-8.31183	-1.55714	7.55976e-05	0.0059601
comp147593_c0_seq11	-1.8955	11.4143	7.60016e-05	0.00597885
comp145919_c0_seq1	4.05475	1.39464	7.67832e-05	0.00602715
comp145939_c5_seq8	-2.49107	2.40141	7.71286e-05	0.00604107
comp147593_c0_seq3	-1.7677	10.2251	7.83267e-05	0.00612157
comp141499_c1_seq1	1.85163	6.63947	7.90118e-05	0.00616172
comp89940_c0_seq2	-3.46869	2.12427	8.01474e-05	0.00623675
comp61295_c0_seq1	-3.29608	2.36554	8.07516e-05	0.00627019
comp145919_c0_seq2	3.97825	1.40746	8.11791e-05	0.00628981
comp146147_c1_seq8	-6.03276	0.649463	8.32688e-05	0.00642581
comp113093_c1_seq1	-7.84269	-2.09603	8.32919e-05	0.00642581
comp125132_c0_seq2	-6.69838	-0.855584	8.34716e-05	0.00642588
comp145496_c0_seq1	-4.2379	0.725819	8.55802e-05	0.00657413
comp134840_c0_seq1	-5.99269	-1.58751	9.18009e-05	0.00703696
comp139361_c3_seq3	2.64119	2.47106	9.31928e-05	0.00712845
comp127453_c0_seq1	-5.28782	-0.47628	9.34623e-05	0.00713389
comp147593_c0_seq8	-2.07045	8.70794	9.93203e-05	0.00756497
comp143043_c1_seq2	-7.98648	-1.89445	0.000100001	0.00760069
comp137193_c0_seq4	-4.22416	0.396162	0.000102918	0.00780591
comp149365_c0_seq1	1.66347	6.40732	0.000103288	0.00781749
comp146147_c1_seq11	-6.25806	1.08453	0.000103588	0.00782376
comp173344_c0_seq1	-3.62899	1.61479	0.00010446	0.00787302
comp147593_c0_seq14	-1.7276	9.92199	0.000104918	0.00789099
comp139226_c0_seq3	-4.19757	0.527302	0.000108173	0.00811884
comp132847_c1_seq1	-4.96427	-0.0288238	0.00010877	0.00814664
comp147593_c0_seq2	-1.65673	9.39091	0.000110059	0.00822607
comp137161_c0_seq2	-1.45702	7.74071	0.000110435	0.008237
comp138089_c0_seq23	-4.48938	0.66744	0.000110913	0.00824763
comp143791_c0_seq14	3.74713	0.0633803	0.000111036	0.00824763
comp122977_c0_seq2	-3.62771	1.69172	0.000112261	0.00832147
comp143043_c3_seq4	-8.03139	-1.8273	0.000113427	0.00839054
comp139853_c0_seq1	-2.66785	4.72106	0.000114167	0.00842797
comp145070_c0_seq2	-4.56039	-0.405758	0.000116268	0.00856548
comp113886_c0_seq1	1.9183	4.57744	0.000116814	0.00858813
comp97288_c0_seq2	-6.95348	-0.748742	0.000117076	0.00858977
comp139997_c0_seq1	1.53679	5.34392	0.000118108	0.00864784
comp141907_c1_seq2	2.30119	3.14614	0.000119579	0.00872887
comp146147_c1_seq27	-5.7304	0.360224	0.0001197	0.00872887
comp146147_c1_seq1	-6.3633	0.416777	0.000121513	0.00884317
comp139107_c1_seq1	-4.11029	0.678392	0.00012516	0.00909017
comp125276_c0_seq2	-3.40367	2.00099	0.000125716	0.00911216
comp140330_c0_seq1	-5.07598	-0.423972	0.000126674	0.00916311
comp100581_c0_seq1	-7.91637	-1.93238	0.000127254	0.00918658
comp142746_c0_seq1	-3.5034	1.82079	0.000127688	0.00919941
comp139626_c0_seq2	-3.67111	1.24043	0.000131231	0.00943574
comp136892_c0_seq1	2.41658	3.318	0.000133747	0.00959751
comp141905_c0_seq1	-2.16778	5.32288	0.000134987	0.00966713
comp142576_c3_seq8	-4.98966	0.404481	0.000136831	0.00977973
comp146147_c1_seq15	-6.08494	0.703047	0.00013894	0.00991077
comp138890_c0_seq2	9.28423	-0.522511	0.000140022	0.00996818
comp111258_c0_seq1	1.88051	4.54206	0.000143393	0.010188
comp26979_c0_seq1	-4.91181	-0.291642	0.000146935	0.0104005
comp142947_c0_seq6	-2.26301	2.76153	0.000146962	0.0104005
comp89018_c0_seq1	-2.22909	2.77413	0.00015018	0.0106073
comp60662_c0_seq1	-4.14788	0.703648	0.000151823	0.0107023
comp109487_c1_seq1	-4.17465	-0.436089	0.000153992	0.0108018
comp118859_c0_seq1	-5.05098	-1.66336	0.000154445	0.0108018
comp147522_c0_seq1	-2.05512	10.4244	0.000154509	0.0108018
comp146147_c1_seq4	-5.75638	0.379864	0.000154687	0.0108018
comp110653_c1_seq1	-7.47108	-2.44045	0.000154736	0.0108018
comp147522_c0_seq3	-2.0548	10.2888	0.000155439	0.0108298
comp85131_c0_seq1	-3.73104	1.17744	0.000156784	0.0109024
comp145569_c0_seq2	-2.13092	3.33969	0.000157178	0.0109087
comp77508_c0_seq1	-4.4964	-0.00670577	0.000158008	0.0109451
comp132700_c0_seq1	-3.35072	2.07933	0.00015875	0.0109725
comp88938_c0_seq1	1.76168	4.15676	0.000159013	0.0109725
comp147522_c0_seq4	-2.04948	6.08319	0.000162028	0.0111592
comp129901_c0_seq1	-4.6144	0.245951	0.000162587	0.0111762
comp61557_c0_seq1	1.73947	4.08557	0.000164474	0.0112844
comp146878_c5_seq2	-2.1156	3.31685	0.000166188	0.0113803
comp115311_c0_seq1	-4.22482	0.957583	0.000168384	0.0115087
comp117539_c0_seq1	1.9181	3.28159	0.000169364	0.0115537
comp405946_c0_seq1	-4.71697	-1.02107	0.00017061	0.0116166
comp144201_c1_seq1	-2.7067	1.92964	0.000171852	0.0116791
comp132811_c0_seq2	-3.41432	1.56881	0.000177191	0.0119741
comp64334_c0_seq1	3.15783	0.463702	0.000177254	0.0119741
comp63393_c0_seq1	-3.43187	1.72237	0.000177455	0.0119741
comp145836_c0_seq3	-2.7168	2.29839	0.000177525	0.0119741
comp123123_c0_seq1	1.47572	7.16391	0.00017945	0.0120813
comp117589_c0_seq1	-3.38495	2.09105	0.00018138	0.0121798
comp133506_c0_seq1	4.84316	-0.256865	0.000181591	0.0121798
comp60650_c0_seq1	-3.61157	1.63346	0.000182626	0.0122264
comp141311_c0_seq1	3.92053	0.233816	0.000183301	0.0122488
comp138537_c0_seq4	-3.3794	1.47159	0.000186664	0.0124504
comp139524_c0_seq1	-4.01604	0.67235	0.000187204	0.0124633
comp145575_c1_seq1	-7.94012	-1.96029	0.000190958	0.0126897
comp116031_c0_seq1	-3.31671	1.76409	0.000191559	0.0126953
comp72991_c0_seq1	7.95653	-1.85276	0.000191748	0.0126953
comp144582_c0_seq1	1.54205	5.21695	0.000192261	0.0127059
comp141649_c0_seq19	-5.11286	-0.0756453	0.000193438	0.0127478
comp133917_c1_seq2	6.08379	1.35125	0.000193682	0.0127478
comp62080_c0_seq1	1.67705	4.04082	0.00019396	0.0127478
comp363559_c0_seq1	9.08663	-0.720348	0.000194443	0.0127487
comp136744_c0_seq1	3.11995	1.86344	0.000194683	0.0127487
comp129160_c0_seq1	-5.71779	-0.0250379	0.000197605	0.0129165
comp126137_c0_seq1	-3.68897	0.507393	0.000198305	0.0129388
comp113093_c0_seq1	-7.59594	-2.32118	0.000199618	0.0129789
comp146147_c1_seq3	-6.08626	0.917663	0.000199899	0.0129789
comp125773_c1_seq1	-7.73819	-2.12024	0.000200092	0.0129789
comp135957_c1_seq1	-6.27307	-1.2898	0.000200365	0.0129789
comp290029_c0_seq1	-5.78211	-0.508567	0.000202008	0.0130608
comp146147_c1_seq10	-5.86399	0.698102	0.000202355	0.0130608
comp142328_c1_seq15	1.92417	3.38751	0.000203052	0.0130823
comp139501_c0_seq2	-1.35091	8.62748	0.000204027	0.0131092
comp110825_c0_seq1	-8.19824	-1.27331	0.000204199	0.0131092
comp139720_c0_seq1	-3.35157	1.41174	0.000206924	0.0132464
comp139167_c0_seq2	4.7233	-1.33329	0.000207073	0.0132464
comp143686_c0_seq6	-5.01541	1.30398	0.000208568	0.0132966
comp126876_c0_seq1	-4.98809	-0.82166	0.000208597	0.0132966
comp88224_c0_seq1	2.12564	2.78341	0.000211873	0.0134815
comp131237_c0_seq1	-7.89223	-1.60848	0.000212268	0.0134828
comp117116_c0_seq2	-3.92766	0.698782	0.000214962	0.0136298
comp124366_c0_seq6	-6.92515	-0.778491	0.000215403	0.0136337
comp136784_c0_seq1	-4.48664	0.576783	0.000216017	0.0136442
comp130482_c0_seq1	-2.64238	1.8624	0.000216327	0.0136442
comp141092_c0_seq4	-3.42558	1.22411	0.000218406	0.0137275
comp425165_c0_seq1	-5.52666	-1.20262	0.000218766	0.0137275
comp144103_c0_seq3	-3.8867	0.598238	0.000218794	0.0137275
comp134497_c0_seq1	2.25751	3.60795	0.000220055	0.0137826
comp86140_c0_seq3	6.54523	-0.926639	0.000220916	0.0138124
comp143791_c0_seq15	3.10459	1.18789	0.000223103	0.013925
comp142423_c0_seq2	-4.17605	0.913643	0.000225157	0.0140288
comp144195_c5_seq1	-7.96349	-1.92583	0.000225689	0.0140376
comp62526_c0_seq1	-2.62971	1.77577	0.000227035	0.014097
comp135777_c0_seq2	3.40441	-0.344035	0.000228734	0.014178
comp143668_c0_seq2	-2.67412	2.1108	0.00023019	0.0142436
comp114492_c0_seq2	-4.92532	-0.0363135	0.000232678	0.0143295
comp115065_c1_seq1	-5.68997	-1.90373	0.000233131	0.0143295
comp488505_c0_seq1	-5.64435	-1.91198	0.000233131	0.0143295
comp129188_c0_seq2	4.60119	-1.45697	0.000233172	0.0143295
comp94313_c0_seq1	-3.45168	1.30514	0.000234091	0.0143369
comp146147_c1_seq28	-5.55961	0.58724	0.000234322	0.0143369
comp144577_c1_seq2	1.98168	3.17614	0.000234489	0.0143369
comp115778_c0_seq1	-2.08739	5.39849	0.000237315	0.0144851
comp147239_c4_seq1	-2.63201	2.35528	0.000237992	0.0145018
comp72328_c0_seq1	-5.79809	-1.73618	0.000239019	0.0145397
comp144163_c1_seq1	-2.14465	2.92298	0.000246595	0.0149752
comp126244_c0_seq2	-4.04505	-0.155525	0.000248671	0.0150693
comp137193_c0_seq5	-4.052	0.235218	0.000248982	0.0150693
comp104512_c0_seq2	-9.02863	-1.02009	0.000252234	0.0152404
comp144409_c0_seq1	-3.51583	1.3223	0.000253518	0.0152923
comp138940_c0_seq2	3.1566	2.18065	0.000254743	0.0153405
comp144317_c1_seq4	-2.91454	2.0035	0.000258176	0.0155212
comp706990_c0_seq1	-7.79139	-2.10435	0.000259251	0.0155598
comp167474_c0_seq1	-3.22859	1.83843	0.000261065	0.0156426
comp84683_c0_seq1	-7.26086	-2.62427	0.000262151	0.0156776
comp122685_c0_seq2	-4.43659	-0.566627	0.000262522	0.0156776
comp144225_c2_seq13	2.25304	3.37069	0.000263499	0.0157098
comp132236_c0_seq1	-4.0944	0.517386	0.000266016	0.0158337
comp147606_c0_seq7	-1.41783	7.46588	0.000268957	0.0159823
comp135352_c0_seq2	-2.12497	4.93632	0.00027049	0.0160255
comp135759_c0_seq1	2.95957	0.721983	0.000270763	0.0160255
comp126244_c0_seq1	-3.97152	-0.222347	0.000271022	0.0160255
comp118859_c0_seq2	-4.86457	-1.83707	0.000271512	0.0160281
comp92427_c1_seq1	1.53369	4.72611	0.000272208	0.0160429
comp137878_c0_seq1	1.81039	6.44553	0.000273264	0.0160787
comp88462_c0_seq1	-1.36269	7.58732	0.000276333	0.0162328
comp137597_c0_seq2	-6.16413	-0.982383	0.000277902	0.0162876
comp55087_c0_seq1	-5.12144	-0.237049	0.000278173	0.0162876
comp146147_c1_seq26	-5.64574	0.48474	0.000279085	0.0163145
comp125754_c0_seq2	-3.69243	1.10911	0.00028376	0.0165608
comp141933_c0_seq2	-5.85069	-0.8334	0.000284424	0.0165727
comp137442_c1_seq2	-7.3698	-2.56886	0.000285883	0.0166057
comp105946_c0_seq1	-3.58251	0.94899	0.000285916	0.0166057
comp140308_c2_seq1	2.90479	1.03505	0.000286792	0.0166298
comp145161_c0_seq32	-7.76503	-2.0987	0.000288423	0.0166974
comp93875_c0_seq1	-5.52355	-2.06231	0.000289092	0.0167092
comp121202_c0_seq1	-3.65515	1.30506	0.000289719	0.0167186
comp86163_c0_seq1	-5.42538	-1.27256	0.000290462	0.0167346
comp145125_c0_seq1	-2.22091	3.37903	0.000291297	0.0167558
comp119902_c1_seq1	-5.51262	-1.17355	0.000295905	0.0169131
comp57941_c1_seq1	-5.00943	-0.744816	0.000296005	0.0169131
comp120973_c0_seq1	-3.33283	1.5778	0.000296226	0.0169131
comp135352_c0_seq1	-2.11067	4.9167	0.000296504	0.0169131
comp393854_c0_seq1	-8.93718	-1.11104	0.000296818	0.0169131
comp140192_c0_seq19	-2.98665	1.49289	0.000296853	0.0169131
comp142936_c0_seq1	-2.11937	3.85698	0.000297454	0.0169205
comp55538_c0_seq1	4.71633	-0.946735	0.000302496	0.0171801
comp93327_c0_seq1	-3.64295	1.65821	0.000304839	0.0172859
comp186142_c0_seq1	-3.50469	1.13591	0.000306651	0.0173196
comp55776_c0_seq1	-4.63009	1.31645	0.000306916	0.0173196
comp146147_c1_seq2	-5.64028	0.266501	0.00030702	0.0173196
comp135655_c1_seq1	-3.98033	0.168316	0.000307527	0.0173196
comp135553_c0_seq1	-3.73397	-0.95397	0.000307842	0.0173196
comp116363_c0_seq1	-4.18079	0.264115	0.000309105	0.0173635
comp176207_c0_seq1	-3.70739	0.619297	0.000309879	0.0173798
comp141813_c0_seq1	-3.70384	0.849706	0.000310621	0.0173943
comp139501_c0_seq1	-1.32728	8.76474	0.000317462	0.0177497
comp146864_c0_seq15	-2.7163	1.59895	0.000323426	0.0180551
comp143043_c6_seq2	-4.84882	-0.32811	0.000323944	0.018056
comp142850_c3_seq1	-4.45102	0.817553	0.000324913	0.018082
comp146321_c1_seq2	3.40308	0.0783116	0.000327104	0.0181758
comp130873_c0_seq1	-3.51418	1.2772	0.000334691	0.0185686
comp144726_c0_seq4	3.56924	-0.774064	0.000337912	0.0187185
comp146735_c3_seq2	-2.32277	2.93683	0.000341426	0.018884
comp123005_c0_seq1	1.62364	6.40082	0.00034229	0.0189027
comp111479_c0_seq1	-4.6327	-1.34451	0.000343288	0.0189055
comp146145_c1_seq3	-3.55242	0.940205	0.000343393	0.0189055
comp117589_c1_seq1	-3.97857	0.0580499	0.000345542	0.0189948
comp146159_c0_seq11	-6.18021	-1.36528	0.000346908	0.0190407
comp129734_c0_seq1	2.37539	7.87914	0.000348332	0.0190898
comp131502_c1_seq1	3.78041	0.848005	0.000349849	0.0191322
comp33275_c0_seq1	5.94326	-1.52432	0.00035017	0.0191322
comp131333_c0_seq1	-3.62499	0.89825	0.000351193	0.0191589
comp264717_c0_seq1	-3.85191	0.232908	0.00035596	0.0193896
comp133319_c1_seq2	-4.10262	-0.392707	0.000356775	0.0194045
comp114943_c0_seq1	-4.35933	-1.05611	0.00035819	0.0194521
comp145439_c0_seq16	-5.10813	-1.58286	0.000366516	0.0198742
comp139611_c0_seq1	-3.21758	2.01093	0.000371033	0.0200888
comp108443_c0_seq1	-3.49625	0.542849	0.000375881	0.0203207
comp134048_c0_seq3	-3.39826	1.66591	0.000376555	0.0203266
comp146864_c0_seq12	-2.75991	1.37879	0.000383014	0.0206443
comp86661_c0_seq1	7.17644	-2.63518	0.000384143	0.0206585
comp138325_c1_seq1	-3.81288	0.208657	0.000384427	0.0206585
comp99003_c0_seq1	4.4488	-1.19981	0.000385135	0.0206657
comp143043_c6_seq1	-7.89223	-1.98204	0.000387666	0.020699
comp100231_c0_seq1	-4.11648	0.196409	0.000387708	0.020699
comp145364_c0_seq1	2.00996	4.43146	0.000388066	0.020699
comp11045_c0_seq1	4.44554	-2.13814	0.000388837	0.020699
comp112830_c0_seq1	-3.99654	0.108423	0.000388905	0.020699
comp64347_c0_seq1	-3.36945	1.37933	0.000389212	0.020699
comp180250_c0_seq1	-3.66647	0.783282	0.000392492	0.0208427
comp101181_c0_seq1	-4.06387	-0.271988	0.000393381	0.0208542
comp184738_c0_seq1	-3.65613	0.986025	0.00039387	0.0208542
comp136681_c1_seq2	2.93164	0.673085	0.00039814	0.0210493
comp146147_c1_seq17	-5.57852	0.208862	0.000400236	0.0211026
comp636751_c0_seq1	-7.65453	-2.23754	0.000400322	0.0211026
comp138408_c0_seq2	-4.55189	-0.44037	0.000401784	0.0211218
comp144195_c5_seq9	-7.73819	-2.14639	0.00040232	0.0211218
comp580990_c0_seq1	6.8669	-2.94551	0.000402448	0.0211218
comp65952_c0_seq1	-4.00778	0.931389	0.000405217	0.0212361
comp53944_c0_seq1	-3.15188	0.966403	0.000411249	0.0215208
comp67603_c0_seq1	-5.4459	-2.1291	0.000419653	0.0219287
comp85302_c0_seq1	-7.65453	-1.84213	0.000421001	0.0219663
comp144461_c0_seq2	-2.42699	1.78381	0.000421594	0.0219663
comp117518_c0_seq2	-4.54538	-0.62527	0.000427379	0.0222355
comp117856_c1_seq1	-5.05098	-1.64686	0.00043177	0.0224314
comp144791_c0_seq1	-3.47196	0.838618	0.000438873	0.0227046
comp139880_c0_seq2	2.22392	2.32255	0.000438983	0.0227046
comp112544_c0_seq1	-3.7472	0.87379	0.000439715	0.0227046
comp104030_c0_seq1	-4.04342	0.155628	0.000439993	0.0227046
comp106469_c0_seq1	-5.49844	-1.1942	0.000440184	0.0227046
comp144750_c4_seq1	-4.20321	-1.23537	0.000446694	0.0229556
comp127787_c1_seq2	-5.59724	-1.60035	0.000446936	0.0229556
comp145809_c1_seq2	-1.85005	3.22645	0.000446967	0.0229556
comp98282_c0_seq1	-5.22811	-0.549975	0.000452495	0.0231766
comp130348_c0_seq1	-4.64144	-0.148598	0.00045256	0.0231766
comp144195_c5_seq5	-5.51262	-1.19863	0.00045573	0.0233058
comp103632_c0_seq1	-3.507	0.658854	0.000459044	0.0234419
comp143955_c0_seq2	-2.9334	1.42489	0.000460908	0.0235037
comp443708_c0_seq1	-3.41085	-0.57586	0.000461949	0.0235234
comp138439_c0_seq1	-3.79136	0.264627	0.000462704	0.0235285
comp143392_c0_seq4	-3.77186	0.615807	0.000470034	0.0238675
comp146147_c1_seq19	-5.76009	-0.173395	0.000470959	0.0238807
comp104324_c0_seq1	-3.49702	1.03411	0.00047531	0.0240674
comp139309_c0_seq1	-3.94601	0.165664	0.000477228	0.0241306
comp134091_c0_seq1	-8.27495	-1.75773	0.000478025	0.0241369
comp146147_c1_seq7	-5.81049	0.176388	0.000478732	0.0241387
comp388426_c0_seq1	-4.20117	-0.0614531	0.000480198	0.0241787
comp171678_c0_seq1	-3.41826	1.32129	0.000483025	0.024287
comp122735_c0_seq1	-3.86546	0.580063	0.000484902	0.0243181
comp141108_c0_seq4	2.05364	2.67194	0.000484996	0.0243181
comp60388_c0_seq1	-3.43631	1.18478	0.000496688	0.0248697
comp151757_c0_seq1	4.04919	3.74093	0.000498784	0.0249399
comp238782_c0_seq1	-5.1779	0.383989	0.000501147	0.0250233
comp142165_c0_seq1	-3.57943	0.951735	0.000508626	0.0253615
comp98446_c0_seq1	3.29488	-0.359113	0.000511602	0.0254745
comp92427_c2_seq1	1.58054	4.41729	0.000513857	0.025522
comp110448_c0_seq1	-3.79353	0.0202974	0.000513976	0.025522
comp85055_c0_seq2	-4.81716	-1.0495	0.000515937	0.0255841
comp330291_c0_seq1	4.90858	-0.768796	0.000517122	0.0256075
comp141627_c0_seq2	2.42882	2.47314	0.00052243	0.0258072
comp744911_c0_seq1	-5.77711	-1.78794	0.00052259	0.0258072
comp146825_c0_seq2	-4.17554	0.271321	0.000526804	0.0259796
comp108255_c0_seq1	4.15704	-1.88302	0.000535407	0.0263677
comp146964_c0_seq1	-1.33078	6.26694	0.00053895	0.0265059
comp146147_c1_seq14	-5.68915	-0.235857	0.000540273	0.0265346
comp130801_c0_seq1	2.91553	0.430931	0.000544753	0.0267182
comp142043_c0_seq6	-2.66642	2.43866	0.000550176	0.0269474
comp132061_c0_seq4	7.17644	-2.63496	0.000554273	0.0271111
comp93310_c0_seq1	-3.42272	1.20941	0.000557348	0.0272245
comp146864_c0_seq2	-3.25755	-0.00205834	0.000559437	0.0272593
comp141764_c0_seq1	-7.26086	-2.64828	0.000559576	0.0272593
comp371847_c0_seq1	-3.17688	0.26085	0.000570647	0.0277269
comp140282_c0_seq2	5.20286	-1.40929	0.000570719	0.0277269
comp794290_c0_seq1	-5.01526	-2.46087	0.000575021	0.0278982
comp144669_c1_seq1	4.01516	0.725194	0.000577236	0.0279679
comp72822_c0_seq1	-5.44029	-0.83677	0.000579071	0.0280191
comp61664_c0_seq1	1.45323	7.06428	0.000581898	0.028118
comp139206_c0_seq3	-3.79995	-0.0186215	0.000585917	0.0282742
comp144851_c4_seq1	1.52436	4.77616	0.000587643	0.0283195
comp280_c1_seq1	-6.71771	-3.15498	0.000590112	0.0284004
comp139693_c0_seq1	-3.67131	0.953215	0.000592009	0.0284274
comp60240_c0_seq1	-3.41295	0.832637	0.000592254	0.0284274
comp141108_c0_seq1	2.01602	2.60417	0.000593251	0.0284373
comp142043_c0_seq4	-2.65011	2.46542	0.000594329	0.028451
comp138790_c1_seq2	8.41015	-1.39796	0.000595261	0.0284578
comp106794_c1_seq1	-3.46871	0.532432	0.000598487	0.028574
comp141237_c0_seq1	-3.39382	1.19046	0.000600156	0.0286157
comp411604_c0_seq1	-4.46365	-0.75369	0.000604566	0.0287877
comp132891_c0_seq2	3.43493	-0.746517	0.000610753	0.0290439
comp80725_c0_seq2	8.32295	-1.48533	0.000617058	0.029305
comp20968_c0_seq1	-6.77165	-3.09722	0.000634381	0.0300274
comp793824_c0_seq1	-5.05098	-1.66584	0.000634667	0.0300274
comp107563_c0_seq1	-3.73326	0.33756	0.000634776	0.0300274
comp73236_c0_seq1	8.30486	-1.50346	0.000636058	0.0300485
comp175896_c0_seq1	-3.45367	0.849897	0.000636898	0.0300487
comp122411_c0_seq1	-1.96688	3.27702	0.000638704	0.0300944
comp135151_c0_seq1	-7.65453	-1.82571	0.000639641	0.0300991
comp39756_c0_seq1	-5.2768	-2.24288	0.000640844	0.0301163
comp64912_c0_seq1	-3.50482	0.4034	0.000645241	0.0302833
comp127519_c0_seq1	-3.61018	0.251226	0.000647504	0.03035
comp134356_c1_seq1	-4.24574	-1.41491	0.000648747	0.0303504
comp138287_c0_seq6	-3.11621	1.0742	0.000649202	0.0303504
comp61663_c0_seq1	1.74649	6.30896	0.000653924	0.0305315
comp134468_c0_seq1	-4.17402	-0.780083	0.000657676	0.0306668
comp13438_c0_seq1	-4.09423	-1.60793	0.000659841	0.0307033
comp125262_c1_seq1	-7.0147	-2.5918	0.000660166	0.0307033
comp139240_c0_seq2	2.01401	2.73364	0.000664679	0.0308732
comp138285_c0_seq1	3.32091	-0.169819	0.000668822	0.0309834
comp620274_c0_seq1	-4.99148	-1.67982	0.000669637	0.0309834
comp133016_c1_seq1	-4.99148	-1.69645	0.000669637	0.0309834
comp143710_c0_seq1	1.92159	3.59611	0.000672829	0.0310911
comp136703_c0_seq1	-1.92503	3.05424	0.000675745	0.0311858
comp135254_c0_seq1	-4.29869	-1.43998	0.000683728	0.0315137
comp134239_c0_seq1	-4.29927	-0.302397	0.000686407	0.0315967
comp147244_c0_seq1	-1.35072	8.52358	0.000691179	0.0317757
comp102771_c0_seq1	-3.54594	0.310317	0.000694399	0.0318829
comp132891_c0_seq1	3.39909	-0.77904	0.000695924	0.0319122
comp183281_c0_seq1	-3.31243	1.07948	0.000705176	0.0322732
comp88734_c0_seq1	1.54369	7.67868	0.000705591	0.0322732
comp111293_c0_seq1	2.67674	2.59612	0.000727006	0.0332104
comp120903_c0_seq1	-3.76048	-0.683746	0.00072793	0.0332104
comp196433_c0_seq1	-3.38918	0.922758	0.000729941	0.03326
comp141104_c0_seq1	-3.7036	0.796293	0.000734729	0.0334357
comp137329_c4_seq2	-4.41941	2.20931	0.000741708	0.0337107
comp100899_c1_seq1	-5.03142	-1.60908	0.000749913	0.0340073
comp134771_c0_seq1	-3.52232	1.06038	0.000750694	0.0340073
comp62827_c0_seq1	-3.35714	1.04059	0.000751072	0.0340073
comp142632_c0_seq3	-3.64072	0.614192	0.000754705	0.0340439
comp7512_c0_seq1	-5.7342	-1.85109	0.00075471	0.0340439
comp68828_c0_seq1	-3.84818	-0.87699	0.000755265	0.0340439
comp144204_c2_seq5	4.63727	-1.95042	0.000755669	0.0340439
comp106940_c0_seq1	-5.62099	-1.53943	0.000757576	0.0340871
comp135474_c0_seq1	-2.51562	1.80578	0.000762397	0.0342612
comp95896_c0_seq1	-7.14302	-2.77237	0.000766684	0.0344108
comp141907_c1_seq10	1.33235	4.98847	0.000770448	0.034506
comp136681_c1_seq3	2.8159	0.741092	0.000770726	0.034506
comp137329_c1_seq1	-4.44239	1.76871	0.000775642	0.0346365
comp189400_c0_seq1	-3.5149	0.391184	0.000776374	0.0346365
comp167801_c0_seq1	-3.31613	1.14929	0.00077653	0.0346365
comp146147_c1_seq16	-5.31282	-0.0485735	0.000780982	0.0347614
comp129285_c0_seq1	-3.71812	-0.704387	0.000781263	0.0347614
comp136550_c0_seq1	-4.75536	-1.07925	0.000783334	0.0348104
comp139689_c0_seq1	-4.30843	-0.891513	0.000786552	0.0349072
comp135151_c0_seq2	-7.26086	-2.2646	0.000787453	0.0349072
comp133319_c1_seq1	-7.3698	-2.5534	0.000789414	0.034951
comp574872_c0_seq1	8.17145	-1.6372	0.000795247	0.0351282
comp125276_c0_seq1	-3.30984	1.34189	0.000795369	0.0351282
comp127659_c0_seq1	-3.44738	0.62655	0.000800598	0.0353157
comp122311_c0_seq2	-3.2316	0.819578	0.000811508	0.0357531
comp134380_c0_seq1	-4.05718	-0.571617	0.000815441	0.0358824
comp138921_c0_seq1	-3.58148	0.126202	0.000818445	0.0359706
comp569165_c0_seq1	-4.12625	-1.28997	0.000826173	0.0362659
comp133475_c0_seq1	-4.17356	-0.994111	0.000829206	0.0363392
comp89203_c1_seq1	1.51272	5.47056	0.000829864	0.0363392
comp145621_c4_seq21	-1.24875	6.07658	0.000831975	0.0363691
comp132825_c1_seq1	-1.40427	4.69148	0.000832571	0.0363691
comp114947_c0_seq1	-4.14197	-1.25317	0.000840916	0.036689
comp435173_c0_seq1	3.64691	-1.187	0.000842518	0.0367144
comp116760_c0_seq2	-7.50332	-2.37127	0.000846771	0.0368551
comp184323_c0_seq1	-3.54369	0.537308	0.000848709	0.0368947
comp144210_c0_seq1	2.71679	1.1662	0.000851837	0.036986
comp60807_c0_seq1	-3.36718	0.769482	0.00085675	0.0371544
comp141883_c0_seq7	-3.40152	0.877122	0.000865829	0.0374751
comp622298_c0_seq1	-6.82365	-3.07273	0.000866228	0.0374751
comp143335_c0_seq2	-7.53486	-2.33606	0.000867282	0.0374756
comp487759_c0_seq1	-4.70395	-1.11853	0.000870881	0.0375859
comp134951_c0_seq2	-3.55731	0.531287	0.000874662	0.0377038
comp105147_c0_seq1	-3.40455	0.512478	0.00087637	0.0377322
comp143043_c0_seq1	-7.40436	-2.47464	0.000877733	0.0377457
comp144195_c5_seq8	-5.25029	-1.44787	0.000891795	0.0383046
comp77810_c0_seq1	6.81672	-2.99643	0.000893858	0.0383474
comp144507_c0_seq1	-2.19301	2.51646	0.00089963	0.038549
comp142947_c0_seq8	-2.4128	1.80966	0.000901874	0.0385991
comp515096_c0_seq1	-4.94173	-2.42993	0.000903449	0.0386206
comp138537_c0_seq1	-2.94874	1.1255	0.000918323	0.0392098
comp62775_c1_seq1	-2.27663	1.75942	0.00092214	0.0392656
comp260278_c0_seq1	-4.04672	-0.938635	0.000922499	0.0392656
comp132105_c0_seq1	-3.45166	0.999842	0.000923961	0.0392656
comp105693_c0_seq1	-3.43689	-0.817818	0.000923999	0.0392656
comp167607_c0_seq1	-3.21955	1.36423	0.000926279	0.0392813
comp2034_c0_seq1	-7.14302	-2.39039	0.000926555	0.0392813
comp135053_c0_seq1	-4.12121	-1.06067	0.000932693	0.039495
comp138325_c2_seq1	-7.3698	-2.56787	0.000935824	0.0395769
comp167045_c0_seq1	-3.15212	1.42497	0.000936828	0.0395769
comp129738_c0_seq1	-4.6599	-0.601224	0.00094062	0.0396904
comp136227_c0_seq4	1.33851	5.48361	0.000942147	0.0397083
comp140621_c0_seq5	-2.83573	1.55975	0.000948444	0.0399268
comp138879_c0_seq2	-7.40436	-2.47099	0.000958339	0.0402962
comp104028_c0_seq1	6.52041	-0.946166	0.000966095	0.0405748
comp140357_c1_seq6	2.08253	2.187	0.000967469	0.0405851
comp107600_c0_seq2	4.56867	0.30837	0.000971113	0.0406517
comp146147_c1_seq12	-5.62713	-0.000828625	0.000971318	0.0406517
comp123123_c0_seq3	1.33136	9.43683	0.000973264	0.0406858
comp508242_c0_seq1	-4.45871	-2.14052	0.000980983	0.0409609
comp138358_c0_seq1	-3.20163	1.42505	0.000985919	0.0411192
comp294141_c0_seq1	-3.83592	-0.926869	0.00099013	0.041247
comp146952_c5_seq21	-2.06539	4.56368	0.00099259	0.0413016
comp146383_c3_seq1	-1.72412	3.17677	0.000993997	0.0413124
comp145556_c1_seq1	4.28514	-1.34605	0.00100377	0.0416702
comp115541_c0_seq1	-4.196	-0.771889	0.00101354	0.0419555
comp145796_c1_seq11	-2.99758	1.4797	0.00101402	0.0419555
comp369077_c0_seq1	8.02443	-1.78461	0.00101654	0.0419555
comp102065_c0_seq1	-3.53566	0.160628	0.00101675	0.0419555
comp144163_c5_seq5	-1.95501	2.84461	0.00101711	0.0419555
comp37025_c0_seq1	-4.26627	-1.5496	0.00101832	0.0419555
comp145439_c0_seq4	-4.28483	-0.905944	0.00101881	0.0419555
comp146147_c2_seq4	-6.28798	-1.41322	0.00103562	0.0425989
comp132858_c0_seq1	-3.58207	-1.00622	0.0010369	0.0426028
comp141907_c1_seq7	1.37038	4.20776	0.00104224	0.0427734
comp128760_c0_seq1	1.52029	3.96697	0.00104445	0.0428053
comp125029_c2_seq2	1.16812	7.22776	0.0010454	0.0428053
comp117885_c0_seq1	2.10617	2.36162	0.001056	0.0431902
comp478073_c0_seq1	-4.766	-0.567676	0.00107331	0.0438323
comp77723_c0_seq1	-5.77711	-1.75212	0.0010745	0.0438323
comp167626_c0_seq1	-3.14954	1.10591	0.00107535	0.0438323
comp111241_c0_seq1	-1.72621	5.80202	0.00107805	0.0438924
comp145439_c0_seq9	-4.11755	-0.876689	0.00108179	0.0439748
comp141497_c0_seq2	1.76944	6.55263	0.00108267	0.0439748
comp141907_c1_seq12	1.74106	3.08855	0.00108374	0.0439748
comp143377_c0_seq5	-2.3785	2.11074	0.00108525	0.0439864
comp135474_c0_seq2	-2.49338	1.81991	0.00109034	0.0441429
comp170148_c0_seq1	-4.15085	1.69787	0.00110664	0.0447524
comp218716_c0_seq1	-3.34791	0.397788	0.00111229	0.0449301
comp659065_c0_seq1	-4.27288	-0.9679	0.00111691	0.0450662
comp145471_c0_seq1	-1.82585	3.54092	0.00111862	0.0450847
comp342781_c0_seq1	-4.01902	-0.639848	0.00112151	0.0451506
comp143657_c0_seq2	-3.76873	0.393078	0.0011331	0.0455661
comp123123_c0_seq4	1.31598	9.22088	0.00115961	0.0465544
comp142327_c0_seq1	-3.90793	-0.830946	0.00116027	0.0465544
comp89545_c0_seq1	-4.15753	-1.26107	0.00116371	0.0466404
comp665108_c0_seq1	-7.73819	-2.28486	0.00116665	0.0467061
comp126125_c0_seq1	2.05727	2.86523	0.00116794	0.0467061
comp518118_c0_seq1	-3.89371	-1.05796	0.00117097	0.0467752
comp104259_c0_seq1	3.51561	-0.245322	0.0011748	0.046876
comp128364_c0_seq1	-3.65216	-0.76618	0.00117885	0.0469319
comp141415_c1_seq1	-2.05818	4.61424	0.00117966	0.0469319
comp19366_c0_seq1	-7.0147	-2.83064	0.00118012	0.0469319
comp62326_c0_seq1	-2.462	3.95909	0.00118414	0.0470398
comp137354_c0_seq1	-3.43967	0.431346	0.00121293	0.0481302
comp122068_c1_seq1	1.62106	3.40907	0.00122129	0.0484077
comp142947_c0_seq11	-2.30658	1.96951	0.00122261	0.0484077
comp144577_c1_seq12	2.03154	2.40897	0.00122794	0.048565
comp121950_c0_seq1	-3.59415	-0.460939	0.00123404	0.0487527
comp122729_c1_seq1	-3.65551	-0.220785	0.00124064	0.0489596
comp129784_c2_seq1	-7.62553	-2.23892	0.00124281	0.0489914
comp136017_c0_seq1	2.40705	1.67024	0.00125422	0.0493872
comp132936_c0_seq1	3.32164	-0.314253	0.00125841	0.0494979
comp139520_c0_seq1	-2.27524	2.10319	0.00126881	0.0498062
comp145826_c0_seq60	1.72728	3.34358	0.00126902	0.0498062
comp16160_c0_seq1	-7.1015	-2.41203	0.00128779	0.0504878
comp140610_c0_seq1	-3.55459	-0.5801	0.00129594	0.0507136
comp138692_c0_seq1	-3.66434	-1.66607	0.00129637	0.0507136
comp146774_c0_seq1	1.27761	5.84891	0.00131088	0.0512253
comp115707_c0_seq1	-3.83174	-0.611388	0.00131331	0.0512648
comp66136_c0_seq1	-3.38967	0.965754	0.00132639	0.0517193
comp140308_c0_seq4	1.45794	5.05643	0.00133408	0.0519565
comp65634_c0_seq1	-2.54812	1.08175	0.00133537	0.0519565
comp140308_c0_seq3	1.45793	5.05942	0.0013376	0.0519872
comp128704_c0_seq1	-2.70294	3.96781	0.00134184	0.0520879
comp140357_c1_seq2	2.05568	2.09723	0.00134309	0.0520879
comp678483_c0_seq1	-6.66168	-3.17764	0.00134703	0.0521343
comp61222_c0_seq1	-3.66737	4.60447	0.00134719	0.0521343
comp86003_c0_seq1	7.00776	-2.80489	0.00135111	0.0522299
comp144059_c0_seq1	-4.01044	-1.19542	0.0013532	0.0522543
comp146774_c0_seq3	1.27302	5.86175	0.00135669	0.0523332
comp146735_c0_seq1	-3.13685	-0.479995	0.00135869	0.0523538
comp140348_c0_seq2	-2.14276	3.56518	0.00136542	0.052549
comp108847_c0_seq1	-3.1705	1.06011	0.00136668	0.052549
comp95107_c0_seq1	-4.90812	-1.37833	0.00137082	0.052652
comp137161_c0_seq1	-1.39892	7.95236	0.00137291	0.0526759
comp143041_c0_seq1	-3.4913	-0.0943867	0.00138072	0.0529193
comp191548_c0_seq1	-3.24565	0.911238	0.00138564	0.0530513
comp330975_c0_seq1	-5.08522	-2.1084	0.00138743	0.0530633
comp134764_c1_seq1	-4.48119	-1.72554	0.00140996	0.0538675
comp123462_c1_seq1	-5.83917	-1.82949	0.00141854	0.0541381
comp138166_c0_seq1	-3.31485	0.106923	0.00142604	0.0543663
comp97725_c0_seq1	-6.96925	-2.55729	0.00143294	0.0545718
comp141907_c1_seq6	1.28748	4.85522	0.00143691	0.054665
comp146774_c0_seq8	1.26652	5.85733	0.00143856	0.0546698
comp142193_c0_seq1	-4.13518	0.0246015	0.00146307	0.0555425
comp113454_c0_seq1	-3.76071	-0.47501	0.00147044	0.0557634
comp145796_c1_seq4	-3.04329	0.99768	0.00147509	0.0558809
comp143532_c2_seq1	3.28584	0.0472569	0.00147973	0.0559978
comp143532_c2_seq2	3.24005	-0.0646313	0.00150705	0.0569476
comp137354_c0_seq2	-3.45384	0.39031	0.001508	0.0569476
comp146047_c0_seq18	-3.42842	0.351051	0.00152969	0.0576686
comp130814_c0_seq1	-4.03894	-1.16921	0.0015303	0.0576686
comp53992_c0_seq1	-3.25671	0.441402	0.00153351	0.0577291
comp139520_c0_seq3	-2.23419	2.07945	0.00153716	0.057806
comp78975_c0_seq1	-3.10132	1.08373	0.00154014	0.0578574
comp146508_c2_seq3	3.26098	1.08601	0.00154378	0.0579296
comp121748_c2_seq1	-5.2768	-2.3185	0.00154528	0.0579296
comp111485_c0_seq3	-6.54262	-3.18475	0.00155238	0.0581352
comp146508_c2_seq6	3.11043	2.03375	0.00155822	0.0582928
comp140671_c0_seq3	-5.2768	-2.28891	0.0015608	0.0583149
comp141493_c1_seq3	1.99783	2.42556	0.00156327	0.0583149
comp141465_c0_seq1	2.41967	3.3908	0.00156367	0.0583149
comp136502_c1_seq1	-3.47095	-0.484868	0.00156877	0.0584442
comp63279_c0_seq1	-3.28095	0.182726	0.00159306	0.0592191
comp112167_c0_seq1	-4.03894	-1.17848	0.00159412	0.0592191
comp135548_c1_seq2	2.516	1.25821	0.00159451	0.0592191
comp145855_c0_seq4	2.92211	0.828103	0.00160488	0.059543
comp207823_c0_seq1	-3.44604	-0.25454	0.00161067	0.0596962
comp129808_c0_seq1	-3.19121	-0.0549807	0.00161274	0.0597112
comp96938_c0_seq1	-3.39115	0.909406	0.00161856	0.0598651
comp185244_c0_seq1	-3.16672	1.40395	0.00163319	0.0603442
comp142347_c0_seq1	1.90379	2.42371	0.00164031	0.0605448
comp141855_c0_seq1	2.55537	2.93439	0.0016599	0.0611639
comp146174_c2_seq24	-3.35901	0.34008	0.00166048	0.0611639
comp139248_c0_seq2	-3.52969	-0.013197	0.0016669	0.0613375
comp860955_c0_seq1	-6.77165	-3.17786	0.00166916	0.061358
comp60992_c0_seq1	-3.27879	-0.0293902	0.00168425	0.0618492
comp136850_c0_seq3	-2.10006	2.15937	0.0017012	0.0623627
comp99847_c0_seq1	-7.1015	-2.77691	0.00170484	0.0623627
comp144334_c2_seq3	-1.96994	2.36248	0.00170614	0.0623627
comp143043_c1_seq1	-5.68997	-1.83369	0.00170754	0.0623627
comp143377_c0_seq12	-2.2736	2.02473	0.00170781	0.0623627
comp83480_c0_seq1	-3.42596	0.582538	0.00170864	0.0623627
comp142356_c0_seq1	2.36213	1.30911	0.00171456	0.0625154
comp143330_c0_seq1	-3.50595	0.140814	0.00171711	0.0625451
comp421785_c0_seq1	5.82661	-1.64012	0.00172269	0.0626606
comp133711_c0_seq1	2.60417	0.444812	0.00172458	0.0626606
comp144137_c0_seq3	1.88031	2.63137	0.00172551	0.0626606
comp137712_c0_seq1	-3.80025	-0.761574	0.00174145	0.0631753
comp129861_c0_seq1	-3.55924	-0.847826	0.00175281	0.0635129
comp146029_c0_seq37	-3.52825	-1.28532	0.00175429	0.0635129
comp93779_c0_seq2	-3.51082	-1.34961	0.00176297	0.0637631
comp129817_c1_seq1	2.40651	11.0733	0.00176498	0.0637718
comp118245_c0_seq1	-2.99808	1.50893	0.00178107	0.0642098
comp95941_c0_seq1	-4.33417	-1.80919	0.00178189	0.0642098
comp569770_c0_seq1	-3.96661	-1.25869	0.00178247	0.0642098
comp195351_c0_seq1	-3.12135	0.636184	0.00178846	0.064351
comp563590_c0_seq1	-5.77711	-1.89871	0.00179061	0.064351
comp115317_c0_seq1	1.63644	4.95709	0.00179286	0.064351
comp68409_c0_seq1	-4.56677	-0.794915	0.00179354	0.064351
comp51192_c0_seq1	-4.45871	-2.20661	0.00180053	0.0644729
comp13393_c0_seq1	-4.45871	-2.20953	0.00180053	0.0644729
comp142576_c4_seq1	-5.36382	-1.78182	0.00180413	0.0645377
comp107735_c1_seq1	5.21469	-0.850954	0.00180959	0.0646684
comp144707_c0_seq2	-1.70506	4.17549	0.00181231	0.0646735
comp123336_c0_seq2	-6.92233	-2.60074	0.00181333	0.0646735
comp101718_c0_seq1	-4.67586	-1.65757	0.00181584	0.064699
comp137059_c1_seq1	2.97825	1.24055	0.00181983	0.064777
comp19358_c0_seq1	-4.26627	-1.85917	0.00183897	0.0653052
comp105220_c0_seq1	-6.77165	-3.06526	0.00183908	0.0653052
comp935686_c0_seq1	6.26334	-3.55602	0.00184012	0.0653052
comp145688_c5_seq12	1.66308	8.47554	0.00184712	0.0654891
comp139017_c0_seq2	-3.11172	0.694124	0.00186742	0.0661436
comp139892_c0_seq1	-3.34934	0.2857	0.00187471	0.0663364
comp134317_c0_seq3	-2.18087	1.68394	0.00189001	0.0667922
comp91188_c1_seq1	3.10487	-1.06245	0.00189279	0.0667922
comp91752_c1_seq1	-4.31189	-1.84676	0.00189317	0.0667922
comp84422_c0_seq1	-3.6052	0.150041	0.00190763	0.0672366
comp114617_c0_seq3	1.77375	2.47681	0.00191135	0.0672663
comp120141_c0_seq1	-4.03894	-1.13334	0.00191222	0.0672663
comp101250_c0_seq1	-3.76941	-0.454622	0.00192465	0.0676375
comp146508_c2_seq31	3.0871	1.53768	0.00192846	0.067705
comp139864_c6_seq3	1.71151	3.25558	0.00193504	0.0678698
comp138166_c1_seq1	-3.47215	-0.810508	0.00194365	0.0681054
comp140081_c2_seq1	-3.90451	-1.51699	0.00194741	0.0681706
comp139017_c0_seq1	-3.151	0.374039	0.00194934	0.0681719
comp116429_c0_seq1	-3.12598	0.504892	0.00195381	0.0682059
comp145070_c0_seq13	-3.56217	-0.71245	0.00195411	0.0682059
comp145988_c0_seq2	-3.8111	-0.977487	0.00196304	0.0684511
comp238264_c0_seq1	-3.25163	0.348414	0.00196515	0.0684583
comp570233_c0_seq1	-6.82365	-3.05558	0.00197433	0.0687118
comp132320_c0_seq1	-3.58506	-0.510776	0.00197723	0.0687461
comp127485_c0_seq1	-3.39745	0.431809	0.00200388	0.0696054
comp175589_c0_seq1	-3.14766	0.479761	0.00201753	0.0700064
comp126817_c0_seq2	-3.2734	1.53768	0.00201932	0.0700064
comp66667_c0_seq1	-3.94092	-1.4558	0.00202276	0.0700582
comp138416_c0_seq1	-3.41482	-0.52766	0.00202881	0.0701998
comp987461_c0_seq1	-4.82389	-2.69413	0.00203077	0.0702002
comp143042_c2_seq1	2.74408	-0.267694	0.00203373	0.0702351
comp141376_c0_seq1	-4.27627	-1.23514	0.00204381	0.0705153
comp858_c0_seq1	-6.34331	-3.49457	0.00204838	0.0706053
comp146508_c2_seq14	2.87638	2.7665	0.00205598	0.0707379
comp133221_c1_seq1	-3.51022	-0.558192	0.00205616	0.0707379
comp86428_c0_seq1	-3.93663	-1.23925	0.00207724	0.0713948
comp143697_c2_seq2	-2.45936	1.92361	0.00208609	0.0715817
comp78164_c0_seq1	-4.37773	-1.76529	0.00208666	0.0715817
comp57746_c0_seq1	-3.68381	-0.292692	0.00209357	0.0717502
comp145855_c0_seq3	2.96247	0.664158	0.0020966	0.0717857
comp176018_c0_seq1	-3.07032	0.820568	0.00210455	0.0719656
comp131560_c0_seq1	-3.7935	-0.519303	0.00210762	0.0719656
comp88643_c0_seq1	1.32158	10.4415	0.00210786	0.0719656
comp238885_c0_seq1	-3.52279	-0.917517	0.00211222	0.0720458
comp93901_c1_seq1	2.3929	0.774419	0.00212025	0.0722321
comp118777_c0_seq1	-4.30426	-2.31634	0.0021217	0.0722321
comp146044_c0_seq3	-2.32325	1.44122	0.0021322	0.072521
comp144206_c1_seq1	-6.71771	-2.83319	0.00213913	0.072688
comp141385_c2_seq1	1.36362	4.81342	0.00214224	0.072725
comp344378_c0_seq1	-3.20419	-0.0154337	0.00214628	0.0727933
comp141493_c1_seq24	1.82909	2.77107	0.00215568	0.0730432
comp391290_c0_seq1	-4.59821	-1.7943	0.00217197	0.0734655
comp140106_c0_seq2	-3.27469	-0.648583	0.00217223	0.0734655
comp31817_c0_seq1	-6.96925	-2.97592	0.00218487	0.0738237
comp143175_c0_seq2	1.96739	2.10277	0.00219677	0.0740874
comp141528_c0_seq1	2.8468	0.869485	0.00219977	0.0740874
comp84690_c0_seq1	-3.85594	-1.87206	0.00219979	0.0740874
comp80725_c0_seq1	7.52791	-2.28286	0.00220092	0.0740874
comp140106_c0_seq1	-3.25858	-0.567918	0.00221598	0.0745244
comp126352_c0_seq1	-6.82365	-3.07419	0.00222066	0.0746121
comp114624_c0_seq1	-3.48372	-0.786101	0.00222406	0.0746567
comp126184_c0_seq1	3.04016	-0.984667	0.00222688	0.0746814
comp145744_c3_seq3	-3.59433	-0.618704	0.00224546	0.0752345
comp112217_c0_seq1	2.94691	6.72729	0.00225047	0.075268
comp91567_c0_seq1	-4.07413	-1.63663	0.00225065	0.075268
comp114820_c0_seq2	-3.2565	0.656289	0.00225297	0.0752754
comp104150_c0_seq3	-7.62553	-2.41096	0.0022591	0.0754103
comp52182_c0_seq1	-4.5547	-2.91004	0.00227195	0.0757689
comp143055_c1_seq1	-2.81325	1.72729	0.00228403	0.0761013
comp383386_c0_seq1	2.99677	-1.0284	0.00231757	0.0770515
comp121100_c0_seq2	-3.15824	0.829614	0.00231873	0.0770515
comp112157_c0_seq1	-2.85729	-0.341617	0.00231898	0.0770515
comp117724_c0_seq1	-3.23361	0.505185	0.00232951	0.0772696
comp20078_c0_seq1	-3.76014	-1.0027	0.00232984	0.0772696
comp81820_c0_seq1	-3.67088	-0.941702	0.00234684	0.0777306
comp176843_c0_seq1	-3.07949	0.791109	0.00234807	0.0777306
comp139596_c0_seq1	-3.7315	0.0946861	0.00235045	0.0777379
comp182437_c0_seq1	-3.18275	0.198992	0.00236913	0.0782838
comp141757_c0_seq1	-3.12285	0.431354	0.00237242	0.0782894
comp24080_c0_seq1	-4.97896	-2.58944	0.00237609	0.0782894
comp142668_c2_seq3	-3.76414	0.0899841	0.00237708	0.0782894
comp39040_c0_seq2	-6.82365	-3.09326	0.00237802	0.0782894
comp117821_c0_seq1	-2.88313	0.756123	0.00238035	0.0782945
comp125231_c0_seq1	-3.28108	-0.0113677	0.0024447	0.0803375
comp139022_c1_seq7	2.40363	0.899715	0.00244993	0.0804362
comp134091_c3_seq2	-7.26086	-2.75117	0.00246092	0.0806621
comp140865_c0_seq4	1.73459	3.27609	0.00246248	0.0806621
comp425645_c0_seq1	-6.87383	-2.63766	0.00246355	0.0806621
comp77771_c1_seq1	-3.31271	-0.976435	0.00247504	0.0809647
comp142328_c1_seq21	1.98353	1.99599	0.00248343	0.0811653
comp64255_c0_seq1	1.59544	2.92306	0.00249129	0.0813482
comp739688_c0_seq1	-6.77165	-3.12211	0.00250737	0.0816695
comp932089_c0_seq1	-6.77165	-3.12211	0.00250737	0.0816695
comp146952_c5_seq31	-1.91045	4.36855	0.00250794	0.0816695
comp144943_c0_seq3	-1.67129	3.02847	0.00252556	0.0821352
comp413535_c0_seq1	4.08808	-0.140702	0.00252681	0.0821352
comp125029_c2_seq4	1.09746	7.61375	0.00253717	0.0823776
comp142403_c2_seq13	3.76156	0.983894	0.00253885	0.0823776
comp635077_c0_seq1	-4.54402	-2.17159	0.00254485	0.0824975
comp114268_c0_seq1	-3.37618	0.1311	0.00255923	0.0828891
comp130862_c0_seq1	-3.51511	-1.07197	0.00257578	0.0833501
comp59170_c0_seq1	-3.25858	-0.524754	0.0025858	0.0835991
comp144163_c5_seq11	-2.09215	1.85898	0.00258932	0.0836375
comp125029_c2_seq3	1.09588	7.64336	0.00259585	0.0837734
comp126889_c0_seq1	-3.65621	-0.464055	0.00260277	0.0839212
comp146952_c5_seq4	-1.90014	4.33097	0.00260872	0.0840376
comp137948_c0_seq2	-2.30529	1.23717	0.00261442	0.084146
comp62309_c0_seq1	-1.41359	5.41037	0.00262601	0.0844433
comp146047_c0_seq17	1.60667	3.51467	0.00263084	0.084523
comp3102_c0_seq1	-4.16757	-2.45588	0.00264905	0.085032
comp131048_c0_seq1	-3.68313	-0.909349	0.00265633	0.0851898
comp117401_c0_seq1	-3.65716	-0.679511	0.00266488	0.0853879
comp100739_c0_seq1	6.10509	-3.71541	0.00269703	0.0863408
comp145331_c0_seq1	-2.56742	1.72838	0.0027021	0.0864264
comp145787_c0_seq5	-2.04448	1.95671	0.00270863	0.0865581
comp86194_c0_seq2	-2.76203	1.37303	0.00271394	0.0866508
comp64956_c0_seq1	-3.03434	0.431617	0.0027199	0.0867641
comp146568_c0_seq2	-4.19077	-1.14747	0.00272525	0.0868576
comp125384_c0_seq1	-3.05673	0.148938	0.0027327	0.0870179
comp140064_c0_seq2	-2.66992	0.0553586	0.00275751	0.0876827
comp98670_c0_seq2	-3.25352	-0.687461	0.00275845	0.0876827
comp131343_c1_seq1	-3.19741	-0.0246819	0.0027729	0.088064
comp3446_c0_seq1	-3.85884	-1.3473	0.00281177	0.0892196
comp131083_c0_seq1	-3.26035	0.0856464	0.00282109	0.0894366
comp136608_c0_seq1	1.9558	1.92462	0.00283227	0.0896741
comp132085_c0_seq1	-3.14198	-0.0369121	0.00283357	0.0896741
comp144201_c1_seq4	-2.70074	-0.0536883	0.00284302	0.0897799
comp65270_c0_seq1	-3.56169	1.71704	0.00284443	0.0897799
comp145826_c0_seq15	1.61452	3.31188	0.0028464	0.0897799
comp512719_c0_seq1	-6.77165	-2.74982	0.0028469	0.0897799
comp121991_c0_seq1	-3.78187	-1.19245	0.00289572	0.0912394
comp1142886_c0_seq1	-5.15195	-2.43819	0.00291594	0.091796
comp147443_c0_seq2	1.76103	2.98329	0.00292418	0.0919749
comp141489_c2_seq1	-1.1519	5.76888	0.00296656	0.0931526
comp135648_c0_seq1	2.77474	-0.495208	0.00296681	0.0931526
comp136630_c0_seq1	-3.68552	-0.794948	0.00297417	0.0932934
comp147586_c2_seq1	-1.30539	5.02148	0.00297648	0.0932934
comp669431_c0_seq1	-4.74955	-1.97095	0.00299004	0.0936094
comp126419_c0_seq3	-2.21349	1.28628	0.00299177	0.0936094
comp145678_c2_seq2	1.15492	5.89113	0.00302042	0.0944237
comp138927_c0_seq3	1.98757	2.01666	0.00303407	0.094768
comp246270_c0_seq1	-3.41734	-0.723616	0.00304472	0.0950179
comp100879_c0_seq1	-6.87383	-3.11711	0.00305624	0.0952691
comp117423_c0_seq1	-3.4534	-0.41242	0.00306034	0.0952691
comp144320_c0_seq1	-3.35989	-0.317739	0.00306072	0.0952691
comp101181_c0_seq2	-4.17045	-1.95442	0.00307254	0.0955305
comp125985_c0_seq2	-3.97644	-1.50776	0.00307658	0.0955305
comp14532_c0_seq1	-4.73962	-2.8152	0.00307708	0.0955305
comp140800_c1_seq1	-2.27537	1.78375	0.00308384	0.0956478
comp138698_c0_seq1	-3.10577	-1.3848	0.00308619	0.0956478
comp845254_c0_seq1	-4.16757	-2.4744	0.0030911	0.0957043
comp76940_c0_seq1	-3.1456	0.564519	0.00309333	0.0957043
comp127357_c0_seq1	-3.50134	-1.06622	0.00311133	0.0961049
comp143043_c3_seq3	-6.77165	-3.10559	0.00311163	0.0961049
comp42926_c0_seq1	-3.67635	-1.25401	0.00312067	0.0963016
comp42929_c0_seq1	-6.41285	-3.50121	0.00312423	0.0963285
comp139206_c0_seq1	-3.58207	-1.03487	0.00315712	0.0972593
comp108998_c0_seq1	6.40594	-3.41154	0.00317153	0.0976195
comp1175266_c0_seq1	-4.3365	-2.34098	0.00318136	0.0978383
comp145826_c0_seq18	1.59726	3.41073	0.00318648	0.0979122
comp145679_c0_seq1	-2.98511	2.14342	0.00319768	0.09811
comp136890_c0_seq1	-3.10053	-0.174647	0.00319838	0.09811
comp127573_c0_seq1	-3.47339	-1.11033	0.00320365	0.0981881
comp569307_c0_seq1	-5.05066	-2.56736	0.00321211	0.0983635
comp118508_c0_seq3	-3.92493	-1.81232	0.00325206	0.0992222
comp134866_c0_seq1	-3.37234	-0.770433	0.00325348	0.0992222
comp127407_c0_seq2	-3.19403	-1.31258	0.00325348	0.0992222
comp222673_c0_seq1	-3.0538	0.318973	0.00325364	0.0992222
comp172305_c0_seq1	-2.86132	1.0267	0.00325396	0.0992222
comp139803_c0_seq1	3.10306	0.724494	0.00326962	0.0995477
comp106794_c0_seq1	-3.75851	-1.91619	0.00327017	0.0995477
comp67588_c0_seq1	-3.67635	-1.23891	0.00327373	0.0995719
comp111761_c0_seq1	-4.35198	0.582108	0.00327843	0.0996304
comp50489_c0_seq1	-6.34331	-3.52939	0.00330699	0.100414
comp141092_c0_seq2	-2.55425	0.973464	0.00331856	0.10068
comp107270_c0_seq1	-3.38225	-0.47308	0.00333048	0.100956
comp143051_c1_seq8	1.44673	3.49364	0.0033412	0.101131
comp93779_c1_seq1	-3.8685	-2.16436	0.00334209	0.101131
comp108255_c0_seq3	6.10509	-3.71686	0.00334467	0.101131
comp145787_c0_seq7	-2.06295	1.79318	0.00335068	0.101227
comp105498_c0_seq1	-3.20979	-0.274785	0.00336052	0.101348
comp132780_c0_seq1	-3.81007	-1.35307	0.00336212	0.101348
comp121275_c1_seq1	2.04743	2.12583	0.00336313	0.101348
comp127777_c0_seq2	-1.42687	4.09234	0.00337517	0.101591
comp134958_c0_seq1	-3.50494	0.805607	0.00337686	0.101591
comp147331_c0_seq26	1.43759	3.44	0.00338694	0.101809
comp142193_c0_seq2	-3.74048	0.0134808	0.00339235	0.101835
comp145374_c5_seq13	-3.21106	-1.01001	0.00339345	0.101835
comp130474_c0_seq1	-4.02476	-1.17986	0.00340439	0.102078
comp111146_c1_seq1	-4.45251	-3.00275	0.00341959	0.102448
comp12150_c0_seq1	-3.88596	-1.58737	0.0034391	0.102947
comp139215_c0_seq1	1.34512	4.12011	0.00346821	0.103732
comp74408_c0_seq1	-4.42911	-2.20828	0.00347298	0.103788
comp16446_c0_seq1	-6.54262	-3.33228	0.00348657	0.104087
comp156421_c0_seq1	-1.6437	3.13525	0.00348878	0.104087
comp98670_c0_seq1	-3.19772	-0.643857	0.00350945	0.104617
comp126817_c0_seq3	-3.26732	1.26176	0.00353489	0.105288
comp843639_c0_seq1	-7.05875	-2.94755	0.00354444	0.105485
comp102088_c2_seq1	-6.41285	-3.15382	0.00354927	0.105542
comp135904_c1_seq1	-3.47711	-0.0598373	0.00355304	0.105566
comp144103_c0_seq2	-3.83888	-1.13533	0.00356553	0.10585
comp188191_c0_seq1	-2.9527	-0.0344741	0.00357715	0.106072
comp143827_c11_seq12	2.59099	0.0199123	0.00357891	0.106072
comp137619_c0_seq3	-2.12927	4.4082	0.00360638	0.106798
comp126467_c0_seq1	-3.6424	-1.73902	0.00361212	0.10688
comp101557_c0_seq1	2.3689	0.369501	0.00361993	0.107023
comp135876_c0_seq2	2.19032	1.2323	0.00363137	0.107273
comp137059_c0_seq1	2.75264	1.06748	0.00365748	0.107956
comp140139_c0_seq1	-3.35534	0.325165	0.00366514	0.108093
comp22985_c0_seq1	-4.59821	-2.08406	0.00367026	0.108155
comp505898_c0_seq1	-3.32612	-0.688376	0.003698	0.108883
comp135684_c0_seq1	2.7178	-0.617867	0.00370325	0.108949
comp147080_c0_seq4	-3.0356	-0.330262	0.00370991	0.109029
comp146029_c0_seq32	-3.08123	0.0284847	0.00371204	0.109029
comp140730_c0_seq1	1.22576	5.94905	0.00376404	0.110407
comp48101_c1_seq1	-4.09404	-2.55153	0.0037659	0.110407
comp116265_c0_seq1	-4.69556	-2.64411	0.00376817	0.110407
comp532536_c0_seq1	3.55025	-2.45114	0.00377467	0.110478
comp142193_c0_seq3	-3.6917	0.0599821	0.00377672	0.110478
comp142947_c0_seq1	-2.36653	1.21168	0.00378961	0.110684
comp797988_c0_seq1	-6.47919	-3.37793	0.00378992	0.110684
comp79613_c0_seq1	-3.44489	-1.12968	0.00380951	0.111165
comp122980_c0_seq2	7.13609	-2.67657	0.00383196	0.11173
comp145939_c5_seq1	-2.74911	-0.329364	0.00388	0.113012
comp140139_c0_seq7	-4.15293	-1.54643	0.00388222	0.113012
comp146505_c0_seq1	3.35852	-0.681934	0.00391638	0.113914
comp48463_c0_seq1	-6.27024	-3.37354	0.00393354	0.114321
comp131919_c0_seq1	3.91491	-2.09552	0.00395314	0.114797
comp686024_c0_seq1	-6.54262	-2.98777	0.00396315	0.114987
comp803969_c0_seq1	-3.80611	-2.26943	0.00396606	0.114987
comp54733_c0_seq1	-3.6124	-1.00953	0.00398043	0.115311
comp309_c1_seq1	-4.36804	-2.26071	0.00400004	0.115786
comp143347_c5_seq1	-1.60171	2.73449	0.00403018	0.116564
comp798261_c0_seq1	-6.92233	-3.07962	0.00404122	0.116789
comp120664_c0_seq1	-4.26361	-1.53039	0.004046	0.116834
comp131368_c1_seq2	-3.66063	-1.2825	0.00404937	0.116837
comp133917_c1_seq1	3.68243	0.898998	0.00406072	0.117071
comp100589_c0_seq1	-4.14547	-2.01672	0.00409483	0.117959
comp8158_c0_seq1	-4.0111	-1.45077	0.00412389	0.118701
comp141499_c0_seq1	1.53321	5.45867	0.00414135	0.119109
comp143639_c1_seq5	-3.66434	-1.75445	0.00416503	0.119566
comp114820_c0_seq1	-3.00881	-0.0696943	0.00417017	0.119566
comp140725_c0_seq1	2.56836	-0.0574809	0.00417261	0.119566
comp87410_c0_seq2	-5.41905	-2.25418	0.00417379	0.119566
comp1114357_c0_seq1	-6.02581	-3.83865	0.00417518	0.119566
comp127001_c0_seq1	-3.33593	-0.522089	0.00417921	0.119566
comp937055_c0_seq1	-4.5547	-2.95255	0.00418312	0.119566
comp145234_c1_seq1	4.38606	-3.03659	0.00418598	0.119566
comp141907_c1_seq4	1.3454	4.38061	0.00419019	0.119566
comp809701_c0_seq1	-6.34331	-3.59005	0.00419389	0.119566
comp6213_c1_seq1	-6.27024	-3.62003	0.00419389	0.119566
comp88703_c1_seq1	1.27288	5.97057	0.00419717	0.119566
comp110206_c0_seq2	-4.78237	-2.72566	0.00420689	0.119748
comp149958_c0_seq1	-1.4891	5.36348	0.00421334	0.119837
comp23199_c0_seq1	-3.98574	-2.15272	0.00422334	0.120026
comp111755_c0_seq1	-2.56607	0.578571	0.00423825	0.120355
comp135655_c0_seq1	-3.80611	-2.24962	0.00424332	0.120404
comp762253_c0_seq1	-4.88651	-1.76563	0.00428713	0.121551
comp88635_c0_seq2	1.15121	7.67138	0.0043031	0.121781
comp103986_c0_seq1	-4.3989	-2.33842	0.00430484	0.121781
comp3439_c0_seq1	3.42077	-1.60495	0.00430539	0.121781
comp125646_c0_seq1	-2.97393	3.59259	0.00431328	0.121908
comp142950_c7_seq9	-1.28135	3.86979	0.00432142	0.121969
comp46761_c0_seq1	-3.84788	-2.75389	0.00432222	0.121969
comp146952_c5_seq2	-1.733	4.2335	0.00432883	0.12206
comp131938_c0_seq1	-3.45721	-1.44465	0.00434348	0.122204
comp698378_c0_seq1	-6.11197	-3.74269	0.00434506	0.122204
comp105255_c1_seq1	6.10509	-3.71869	0.00434506	0.122204
comp94011_c1_seq1	-4.09404	-2.53803	0.00434757	0.122204
comp118247_c0_seq1	-3.12307	-0.194182	0.0043537	0.122281
comp122119_c1_seq2	-1.75335	3.43548	0.00436373	0.122467
comp128356_c0_seq1	-3.62666	-1.9687	0.0043974	0.123316
comp135957_c0_seq1	-6.41285	-3.48677	0.00440306	0.123378
comp64846_c1_seq1	-2.91659	-0.0689965	0.0044188	0.123671
comp128439_c0_seq1	-3.59596	-1.34963	0.00442039	0.123671
comp100899_c0_seq1	-6.47919	-3.33472	0.00443097	0.123854
comp83562_c0_seq1	-3.78942	-1.23957	0.0044338	0.123854
comp139428_c0_seq5	2.19657	1.90764	0.00445414	0.124325
comp94457_c0_seq1	-3.94092	-1.42394	0.00448524	0.12502
comp1351422_c0_seq1	-6.87383	-3.12675	0.00448598	0.12502
comp140139_c0_seq5	-3.38849	-0.530692	0.0044987	0.125277
comp131408_c0_seq1	-3.63658	-0.669543	0.00451319	0.125575
comp104821_c0_seq1	4.14756	-3.28224	0.00451639	0.125575
comp137938_c2_seq1	-2.41945	1.64101	0.00456326	0.126696
comp146106_c2_seq1	1.18404	5.28022	0.00456789	0.126696
comp568844_c0_seq1	3.76047	-2.2557	0.00457328	0.126696
comp798041_c0_seq1	-6.19328	-3.66775	0.00457431	0.126696
comp1044525_c0_seq1	-6.19328	-3.73118	0.00457431	0.126696
comp143042_c0_seq1	2.33356	0.311105	0.00459086	0.127056
comp74814_c0_seq1	-3.17683	-1.08157	0.00459644	0.127113
comp129986_c0_seq1	-3.15244	-0.850247	0.00463523	0.128087
comp102407_c0_seq1	-3.70721	-2.01798	0.00467029	0.128957
comp1131925_c0_seq1	-6.71771	-3.25527	0.00467567	0.129006
comp145774_c0_seq1	2.18553	0.980432	0.00468003	0.129027
comp144670_c1_seq1	-3.62012	-1.79225	0.00470047	0.129392
comp91341_c1_seq1	-3.62012	-1.80085	0.00470047	0.129392
comp424364_c0_seq1	-3.4129	-0.915026	0.00471297	0.129526
comp114639_c0_seq1	-3.56611	-1.22473	0.00471343	0.129526
comp145988_c0_seq1	-3.16469	-0.829306	0.00471737	0.129526
comp145981_c4_seq1	1.48317	7.43203	0.00472424	0.129526
comp88335_c1_seq1	3.43715	-2.16661	0.00472425	0.129526
comp118034_c0_seq1	-3.74089	-2.34778	0.00472692	0.129526
comp91312_c0_seq1	-4.50451	-2.99677	0.00473351	0.129607
comp130082_c0_seq1	2.24293	1.14061	0.00474032	0.129695
comp76468_c1_seq1	-4.04097	-1.70474	0.00475377	0.129964
comp436373_c0_seq1	-4.69556	-2.78567	0.00476815	0.130258
comp84899_c0_seq1	-2.45275	1.3053	0.0047734	0.130303
comp2743_c0_seq1	-6.47919	-3.40742	0.0047808	0.130406
comp45031_c0_seq1	-3.30369	-1.57858	0.00478655	0.130463
comp97866_c0_seq1	5.9273	-3.89769	0.00479267	0.130531
comp105082_c0_seq1	-3.71718	-0.650245	0.0048002	0.130637
comp594994_c0_seq1	-3.93468	-2.67437	0.00481114	0.130836
comp137938_c2_seq4	-2.44212	1.60428	0.004815	0.130842
comp126864_c1_seq1	-1.90229	2.31334	0.00482422	0.130994
comp37769_c0_seq1	-6.11197	-3.7827	0.00484309	0.131399
comp146039_c5_seq5	-2.2598	1.04455	0.00484644	0.131399
comp124730_c2_seq1	1.18899	4.22175	0.00488568	0.132363
comp871753_c0_seq1	-6.41285	-3.49692	0.00492568	0.133346
comp128834_c0_seq1	-4.09417	-1.63801	0.00493867	0.133597
comp304327_c0_seq1	-4.6032	-2.83195	0.00494367	0.133632
comp146147_c1_seq21	-4.88651	-1.926	0.00497504	0.134378
comp148297_c0_seq1	-1.12844	4.88961	0.00498291	0.13449
comp122933_c0_seq1	-3.14871	-0.4855	0.00498698	0.134499
comp123928_c0_seq2	-3.32612	-0.724637	0.00499614	0.134645
comp367541_c0_seq1	3.13141	-1.16029	0.00500713	0.134676
comp61600_c0_seq1	1.35911	10.3235	0.00500846	0.134676
comp145385_c0_seq12	1.66325	2.58459	0.00500854	0.134676
comp125110_c0_seq1	-3.50134	-1.08677	0.00502052	0.134897
comp93551_c0_seq1	-3.34186	-1.3685	0.00502951	0.135038
comp130326_c0_seq1	-3.68941	-1.50047	0.00505148	0.135527
comp61152_c0_seq1	-2.54986	4.42902	0.00509093	0.136471
comp134300_c1_seq1	-4.73962	-2.79293	0.00509426	0.136471
comp140865_c0_seq3	1.48265	3.75158	0.00512902	0.137205
comp121862_c0_seq1	-2.99038	-1.6699	0.00512932	0.137205
comp141385_c5_seq1	1.15757	7.41649	0.00513537	0.137265
comp127576_c0_seq1	-4.20298	-2.46175	0.00514953	0.137541
comp118841_c1_seq1	2.92866	0.7047	0.0051883	0.138474
comp132780_c0_seq2	-3.45921	-1.10175	0.00520721	0.138794
comp96772_c0_seq1	-3.37611	-1.35268	0.00520802	0.138794
comp34268_c0_seq1	-3.40429	-2.48086	0.00521508	0.138879
comp131635_c0_seq1	-1.83291	3.86821	0.00521928	0.138888
comp136189_c0_seq1	1.18628	6.48326	0.00522822	0.139024
comp145954_c1_seq3	-3.08434	-0.137756	0.00523682	0.139149
comp1804_c0_seq1	-3.76931	-1.62979	0.00527304	0.139986
comp700215_c0_seq1	-4.65012	-2.85771	0.00527608	0.139986
comp61735_c0_seq1	-1.00226	7.50351	0.00533877	0.141544
comp140228_c0_seq1	-3.19772	-0.637542	0.00535595	0.141895
comp138812_c0_seq2	-3.09556	-0.466407	0.00538525	0.142566
comp59158_c0_seq1	-3.14497	-0.694499	0.0054108	0.143137
comp141248_c0_seq1	-1.95769	3.31683	0.00542352	0.143368
comp36203_c0_seq1	-6.34331	-3.53793	0.00543112	0.143464
comp414793_c0_seq1	6.9154	-2.89863	0.00545925	0.143944
comp40049_c0_seq1	-6.34331	-3.60015	0.00546009	0.143944
comp141471_c1_seq3	2.24763	0.303821	0.0054613	0.143944
comp137400_c0_seq1	-3.17688	0.178707	0.00546793	0.144013
comp132510_c0_seq2	5.47094	-1.12718	0.0054757	0.144112
comp108763_c1_seq1	-6.47919	-3.45836	0.00550306	0.144726
comp122119_c1_seq1	-1.72542	3.39995	0.00552475	0.14519
comp110162_c0_seq1	-3.41915	-2.20513	0.0055466	0.145493
comp56910_c0_seq1	3.37338	-2.2236	0.0055466	0.145493
comp122515_c0_seq1	-3.40622	-0.777992	0.00555153	0.145493
comp224008_c0_seq1	-3.13685	-0.593099	0.00555247	0.145493
comp116661_c0_seq1	-2.83309	-0.0875567	0.00558813	0.146321
comp91312_c1_seq1	-3.62012	-1.77794	0.00559501	0.146395
comp1273797_c0_seq1	-6.11197	-3.767	0.00560429	0.146531
comp5753_c1_seq1	2.9318	-2.33154	0.00561708	0.146758
comp369377_c0_seq1	-4.19501	-1.53567	0.00566001	0.147773
comp857986_c0_seq1	-6.54262	-3.42243	0.00566964	0.147917
comp134342_c0_seq1	1.15798	5.27657	0.00568105	0.148107
comp124730_c2_seq4	1.16918	4.30185	0.00569193	0.148283
comp85544_c0_seq1	-3.17683	-0.964479	0.00570029	0.148393
comp74034_c0_seq1	-3.22034	-1.65414	0.00571537	0.148579
comp126419_c0_seq2	-2.18936	0.741838	0.00571567	0.148579
comp91453_c0_seq1	-6.47919	-3.49592	0.00572968	0.14862
comp9002_c0_seq1	-6.41285	-3.55985	0.00572968	0.14862
comp7410_c0_seq1	-6.34331	-3.56188	0.00572968	0.14862
comp114333_c0_seq1	-4.3365	-2.28997	0.00574726	0.148969
comp94808_c1_seq1	-4.04097	-2.10128	0.00575955	0.149103
comp145075_c10_seq1	1.02686	6.54955	0.00576074	0.149103
comp1328391_c0_seq1	-6.02581	-3.8633	0.00577397	0.149154
comp77390_c0_seq1	1.47518	2.99703	0.00577769	0.149154
comp147080_c0_seq5	-3.12963	-0.477009	0.00578222	0.149154
comp89679_c0_seq1	-1.79917	2.68355	0.00578388	0.149154
comp124919_c0_seq2	-3.1961	-1.48138	0.00578399	0.149154
comp72922_c0_seq1	2.36429	0.14596	0.00578758	0.149154
comp123925_c0_seq1	-2.1556	1.37845	0.00582335	0.149968
comp144378_c0_seq1	1.22035	3.94673	0.00585216	0.150602
comp82938_c0_seq2	2.43897	0.536747	0.00586164	0.150738
comp34652_c1_seq1	-6.11197	-3.79179	0.00588073	0.151033
comp137720_c0_seq1	1.76529	2.31652	0.00588153	0.151033
comp133838_c0_seq1	-3.05069	-0.590957	0.00589468	0.151263
comp139347_c1_seq4	-1.46303	3.45185	0.00594337	0.152404
comp138421_c0_seq1	1.24282	3.94435	0.00595082	0.152413
comp93901_c0_seq1	2.0205	1.27673	0.00595308	0.152413
comp140401_c0_seq3	3.56088	-1.75634	0.00595767	0.152413
comp178111_c0_seq1	-2.89829	0.83713	0.00596069	0.152413
comp144163_c5_seq9	-1.95638	1.6401	0.00599176	0.153099
comp128603_c0_seq5	-2.53876	1.43842	0.00599784	0.153145
comp92540_c0_seq1	-1.98312	3.25735	0.00601117	0.153376
comp101315_c2_seq1	-6.19328	-3.62637	0.00605533	0.154358
comp61912_c0_seq1	1.16535	8.85385	0.00606062	0.154358
comp129835_c0_seq1	3.92153	-2.6503	0.00606252	0.154358
comp137425_c0_seq2	2.97352	-0.616003	0.00609364	0.155041
comp674131_c0_seq1	-6.34331	-3.20472	0.00610767	0.155288
comp106951_c0_seq1	-6.47919	-3.4825	0.00614032	0.156007
comp100589_c0_seq2	-4.3989	-2.29452	0.00616606	0.156551
comp137891_c0_seq1	-4.73962	-2.78003	0.00618923	0.15695
comp99271_c0_seq2	-6.19328	-3.71793	0.00619049	0.15695
comp140192_c1_seq2	-2.90201	-1.37481	0.00619613	0.156982
comp28390_c0_seq1	-3.59878	-2.06128	0.00623943	0.157968
comp113301_c0_seq1	-3.31517	-0.748101	0.006279	0.158857
comp7976_c0_seq1	-4.05582	-2.5759	0.00628664	0.158939
comp115464_c0_seq1	-4.45251	-2.74418	0.00629309	0.15899
comp136529_c3_seq1	1.50042	2.91048	0.00632278	0.15944
comp116071_c0_seq1	1.60302	4.14028	0.0063256	0.15944
comp42694_c0_seq1	-6.02581	-3.8889	0.00632864	0.15944
comp1346572_c0_seq1	-5.93418	-3.90677	0.00632864	0.15944
comp179576_c0_seq1	-2.80621	0.357806	0.00634536	0.15971
comp137475_c1_seq1	2.44476	-0.716563	0.00634826	0.15971
comp141471_c1_seq2	2.57473	-0.831231	0.00637082	0.160066
comp778360_c0_seq1	-6.41285	-3.52108	0.00637129	0.160066
comp129042_c0_seq1	-3.51176	-2.20369	0.00640107	0.160702
comp91913_c0_seq3	-1.98216	1.49146	0.00642485	0.161186
comp131924_c1_seq2	-3.33642	-0.606983	0.00643361	0.161293
comp100793_c1_seq1	-4.50451	-3.05035	0.00644462	0.161457
comp422217_c0_seq1	-3.83219	-1.84488	0.00645441	0.161589
comp131832_c0_seq2	-2.73649	-1.29298	0.0064705	0.161818
comp138927_c0_seq2	1.88172	1.87026	0.00647254	0.161818
comp132544_c1_seq1	-3.83219	-1.91754	0.0064881	0.161981
comp92189_c0_seq1	-3.5625	-1.43403	0.00649226	0.161981
comp104150_c0_seq1	-5.41905	-2.26913	0.00649499	0.161981
comp146342_c2_seq1	-2.45235	0.467226	0.00649709	0.161981
comp98566_c0_seq1	-4.5547	-2.94132	0.006515	0.162091
comp630872_c0_seq1	4.49199	-2.95276	0.006515	0.162091
comp140139_c0_seq3	-4.34254	-2.96734	0.006515	0.162091
comp137867_c0_seq2	-1.57377	3.14888	0.00652165	0.162144
comp126419_c0_seq4	-2.12166	0.74675	0.00655201	0.162786
comp146388_c0_seq6	2.09219	1.2273	0.00657969	0.163317
comp632743_c0_seq1	-3.55566	-1.03063	0.00658246	0.163317
comp86984_c0_seq1	-3.74892	-1.67987	0.00659641	0.16355
comp128933_c0_seq1	-3.10988	-1.0362	0.00660846	0.163736
comp32200_c0_seq1	-3.66434	-1.74942	0.00663498	0.16428
comp309_c0_seq1	-3.67258	-2.43101	0.00666433	0.164829
comp39360_c0_seq1	-3.55113	-1.84452	0.00666634	0.164829
comp139880_c0_seq1	2.15306	0.897029	0.00668166	0.165095
comp142542_c6_seq2	-2.1781	2.06769	0.0066879	0.165135
comp567786_c0_seq1	-6.11197	-3.4716	0.00670397	0.165418
comp116981_c1_seq1	2.85816	-1.15243	0.0067197	0.165693
comp131247_c0_seq1	3.65765	-1.40272	0.00674879	0.166296
comp1137761_c0_seq1	-6.19328	-3.75814	0.0067846	0.167064
comp338465_c0_seq1	-3.40106	-1.21554	0.00679315	0.16716
comp144677_c2_seq1	1.63477	4.70766	0.00680928	0.167442
comp133513_c0_seq1	-2.95362	-0.22544	0.00684552	0.168218
comp451262_c0_seq1	-3.42827	-1.97134	0.0068638	0.168552
comp52906_c0_seq1	-3.52542	-2.55158	0.00688118	0.168864
comp122834_c0_seq1	-2.93	-0.752455	0.00689605	0.169113
comp101741_c0_seq1	-5.08522	-2.57312	0.00692675	0.16975
comp146147_c1_seq18	-4.92942	-1.89674	0.00693595	0.16986
comp86194_c0_seq1	-2.50332	0.82593	0.00700155	0.171135
comp124547_c0_seq1	-3.47868	-1.89593	0.0070023	0.171135
comp135956_c0_seq9	-3.47868	-1.87557	0.0070023	0.171135
comp138456_c0_seq1	2.23394	0.888991	0.00701047	0.171218
comp141649_c0_seq16	-2.75263	0.38628	0.00705046	0.172078
comp106350_c0_seq1	-3.16851	-0.31059	0.00706349	0.172279
comp67962_c0_seq1	-3.93468	-2.3871	0.00707135	0.172354
comp114617_c0_seq1	1.82669	1.63372	0.00710802	0.17313
comp46618_c0_seq1	-4.22348	-3.29528	0.00713307	0.173505
comp111239_c1_seq1	-4.16006	-3.35737	0.00713307	0.173505
comp136808_c0_seq1	2.0542	0.914448	0.00717023	0.174291
comp120781_c1_seq2	-3.19872	-1.73562	0.00723948	0.175856
comp141194_c0_seq1	-1.76736	2.71303	0.00724525	0.175877
comp92904_c0_seq1	-3.20776	-1.21401	0.00725575	0.176013
comp130481_c1_seq1	-3.61565	-1.56211	0.00732992	0.177693
comp107294_c0_seq1	-4.6032	-2.95107	0.00735525	0.178186
comp113527_c0_seq1	-2.76374	0.226719	0.00741298	0.179464
comp836185_c0_seq1	-4.39857	-3.12696	0.00742293	0.179584
comp145082_c0_seq4	1.90238	1.41406	0.00757964	0.183252
comp88635_c0_seq3	1.06806	8.17056	0.00762358	0.184191
comp144329_c0_seq3	1.71074	2.23249	0.00764867	0.184672
comp128754_c0_seq1	-2.51682	0.170996	0.00767511	0.185186
comp100813_c0_seq1	-2.98954	-0.532109	0.00770219	0.185715
comp117093_c0_seq1	-2.48877	0.224121	0.00773394	0.186356
comp144750_c4_seq2	-3.10053	-0.545545	0.0077437	0.186466
comp145082_c2_seq1	2.0095	1.34069	0.00780717	0.187728
comp1298163_c0_seq1	-6.02581	-3.83015	0.00781096	0.187728
comp102290_c0_seq1	2.93848	-1.49061	0.00781176	0.187728
comp124434_c0_seq1	-3.8685	-1.94162	0.00783976	0.188275
comp145542_c3_seq1	1.12257	5.69172	0.00785113	0.188323
comp875359_c0_seq1	-4.39857	-3.14589	0.00785226	0.188323
comp143639_c1_seq8	-3.40239	-1.9753	0.00789157	0.189019
comp135956_c0_seq3	-3.32185	-2.00925	0.00789177	0.189019
comp140228_c1_seq1	-6.19328	-3.72739	0.0079087	0.189298
comp964743_c0_seq1	-6.02581	-3.89975	0.00792938	0.189667
comp21679_c0_seq1	-5.83633	-4.02369	0.00795707	0.190202
comp110182_c0_seq1	-3.45068	-2.24946	0.00797736	0.190561
comp142632_c1_seq1	-4.28424	-3.22796	0.00806161	0.192445
comp132897_c0_seq1	2.75258	0.394038	0.00811446	0.193579
comp760211_c0_seq1	-4.16006	-3.09423	0.00814522	0.193992
comp144510_c0_seq2	1.44451	3.31314	0.00814583	0.193992
comp121473_c1_seq1	-3.83219	-1.91776	0.00814797	0.193992
comp150228_c0_seq1	0.990042	7.10752	0.00816028	0.194144
comp87989_c0_seq1	1.41346	4.31729	0.00816517	0.194144
comp136204_c1_seq1	-1.02644	4.72389	0.00817621	0.194164
comp144757_c0_seq4	1.44802	2.76719	0.00817682	0.194164
comp1029123_c0_seq1	6.01893	-3.80582	0.00818284	0.194179
comp142328_c1_seq1	1.56231	2.36846	0.00823781	0.195355
comp144011_c0_seq1	-3.0268	-1.19437	0.00825578	0.195652
comp87398_c0_seq1	-1.61768	2.72747	0.00826618	0.195769
comp20464_c0_seq1	-5.73135	-4.13964	0.0083064	0.196592
comp55397_c0_seq1	-2.75767	0.215927	0.00835487	0.197609
comp140033_c3_seq2	2.23709	-0.200573	0.0083637	0.197688
comp90631_c0_seq1	-3.57449	-1.81918	0.0083863	0.198092
comp134048_c0_seq2	-2.68683	0.326168	0.00841763	0.198701
comp88322_c0_seq1	-3.17683	-1.09095	0.00843826	0.199058
comp625858_c0_seq1	-6.19328	-3.76967	0.00857058	0.202047
comp146227_c0_seq2	1.05045	7.14616	0.00860155	0.202644
comp90908_c0_seq1	-3.84788	-2.79873	0.00863145	0.203215
comp110770_c0_seq1	-3.653	-1.59218	0.00865208	0.203567
comp144757_c0_seq2	1.43613	2.7938	0.00868002	0.204091
comp146227_c0_seq1	1.04895	7.14517	0.00869947	0.204336
comp1022484_c0_seq1	-6.02581	-3.5808	0.00870179	0.204336
comp111926_c1_seq2	3.1487	-1.00466	0.00872865	0.204833
comp91455_c0_seq1	-2.82025	-0.749497	0.00874087	0.204986
comp112649_c0_seq1	-3.57449	-1.85907	0.00874907	0.205044
comp137330_c3_seq1	-1.90669	1.61806	0.00875988	0.205109
comp146508_c2_seq69	3.2202	-1.39043	0.0087651	0.205109
comp135548_c0_seq2	2.29274	0.0286627	0.00876896	0.205109
comp125364_c0_seq1	-3.20694	-2.15893	0.00879293	0.205536
comp5762_c0_seq1	-3.38615	-1.18522	0.00885108	0.206761
comp122998_c0_seq1	-0.986139	5.16756	0.00886651	0.206987
comp133179_c0_seq1	-3.65682	-2.95863	0.00889409	0.207496
comp76221_c0_seq1	-3.54135	-2.17673	0.00891285	0.207799
comp1297186_c0_seq1	-4.02417	-3.42934	0.00893254	0.208105
comp129940_c0_seq3	2.50885	-0.611332	0.00893756	0.208105
comp112224_c1_seq3	1.62893	2.27565	0.00896786	0.208544
comp958716_c0_seq1	-6.11197	-3.8036	0.0089748	0.208544
comp1161683_c0_seq1	-6.11197	-3.8036	0.0089748	0.208544
comp355054_c0_seq1	-3.12386	-1.42804	0.0089796	0.208544
comp813755_c0_seq1	-4.34254	-3.19586	0.00898601	0.208558
comp144521_c0_seq1	2.83113	1.45257	0.009041	0.209699
comp8975_c0_seq1	-6.27024	-3.60699	0.00906269	0.210057
comp137237_c0_seq6	2.30252	1.30666	0.00906898	0.210057
comp142947_c0_seq10	-2.00172	2.83419	0.00907396	0.210057
comp119949_c0_seq1	-3.3238	-1.62389	0.00909604	0.21037
comp123336_c1_seq2	-4.45251	-2.70184	0.0090992	0.21037
comp710605_c0_seq1	-4.50451	-3.01572	0.00912879	0.210918
comp862912_c0_seq1	-3.9762	-2.64824	0.00914907	0.211099
comp304238_c0_seq1	3.58293	-1.4805	0.00915062	0.211099
comp22586_c0_seq1	-4.34254	-3.12546	0.00915421	0.211099
comp1054910_c0_seq1	-3.9511	-3.48664	0.00922431	0.212579
comp131278_c0_seq3	2.69656	-1.69566	0.00923268	0.212636
comp61451_c0_seq1	-2.3072	2.49464	0.00928596	0.213726
comp145042_c0_seq1	2.29896	-0.0569508	0.00929198	0.213727
comp109032_c0_seq1	-4.28424	-2.96108	0.00931466	0.214112
comp138812_c0_seq1	-3.26095	-1.31339	0.00937585	0.215381
comp128214_c0_seq1	2.40362	-0.480705	0.0093861	0.215479
comp139037_c0_seq2	-6.02581	-3.54099	0.00940709	0.215823
comp124060_c1_seq1	-5.93418	-4.00496	0.00941462	0.215858
comp130271_c0_seq1	-3.10577	-1.39626	0.00942556	0.215971
comp1035867_c0_seq1	5.9273	-3.89786	0.00946223	0.216673
comp660315_c0_seq1	-2.98808	-1.80996	0.00946948	0.216701
comp91747_c0_seq1	-3.38615	-1.18542	0.00952127	0.217748
comp144329_c0_seq1	1.68373	2.18865	0.0095504	0.218154
comp519498_c0_seq1	-4.34254	-2.82972	0.00955119	0.218154
comp144095_c2_seq1	1.30537	3.20613	0.00958374	0.218759
comp143639_c0_seq1	-3.65401	-2.0011	0.00963076	0.219692
comp131413_c0_seq2	-4.5547	-3.013	0.00965712	0.220154
comp72216_c0_seq1	-3.83764	-1.89094	0.0096765	0.220456
comp864240_c0_seq1	-3.75551	-2.69143	0.00971814	0.221265
comp110043_c0_seq1	-5.73135	-4.09419	0.00973043	0.221404
comp654441_c0_seq1	-4.09371	-3.35501	0.00976229	0.221848
comp1073533_c0_seq1	-4.02417	-3.37281	0.00976229	0.221848
comp90418_c0_seq2	-3.93468	-2.57849	0.00980107	0.222589
comp22214_c0_seq1	-6.11197	-3.84976	0.00988497	0.224211
comp52866_c0_seq1	-6.02581	-3.857	0.00988497	0.224211
comp133874_c0_seq1	-3.34363	-1.59937	0.00994018	0.225321
comp106492_c0_seq2	-3.8685	-2.33125	0.00996444	0.225729
comp9278_c0_seq1	-6.41285	-3.57308	0.00999931	0.226234
comp984778_c0_seq1	-6.41285	-3.57308	0.00999931	0.226234
comp121034_c0_seq1	-2.98094	-0.235644	0.0100353	0.226905
comp31385_c0_seq1	-3.70721	-2.05645	0.0100868	0.227927
comp123542_c0_seq1	1.4453	5.37828	0.010096	0.22799
comp30052_c0_seq1	5.61129	-4.21768	0.01012	0.228348
comp137285_c1_seq2	-1.71235	1.76817	0.0101245	0.228348
comp135680_c0_seq1	2.50184	-0.749318	0.0101429	0.228619
comp138077_c0_seq1	-2.82202	-1.13734	0.0101514	0.228667
comp95044_c0_seq1	3.86166	-3.54318	0.0101865	0.229314
comp107010_c0_seq1	-4.45251	-3.08666	0.0102209	0.229945
comp146952_c5_seq1	-1.66066	3.87059	0.0102571	0.230605
comp111662_c0_seq1	-3.28562	-2.33961	0.0102631	0.230605
comp10069_c0_seq1	-3.70701	-2.94763	0.0103211	0.231684
comp111186_c0_seq1	-4.34254	-3.22917	0.0103293	0.231684
comp144163_c5_seq13	-1.29991	3.20086	0.0103331	0.231684
comp128926_c0_seq5	1.5348	2.32151	0.0103369	0.231684
comp117052_c0_seq1	-6.66168	-3.36036	0.0103447	0.231714
comp136007_c0_seq1	-3.2833	-1.61575	0.0104506	0.233941
comp126643_c0_seq1	2.38197	-0.519484	0.0104789	0.234429
comp117741_c0_seq2	-1.10692	4.75391	0.0105118	0.235018
comp65908_c0_seq1	1.93284	0.946693	0.0105904	0.236596
comp633946_c0_seq1	-4.16757	-2.46913	0.0105955	0.236596
comp117509_c0_seq1	-3.21106	-1.36568	0.0106541	0.237756
comp113756_c1_seq1	1.30731	3.39378	0.0107005	0.238644
comp128941_c1_seq1	-3.04253	-1.20792	0.0107278	0.239105
comp145628_c2_seq2	1.20701	5.04912	0.0107667	0.239506
comp144620_c0_seq2	-1.25758	3.71049	0.0107709	0.239506
comp111509_c0_seq1	1.76435	1.51425	0.010775	0.239506
comp131748_c0_seq1	2.61855	-1.62758	0.0107812	0.239506
comp133958_c1_seq2	-3.17676	-1.92899	0.0107892	0.239506
comp146551_c0_seq1	1.08873	5.45254	0.0107904	0.239506
comp19482_c0_seq3	-4.45251	-3.10597	0.0107925	0.239506
comp1045968_c0_seq1	-4.16006	-3.35831	0.0108007	0.239541
comp111294_c0_seq1	1.02434	5.26244	0.0108281	0.240001
comp19640_c0_seq1	-4.02417	-3.41501	0.0108976	0.241287
comp144516_c1_seq1	-2.29757	-0.0945464	0.0108996	0.241287
comp91567_c0_seq2	-3.32018	-2.33259	0.0109217	0.241629
comp734421_c0_seq1	6.47228	-3.34537	0.010942	0.241929
comp143009_c5_seq4	1.08594	4.21573	0.0110223	0.243339
comp106469_c2_seq1	-6.27024	-3.60066	0.0110228	0.243339
comp110182_c1_seq1	-3.51176	-2.23297	0.0110261	0.243339
comp103921_c0_seq1	-6.27024	-3.7103	0.0110361	0.243409
comp948800_c0_seq1	-4.39857	-3.18555	0.0111039	0.244567
comp962278_c0_seq1	-4.39857	-3.1993	0.0111039	0.244567
comp1508068_c0_seq1	-5.83633	-3.97611	0.011109	0.244567
comp145374_c5_seq3	-0.998462	6.65512	0.0111245	0.244759
comp103775_c0_seq1	-3.0109	-1.22719	0.0111777	0.245779
comp93692_c1_seq1	-4.3365	-2.44292	0.0111905	0.245888
comp90450_c0_seq1	-3.25022	-2.38077	0.0111964	0.245888
comp134048_c0_seq1	-2.56183	-0.049152	0.0112056	0.245888
comp119137_c0_seq1	-3.25022	-2.43929	0.01121	0.245888
comp133072_c0_seq2	1.43738	2.70531	0.011277	0.247208
comp118859_c0_seq3	-3.31748	-2.75034	0.0113672	0.249032
comp99667_c0_seq1	-3.55089	-3.04768	0.0114032	0.249669
comp77091_c0_seq1	-3.74089	-2.36054	0.0114139	0.249751
comp99667_c1_seq1	-3.89193	-2.81889	0.0114406	0.250031
comp52521_c0_seq1	-3.84788	-2.84224	0.0114406	0.250031
comp132732_c0_seq1	-3.48154	-1.83165	0.0115146	0.251362
comp144163_c5_seq1	-1.62218	2.05451	0.011516	0.251362
comp1044079_c0_seq1	-3.70701	-2.92019	0.0115225	0.251362
comp142963_c1_seq88	3.74237	-2.81643	0.011533	0.25144
comp571681_c0_seq1	-5.93418	-3.64128	0.0115693	0.251713
comp97439_c0_seq1	-6.02581	-3.92917	0.0115736	0.251713
comp797838_c0_seq1	-6.02581	-3.92917	0.0115736	0.251713
comp876685_c0_seq1	-6.02581	-3.92917	0.0115736	0.251713
comp145284_c0_seq1	1.02228	5.55527	0.0116699	0.253654
comp505419_c0_seq1	-4.28424	-3.19598	0.0116945	0.253882
comp629815_c0_seq1	-4.28424	-3.19598	0.0116945	0.253882
comp69905_c0_seq1	-3.9762	-2.74965	0.0117073	0.254007
comp122670_c0_seq1	-3.45921	-0.738549	0.0117481	0.254526
comp5688_c0_seq1	-6.02581	-3.9136	0.0117525	0.254526
comp9065_c0_seq1	-6.02581	-3.9136	0.0117525	0.254526
comp127314_c0_seq1	-3.13703	-0.676319	0.0117719	0.254793
comp131519_c1_seq1	-1.52436	2.39213	0.0118553	0.256444
comp65814_c0_seq1	2.81199	0.687085	0.0119961	0.259333
comp181668_c0_seq1	-2.70154	0.0439473	0.0120211	0.259718
comp142534_c0_seq1	2.06851	1.15629	0.0120448	0.259808
comp3978_c0_seq1	-3.29329	-1.33669	0.0120485	0.259808
comp114133_c3_seq1	-1.7412	3.54551	0.0120509	0.259808
comp953693_c0_seq1	-5.93418	-3.94234	0.0120558	0.259808
comp146791_c0_seq10	1.47305	2.37972	0.0120614	0.259808
comp100235_c0_seq1	-5.61814	-4.22751	0.0121307	0.260988
comp1138233_c0_seq1	-5.61814	-4.22751	0.0121307	0.260988
comp139537_c1_seq1	1.16687	3.82538	0.0121589	0.261437
comp130424_c0_seq1	-3.37108	-1.22913	0.0121712	0.261547
comp68857_c0_seq1	-3.54135	-2.11469	0.0121814	0.261609
comp61665_c0_seq1	1.11835	6.95859	0.0122413	0.262739
comp1519830_c0_seq1	-3.9511	-3.54999	0.0122519	0.262809
comp38366_c1_seq1	-6.11197	-3.83202	0.0122668	0.262815
comp770352_c0_seq1	-5.73135	-3.9056	0.0122668	0.262815
comp569785_c0_seq1	-3.35393	-2.04966	0.0122856	0.263036
comp77192_c0_seq1	2.68345	-1.87813	0.0122918	0.263036
comp145633_c0_seq6	-1.41464	3.31863	0.0123032	0.263124
comp141756_c1_seq1	1.14605	5.03485	0.012328	0.263498
comp144757_c0_seq1	1.39331	2.6398	0.0123538	0.263892
comp137561_c0_seq1	2.25895	-0.559503	0.0123669	0.264015
comp93499_c0_seq1	2.78079	-2.44831	0.0124298	0.265201
comp933874_c0_seq1	-3.55089	-3.08871	0.0124664	0.265825
comp61439_c0_seq1	1.03783	5.48896	0.0125314	0.267053
comp1581155_c0_seq1	-5.93418	-3.97077	0.0125562	0.267422
comp1634_c1_seq1	-4.09371	-3.41734	0.0125972	0.268092
comp87958_c0_seq1	-1.69425	2.97743	0.0126026	0.268092
comp922112_c0_seq1	-4.09371	-3.2966	0.0126543	0.269033
comp135201_c0_seq3	-2.89435	-2.07513	0.0127068	0.269915
comp142546_c0_seq1	1.61835	4.04532	0.0127108	0.269915
comp137329_c4_seq1	-3.30363	0.339648	0.0127217	0.269987
comp147109_c4_seq7	1.45809	2.35716	0.0127378	0.270169
comp148108_c0_seq1	1.44817	5.35888	0.0127548	0.270363
comp77771_c0_seq1	-2.67703	-0.622021	0.012762	0.270363
comp319450_c0_seq1	2.78622	-1.97813	0.0127833	0.270655
comp41943_c0_seq1	-3.79284	-3.5849	0.012819	0.271252
comp142975_c0_seq9	1.64132	1.9048	0.0128692	0.272153
comp487940_c0_seq1	-3.36154	-2.38524	0.0128768	0.272153
comp199636_c0_seq1	-2.87954	-0.124514	0.0129716	0.273996
comp131717_c0_seq1	-2.68559	-0.764487	0.0130165	0.274783
comp147536_c0_seq4	-2.4447	0.511407	0.0130398	0.275113
comp146955_c0_seq2	-2.15493	2.9824	0.0130605	0.275389
comp94808_c2_seq1	-3.22716	-1.90007	0.0130851	0.275745
comp798896_c0_seq1	-5.49527	-4.32601	0.0131133	0.27595
comp135309_c0_seq1	1.34599	3.45765	0.0131135	0.27595
comp114401_c0_seq1	-3.22716	-1.89743	0.0131178	0.27595
comp143827_c11_seq15	2.49818	-1.03939	0.0131379	0.276197
comp136021_c0_seq1	0.998898	4.59745	0.0131478	0.276197
comp142272_c0_seq1	1.00953	4.66506	0.0131526	0.276197
comp44978_c0_seq1	-3.06176	-1.84857	0.0131644	0.276282
comp137745_c0_seq1	-2.26485	-0.132138	0.0131845	0.27643
comp137434_c0_seq1	-2.52759	-1.05117	0.0131904	0.27643
comp136162_c0_seq1	-2.8338	-0.233971	0.0131945	0.27643
comp1166208_c0_seq1	-5.83633	-4.10988	0.0132599	0.27764
comp128754_c1_seq1	-2.57833	-0.644377	0.0132732	0.277757
comp121099_c0_seq1	-3.24451	-1.34479	0.0134066	0.280385
comp104510_c0_seq2	-3.01733	-2.61167	0.0134155	0.280408
comp114133_c1_seq1	-1.84937	2.67297	0.0134299	0.280545
comp141132_c0_seq8	-1.6722	2.62283	0.0135895	0.283568
comp141591_c0_seq2	-1.06069	5.23031	0.0135904	0.283568
comp145374_c5_seq10	-0.966766	6.61105	0.0136197	0.283917
comp133476_c0_seq1	1.28928	5.27422	0.0136304	0.283917
comp147008_c4_seq3	-1.39627	4.31757	0.0136308	0.283917
comp140282_c0_seq5	3.07008	-0.760805	0.0136417	0.283977
comp138645_c6_seq3	2.01887	1.15327	0.0136495	0.283977
comp147310_c0_seq1	1.01664	4.41344	0.0136957	0.284622
comp107472_c0_seq2	3.08229	-0.944031	0.0136963	0.284622
comp661928_c0_seq1	-3.25022	-2.40489	0.0137606	0.285351
comp100576_c0_seq1	-5.73135	-4.13097	0.0137747	0.285351
comp1047230_c0_seq1	-5.73135	-4.10114	0.0137747	0.285351
comp1134969_c0_seq1	-5.73135	-4.10114	0.0137747	0.285351
comp994694_c0_seq1	-5.73135	-4.10114	0.0137747	0.285351
comp710701_c0_seq1	-2.92248	-1.72985	0.013779	0.285351
comp129122_c0_seq1	4.44554	-2.13594	0.0138012	0.285626
comp84525_c1_seq1	-4.28424	-3.30413	0.0138082	0.285626
comp445363_c0_seq1	-3.70725	-1.7604	0.0138209	0.285724
comp133665_c1_seq1	1.81702	1.78439	0.0138615	0.2864
comp43211_c0_seq1	-2.79439	-2.49009	0.0138866	0.286754
comp173238_c0_seq1	-1.48695	3.19507	0.0139472	0.287839
comp1658812_c0_seq1	-5.73135	-4.17839	0.0139941	0.288484
comp135525_c0_seq1	-1.10074	5.86091	0.0139945	0.288484
comp146435_c1_seq1	1.08972	3.82666	0.0140695	0.289694
comp123336_c1_seq1	-4.09371	-3.10388	0.0140739	0.289694
comp1049460_c0_seq1	-5.73135	-3.86436	0.0140773	0.289694
comp34842_c0_seq1	-2.79992	-1.80972	0.0141071	0.290026
comp140372_c1_seq2	1.34748	2.71132	0.0141106	0.290026
comp12536_c0_seq1	-4.02417	-3.47871	0.0141177	0.290026
comp146791_c0_seq2	1.43792	2.37224	0.0141515	0.290554
comp1262_c0_seq1	-3.9762	-2.71036	0.0141631	0.290626
comp95523_c0_seq2	-6.02581	-3.51092	0.0141754	0.290714
comp140019_c0_seq1	-0.961206	5.14289	0.0141901	0.290721
comp144510_c0_seq5	2.15984	1.10737	0.014192	0.290721
comp109207_c0_seq1	-3.41915	-2.2667	0.0142346	0.291428
comp102813_c0_seq1	3.6942	-3.70246	0.014251	0.291599
comp99647_c0_seq1	-3.70701	-2.92152	0.014262	0.291657
comp144707_c1_seq1	-1.75159	2.50803	0.0142749	0.291755
comp144707_c0_seq3	1.19854	6.77713	0.0143047	0.292199
comp145542_c3_seq6	1.12897	5.76129	0.0143957	0.293827
comp134926_c0_seq2	-2.8092	-0.588996	0.0144008	0.293827
comp138761_c2_seq2	2.4247	-0.792843	0.0144165	0.293971
comp146735_c1_seq2	-2.37907	-0.352814	0.0144281	0.293971
comp392862_c0_seq1	-3.3758	-3.13647	0.0144349	0.293971
comp118911_c0_seq2	1.95338	0.432113	0.0144405	0.293971
comp1244991_c0_seq1	-5.49527	-4.39129	0.0144696	0.294395
comp118091_c0_seq2	-5.61814	-4.21339	0.0144992	0.294831
comp137745_c0_seq4	-2.16021	-0.0649865	0.0145454	0.295546
comp131604_c0_seq1	-2.50829	0.143492	0.0145508	0.295546
comp136007_c0_seq2	-2.85572	-1.23615	0.014566	0.295687
comp135680_c1_seq1	2.26104	-0.520735	0.0146008	0.296226
comp120947_c0_seq2	-4.28424	-3.25668	0.0146738	0.297479
comp2813_c0_seq1	-3.60088	-2.51614	0.0146791	0.297479
comp139648_c0_seq7	1.75727	1.35474	0.0147128	0.297994
comp61935_c0_seq1	-1.42681	5.42361	0.0147767	0.299119
comp144757_c0_seq3	1.35192	2.7036	0.0147871	0.299162
comp32442_c0_seq1	-5.83633	-4.06261	0.0148596	0.299954
comp47468_c0_seq1	-5.83633	-4.06261	0.0148596	0.299954
comp1011592_c0_seq1	-5.83633	-4.06261	0.0148596	0.299954
comp1163107_c0_seq1	-5.83633	-4.06261	0.0148596	0.299954
comp636432_c0_seq1	-3.70714	-2.44145	0.0148939	0.300478
comp144836_c3_seq1	-2.68617	-1.80152	0.0149635	0.301711
comp1006724_c0_seq1	5.61129	-4.22124	0.0150209	0.30261
comp146141_c0_seq1	0.976483	4.6552	0.0150248	0.30261
comp145698_c2_seq1	-1.75105	1.65292	0.0150374	0.302693
comp754766_c0_seq1	-5.93418	-3.60977	0.0150612	0.303002
comp125671_c0_seq1	-3.63717	-2.53814	0.0150826	0.303263
comp147586_c2_seq4	-1.34792	3.31103	0.0151206	0.303857
comp133958_c1_seq1	-4.16006	-3.34575	0.0151933	0.305149
comp1143146_c0_seq1	-4.16006	-3.40228	0.0152027	0.305166
comp142328_c1_seq7	1.61224	1.75319	0.0152862	0.306672
comp106624_c0_seq1	-4.22348	-3.27986	0.0154044	0.30887
comp148199_c0_seq1	1.50661	6.99142	0.0154275	0.309147
comp140977_c0_seq1	1.54938	1.88586	0.0154415	0.309147
comp106134_c0_seq1	-3.93468	-2.747	0.0154442	0.309147
comp137329_c4_seq3	-3.20079	0.38416	0.0154526	0.309147
comp147013_c1_seq18	1.19025	3.45049	0.0154976	0.309875
comp696941_c0_seq1	-3.17668	-2.48196	0.0155298	0.310345
comp124585_c0_seq1	-3.56364	-2.57452	0.0155604	0.310628
comp140192_c1_seq1	-2.47279	-1.16517	0.0155612	0.310628
comp139648_c0_seq1	1.74112	1.34213	0.0155699	0.310628
comp138033_c0_seq2	-3.17678	-1.47011	0.0156155	0.311337
comp130331_c1_seq1	-3.17648	-3.28227	0.0156227	0.311337
comp129208_c0_seq1	-2.70869	-0.579194	0.0156594	0.311896
comp546234_c0_seq1	-3.80243	-2.86108	0.0157644	0.313813
comp130372_c0_seq4	5.9273	-3.89626	0.0158089	0.314524
comp136091_c0_seq1	-1.62225	1.83408	0.0158977	0.316117
comp133827_c0_seq1	-3.56364	-2.52088	0.0159401	0.316784
comp1346769_c0_seq1	-5.49527	-4.3722	0.0159538	0.316881
comp38834_c0_seq1	-3.49485	-3.10127	0.016016	0.317897
comp134533_c0_seq10	-2.1985	1.12115	0.0160226	0.317897
comp140792_c0_seq1	0.971781	9.85554	0.0160979	0.319215
comp82938_c0_seq1	2.612	-1.37331	0.0161281	0.319636
comp102712_c0_seq1	3.16337	-3.33963	0.0162456	0.321726
comp146959_c5_seq1	1.26993	3.05283	0.0162514	0.321726
comp136368_c0_seq1	-2.50613	0.134298	0.0162693	0.321903
comp747154_c0_seq1	-3.49485	-3.02887	0.016322	0.322768
comp83054_c0_seq1	-3.80611	-2.38121	0.0164345	0.324814
comp38803_c0_seq1	2.31505	-2.03734	0.016531	0.326542
comp139231_c0_seq1	-2.37033	2.36401	0.0166087	0.327896
comp117052_c0_seq2	-6.02581	-3.94499	0.0166262	0.328003
comp1313849_c0_seq1	-5.49527	-4.17096	0.0166346	0.328003
comp1310621_c0_seq1	-3.75551	-2.93029	0.0166415	0.328003
comp143908_c0_seq2	-2.92522	-2.13211	0.0166687	0.328357
comp526883_c0_seq1	-3.15088	-1.94425	0.0166811	0.328357
comp108115_c1_seq1	-5.61814	-4.20556	0.0166916	0.328357
comp1065600_c0_seq1	-6.34331	-3.67322	0.016696	0.328357
comp1214694_c0_seq1	3.6942	-3.71643	0.0167774	0.329777
comp133266_c0_seq1	2.78394	-2.20099	0.0168294	0.330383
comp1579_c1_seq1	-2.77092	-2.03334	0.0168302	0.330383
comp118322_c0_seq1	-3.01306	-1.83446	0.0168357	0.330383
comp1144866_c0_seq1	-3.17648	-3.35962	0.0169941	0.333309
comp217398_c0_seq1	-2.8708	-0.290643	0.0171316	0.335822
comp143222_c0_seq1	0.950605	5.07725	0.0171614	0.336224
comp32988_c0_seq1	-5.61814	-4.23649	0.0172855	0.338285
comp53179_c0_seq1	-5.61814	-4.23649	0.0172855	0.338285
comp106609_c0_seq1	-3.27204	-2.44321	0.0173811	0.339724
comp1370679_c0_seq1	-5.36097	-4.49123	0.0173968	0.339724
comp1019712_c0_seq1	5.35415	-4.48025	0.0173968	0.339724
comp1139048_c0_seq1	5.35415	-4.48025	0.0173968	0.339724
comp1282440_c0_seq1	-4.09371	-3.40405	0.0174404	0.339854
comp144516_c1_seq6	-2.27071	-0.980634	0.0174478	0.339854
comp139795_c1_seq1	-2.35577	-0.853828	0.0174526	0.339854
comp105692_c0_seq1	-3.70668	-3.74937	0.0174634	0.339854
comp795665_c0_seq1	-3.84788	-2.88328	0.0174702	0.339854
comp1023516_c0_seq1	-3.75551	-2.86915	0.0174702	0.339854
comp279217_c0_seq1	2.52916	-1.56444	0.0174776	0.339854
comp1035290_c0_seq1	-4.22348	-3.33279	0.017489	0.339854
comp1334492_c0_seq1	-4.22348	-3.33295	0.017489	0.339854
comp80386_c0_seq1	-3.49485	-3.16268	0.017498	0.339854
comp1487486_c0_seq1	-5.61814	-4.28587	0.0175775	0.341214
comp147310_c0_seq4	0.954731	4.48323	0.0176138	0.341734
comp115817_c1_seq1	2.08276	-0.614053	0.017652	0.342291
comp321316_c0_seq1	-2.99038	-1.70924	0.0177314	0.34346
comp24516_c0_seq1	2.7203	-1.70214	0.0177314	0.34346
comp120832_c0_seq1	-4.34254	-3.24694	0.0177833	0.344279
comp137186_c2_seq2	-2.35324	-0.157009	0.0178035	0.344364
comp128039_c0_seq1	-2.72936	-1.50762	0.01781	0.344364
comp141845_c3_seq7	1.27286	2.89314	0.0178164	0.344364
comp139037_c1_seq1	-2.72929	-2.03285	0.0178485	0.344506
comp140587_c0_seq1	1.06477	4.69643	0.0178801	0.344506
comp689829_c0_seq1	-3.07443	-2.94429	0.0178927	0.344506
comp1468598_c0_seq1	-5.73135	-4.16124	0.0178988	0.344506
comp841_c1_seq1	-5.61814	-4.26807	0.0178988	0.344506
comp1147510_c0_seq1	-5.61814	-4.26807	0.0178988	0.344506
comp1314440_c0_seq1	-5.61814	-4.26807	0.0178988	0.344506
comp96416_c0_seq1	-3.06816	-1.09088	0.0179004	0.344506
comp113058_c0_seq1	-3.40239	-2.00315	0.0179586	0.34544
comp147425_c3_seq3	-0.898576	6.11995	0.0179782	0.345633
comp934428_c0_seq1	-3.60483	-3.02591	0.0179996	0.345761
comp125680_c0_seq1	2.26677	-1.0756	0.0180041	0.345761
comp143073_c1_seq3	1.39591	3.30877	0.0181254	0.347857
comp132243_c2_seq1	-1.72591	1.92225	0.0181397	0.347857
comp141907_c1_seq1	1.01244	5.51369	0.0181544	0.347857
comp117409_c0_seq1	2.19677	-1.40478	0.0181597	0.347857
comp147310_c0_seq5	0.968982	4.33862	0.0181687	0.347857
comp130675_c1_seq1	2.48012	-2.07736	0.0181713	0.347857
comp148507_c0_seq1	1.04846	6.93619	0.0182123	0.34844
comp113759_c0_seq1	2.12743	-0.678016	0.0182211	0.34844
comp596266_c0_seq1	-4.16006	-3.3674	0.0182451	0.348713
comp146480_c0_seq1	1.07705	3.72072	0.0182652	0.348812
comp122980_c0_seq1	6.10509	-3.71666	0.0182697	0.348812
comp123339_c0_seq1	-3.13846	-2.46095	0.0182933	0.349078
comp138044_c0_seq5	-2.45509	-0.482594	0.0183112	0.349081
comp117029_c0_seq3	3.78036	-3.63842	0.0183226	0.349081
comp1166606_c0_seq1	-3.70668	-3.66198	0.0183226	0.349081
comp147392_c0_seq1	2.40116	-1.14094	0.0183466	0.349266
comp85178_c0_seq1	3.20674	0.234861	0.0183518	0.349266
comp862996_c0_seq1	-3.75551	-2.86136	0.0183772	0.349565
comp143994_c0_seq1	1.15153	4.10461	0.0184315	0.350412
comp133157_c0_seq1	1.09062	5.95714	0.0184921	0.351021
comp123349_c0_seq1	-1.2343	6.27476	0.0184955	0.351021
comp601364_c0_seq1	-3.55089	-3.09008	0.0185025	0.351021
comp146166_c2_seq11	3.42342	-3.12144	0.0185025	0.351021
comp147619_c1_seq1	-0.874743	8.06194	0.0185188	0.351144
comp144103_c0_seq5	-2.9455	-1.31273	0.0185598	0.351567
comp892910_c0_seq1	-3.23654	-2.16747	0.0185606	0.351567
comp128528_c0_seq1	1.54773	2.40776	0.0185952	0.351632
comp935872_c0_seq1	-5.83633	-4.12645	0.0186032	0.351632
comp1287489_c0_seq1	-5.83633	-4.12645	0.0186032	0.351632
comp1139_c1_seq1	-5.49527	-4.15622	0.0186032	0.351632
comp710316_c0_seq1	-4.69556	-2.96296	0.0186151	0.351672
comp89020_c0_seq1	-2.38761	-0.690361	0.0187196	0.35346
comp125872_c1_seq1	-3.51176	-2.23095	0.0187325	0.353518
comp145826_c0_seq8	1.38823	2.69876	0.0187718	0.354074
comp79446_c0_seq1	-3.04911	-2.29102	0.018973	0.357682
comp594757_c0_seq1	-2.86889	-1.66733	0.0190376	0.358711
comp6120_c0_seq1	-5.83633	-3.7142	0.0191067	0.359825
comp143709_c0_seq3	0.870803	6.44888	0.0191324	0.359946
comp144510_c0_seq6	2.00401	1.21555	0.0191356	0.359946
comp129831_c0_seq1	3.06106	-2.89956	0.0191518	0.359946
comp34058_c1_seq1	-4.22348	-3.35562	0.0191762	0.359946
comp34451_c0_seq1	-4.22348	-3.35562	0.0191762	0.359946
comp140474_c0_seq2	-2.27088	1.44161	0.0191823	0.359946
comp1312855_c0_seq1	-5.73135	-4.19273	0.0191866	0.359946
comp142169_c1_seq1	-1.16454	5.4971	0.0191933	0.359946
comp61645_c0_seq1	-1.33907	5.99325	0.0192211	0.36028
comp129725_c0_seq1	1.24491	5.87616	0.0192672	0.360553
comp856300_c0_seq1	-4.02417	-3.44242	0.0192728	0.360553
comp71270_c0_seq1	-3.11433	-1.95531	0.0192781	0.360553
comp156743_c0_seq1	1.28685	2.93336	0.0193009	0.360553
comp13069_c0_seq1	-3.56364	-2.51039	0.0193031	0.360553
comp1040970_c0_seq1	-5.93418	-4.03272	0.0193058	0.360553
comp1050603_c0_seq1	-5.93418	-4.03272	0.0193058	0.360553
comp143473_c0_seq1	1.34656	2.45187	0.0193322	0.360857
comp1282_c0_seq1	-3.60483	-3.06147	0.0193961	0.36176
comp143908_c0_seq5	-3.07467	-0.628739	0.0194105	0.36176
comp139829_c0_seq4	1.43792	2.39852	0.0194107	0.36176
comp146013_c0_seq1	-1.50903	2.49855	0.0195258	0.363717
comp145365_c0_seq2	3.61906	1.21332	0.0195586	0.364138
comp96994_c0_seq1	3.23291	-3.29406	0.0196067	0.364845
comp131353_c0_seq4	1.91871	1.40295	0.0196554	0.365538
comp136724_c0_seq2	1.28909	2.96161	0.0196643	0.365538
comp43904_c0_seq1	-3.0992	-2.55966	0.0197157	0.365947
comp154026_c0_seq1	1.74959	4.71733	0.0197166	0.365947
comp82177_c1_seq1	-2.9455	-1.31254	0.0197168	0.365947
comp137745_c0_seq3	-2.05372	-0.321493	0.0197942	0.367195
comp135751_c0_seq1	-3.15088	-1.95493	0.0198443	0.36783
comp22823_c0_seq1	-5.73135	-4.19333	0.0198622	0.36783
comp1284385_c0_seq1	-5.73135	-4.19333	0.0198622	0.36783
comp397535_c0_seq1	-3.0887	-1.19809	0.0198705	0.36783
comp997739_c0_seq1	-3.9511	-3.59773	0.0198797	0.36783
comp1279967_c0_seq1	6.01893	-3.80393	0.0199345	0.368655
comp1051895_c0_seq1	-4.16006	-3.39007	0.0199483	0.36872
comp143073_c1_seq1	1.40279	3.21047	0.0199777	0.369074
comp127750_c0_seq1	1.76181	1.01747	0.0200822	0.370755
comp132794_c0_seq3	-2.27457	-1.05152	0.0200951	0.370755
comp9466_c0_seq1	-4.01656	-2.72272	0.0200996	0.370755
comp1744624_c0_seq1	-5.36097	-4.49945	0.0201188	0.370918
comp130298_c0_seq1	-1.04997	4.71509	0.0201381	0.371084
comp102682_c0_seq1	-3.7525	-1.15399	0.0201884	0.37182
comp112729_c0_seq1	-6.11197	-3.89854	0.0202687	0.373109
comp107152_c0_seq1	2.20689	-0.279629	0.0202902	0.373313
comp16534_c0_seq1	-3.60088	-2.55789	0.0203067	0.373425
comp61346_c0_seq1	-1.56707	3.50864	0.0203739	0.374469
comp128203_c0_seq2	2.72831	-1.49605	0.0203941	0.37465
comp15249_c0_seq1	-3.70668	-3.73359	0.0204434	0.375176
comp774954_c0_seq1	-3.3758	-3.01444	0.0204495	0.375176
comp678297_c0_seq1	-2.64195	-1.95196	0.020475	0.375176
comp116654_c0_seq2	2.49284	0.498062	0.0204751	0.375176
comp136474_c1_seq1	-2.95768	-1.40652	0.0204804	0.375176
comp145710_c2_seq5	1.46815	2.51607	0.0204928	0.375176
comp133320_c0_seq2	3.76293	-1.30637	0.0204958	0.375176
comp116313_c0_seq1	-2.98081	-2.33449	0.020575	0.376434
comp6251_c1_seq1	-3.05885	-2.57862	0.0206008	0.376713
comp977635_c0_seq1	-5.61814	-4.31929	0.0206289	0.377036
comp131924_c0_seq1	-3.17661	-2.84091	0.0206995	0.377923
comp30218_c1_seq1	5.35415	-4.48002	0.020709	0.377923
comp1357973_c0_seq1	5.35415	-4.48277	0.020709	0.377923
comp138486_c0_seq6	1.09255	3.78134	0.0207944	0.379051
comp85870_c0_seq1	3.60258	-3.8124	0.0207956	0.379051
comp89814_c0_seq1	1.25957	4.66409	0.0208024	0.379051
comp143329_c0_seq3	1.73314	1.5178	0.0208676	0.380046
comp92427_c0_seq1	1.11093	3.62632	0.0208783	0.380049
comp176604_c0_seq1	1.44824	2.3496	0.0209356	0.380898
comp90336_c0_seq1	-2.62719	-0.40597	0.0209505	0.380977
comp948079_c0_seq1	-4.16006	-3.42696	0.0210058	0.381789
comp96898_c0_seq1	-2.98808	-1.91355	0.0212717	0.386246
comp53142_c0_seq1	-5.49527	-4.31871	0.0212957	0.386246
comp28277_c0_seq1	-5.49527	-4.35114	0.0212957	0.386246
comp117636_c0_seq1	3.69363	-1.60253	0.0213066	0.386246
comp1380887_c0_seq1	-5.36097	-4.43752	0.0213155	0.386246
comp1502433_c0_seq1	-5.36097	-4.53058	0.0213155	0.386246
comp617183_c0_seq1	-3.75551	-2.86271	0.0213287	0.386291
comp86537_c0_seq1	-3.14587	-2.22396	0.0213489	0.386462
comp569119_c0_seq1	-3.52542	-2.52031	0.0214457	0.388019
comp139670_c0_seq1	-0.817169	8.42551	0.0214907	0.388471
comp136175_c0_seq3	2.74044	-2.48873	0.0214923	0.388471
comp141544_c2_seq1	1.81899	2.87141	0.0215772	0.389677
comp117101_c1_seq1	3.60258	-3.78995	0.0215807	0.389677
comp140142_c0_seq2	1.04935	7.43233	0.0216623	0.390866
comp21746_c0_seq1	-3.12643	-2.93573	0.0216784	0.390866
comp144947_c3_seq2	-0.876616	6.02316	0.0216792	0.390866
comp134404_c0_seq1	-3.52542	-2.64028	0.0217058	0.391138
comp37497_c1_seq1	2.87157	-2.69179	0.021716	0.391138
comp146047_c0_seq15	1.41592	2.48854	0.0219043	0.394333
[truncated: 33,954 more rows]
