# Supplementary material for: Functional shell matrix proteins tentatively identified by asymmetric snail shell morphology
Source: Sci Rep. 2020 Jun 17;10:9768. doi: 10.1038/s41598-020-66021-w (PMC7299971; doi:10.1038/s41598-020-66021-w)
Supplement: Supplementary file 8 — Dataset 7. [file 41598_2020_66021_MOESM8_ESM.xlsx]

## Sheet: Supplementary Table S7
Supplementary Table S7.
Details of 32 SMPs that indicated a significant difference in gene expression between left and right sides of the mantle.
Sequence ID	Contig Name	Number of amino acids	Molecular mass	Theoretical pI	FPKM	Protein abundance	logFC	P value	Q-value	Fraction	Gene model completeness	Mantle specific	Presence of signal peptide	Presence of low complexity region	N-Glycosylation site	O-Glycosylation site	Phosphorylation site	Gene type	Conserved domain	BLAST Description
Ls-SMP-2	comp111558_c0_seq1	295	30819.2	5.15	645.647	2	-3.94156	9.07832e-07	0.000174532	insoluble	3prime_partial	No	Yes	Yes	0	16	29
Ls-SMP-4	comp111713_c0_seq1	156	18800	8.32	216.321	5.42857	-5.70327	1.86782e-07	4.76e-05	insoluble	complete	Yes	Yes	No	0	1	17		ELH (IPR003424)
Ls-SMP-19	comp123495_c0_seq1	214	22226.8	5.7	761.453	0.75	-3.65976	1.20046e-07	3.57e-05	insoluble	5prime_partial	No	No	Yes	1	5	18
Ls-SMP-30	comp128349_c0_seq1	181	20472.4	8.96	28.8376	0.411765	-8.92533	2.12753e-05	0.00231678	insoluble	internal	Yes	Yes	No	3	0	21			PREDICTED: uncharacterized protein LOC106054306 [Biomphalaria glabrata]
Ls-SMP-35	comp130259_c0_seq1	531	58027.1	6.07	291.442	0.485714	-2.18058	2.45458e-06	0.000404792	insoluble	complete	No	Yes	No	6	12	50	house-keeping	alkPPc (IPR001952)	PREDICTED: alkaline phosphatase, tissue-nonspecific isozyme-like [Aplysia californica]
Ls-SMP-39	comp132293_c0_seq2	222	26131.5	9.28	111.691	0.944444	-8.44615	1.28066e-08	6.06e-06	insoluble	complete	Yes	No	No	0	0	30
Ls-SMP-43	comp132880_c1_seq1	764	85312.3	6.55	280.642	0.150943	3.45316	2.65134e-10	2.38e-07	insoluble	complete	No	Yes	Yes	3	29	85		Tyrosinase (PF00264)	PREDICTED: uncharacterized protein LOC106066173 [Biomphalaria glabrata]
Ls-SMP-48	comp134060_c0_seq1	273	30858.1	6.32	5.43965	0.764706	-7.84269	5.78378e-05	0.00488105	both	3prime_partial	Yes	Yes	No	2	2	33	room-keeping	VWA (IPR002035)	matrilin [Biomphalaria glabrata]
Ls-SMP-49	comp134361_c0_seq1	409	44608.8	6.11	175.377	0.291667	-2.18086	1.61319e-05	0.00185884	insoluble	5prime_partial	No	No	No	1	2	39	house-keeping	Lipase (PF00151)	PREDICTED: pancreatic triacylglycerol lipase-like [Aplysia californica]
Ls-SMP-50	comp135841_c0_seq2	149	15799.7	8.01	3452.63	1	1.92623	1.17241e-05	0.00142879	both	complete	No	No	Yes	1	0	8			PREDICTED: uncharacterized protein LOC106075959 [Biomphalaria glabrata]
Ls-SMP-59	comp137266_c0_seq1	170	19492.3	6.12	26.1273	1.30769	-7.32279	2.17112e-05	0.00233695	both	complete	Yes	Yes	No	1	1	21		CLECT (IPR001304)
Ls-SMP-60	comp137504_c0_seq2	140	16180.1	4.28	117.184	0.777778	-7.48432	3.0764e-07	7.09e-05	soluble	5prime_partial	Yes	Yes	Yes	2	0	13
Ls-SMP-61	comp137504_c0_seq3	148	16967.2	4.69	301.674	1.72727	-7.95941	1.51272e-08	6.71e-06	both	complete	Yes	Yes	No	2	0	18		EFh (IPR011992) * 2
Ls-SMP-62	comp137606_c0_seq3	149	17363.8	5.92	40.1658	0.357143	-5.39228	3.44513e-05	0.00333844	insoluble	complete	Yes	Yes	No	1	0	13		EFh (IPR011992) * 2
Ls-SMP-63	comp137606_c0_seq4	241	27231.1	8.01	22.1457	1.08333	-5.60055	4.27021e-05	0.00391876	insoluble	5prime_partial	Yes	No	Yes	4	1	25		H_lectin (IPR019019)	PREDICTED: uncharacterized protein LOC101863352 [Aplysia californica]
Ls-SMP-70	comp139037_c0_seq1	199	22461.9	4.82	24.2392	1.5625	-6.57307	1.62668e-05	0.00186287	both	5prime_partial	Yes	No	No	1	9	26
Ls-SMP-88	comp141104_c0_seq1	729	78334.8	7.74	14.9452	1.40741	-3.7036	0.000734729	0.0334357	both	complete	No	Yes	Yes	3	74	81	known SMP	ChtBD2 (IPR002557) * 2	PREDICTED: protein PIF-like [Aplysia californica]
Ls-SMP-102	comp141907_c1_seq10	591	65588.3	5.22	166.719	0.2	1.31941	0.166368	0.0427734	insoluble	5prime_partial	No	No	No	3	6	56	house-keeping	Cu-oxidase_2 (PF07731), Cu-oxidase_3 (PF07732)	PREDICTED: hephaestin-like protein 1, partial [Biomphalaria glabrata]
Ls-SMP-105	comp141907_c1_seq7	587	65411.9	5.38	33.1843	0.277778	1.35743	0.186486	0.0439864	insoluble	5prime_partial	No	No	No	4	5	71	house-keeping	Cu-oxidase_2 (PF07731), Cu-oxidase_3 (PF07732)	PREDICTED: hephaestin-like protein 1, partial [Biomphalaria glabrata]
Ls-SMP-108	comp142576_c3_seq8	272	29457.9	5.04	19.0185	1.41667	-4.98966	0.000136831	0.00977973	both	5prime_partial	Yes	No	Yes	0	19	30	room-keeping	ShKT (IPR003582) * 3	PREDICTED: cysteine-rich venom protein LIO1-like [Biomphalaria glabrata]
Ls-SMP-120	comp143377_c0_seq5	108	12421.2	6.21	46.7812	5.42857	-2.39143	0.0639214	0.034506	insoluble	complete	No	Yes	Yes	0	0	6
Ls-SMP-129	comp144225_c2_seq13	169	19002	9.41	194.807	2.73333	2.25304	0.000263499	0.0157098	both	5prime_partial	No	No	Yes	0	7	19	house-keeping		PREDICTED: bromodomain-containing protein DDB_G0280777-like [Biomphalaria glabrata]
Ls-SMP-149	comp146497_c0_seq3	502	54633.8	8.04	879.985	0.926829	2.48842	9.8434e-08	3.05e-05	insoluble	complete	No	Yes	No	1	15	34	room-keeping	EGF (IPR000742), WAP (IPR008197) * 2	PREDICTED: neurogenic locus notch homolog protein 1-like isoform X1 [Biomphalaria glabrata]
Ls-SMP-150	comp146552_c3_seq2	183	20378.2	4.68	223.565	3.05882	-7.5242	3.26858e-08	1.21e-05	both	complete	Yes	Yes	Yes	1	1	16	room-keeping		ovipostatin [Lymnaea stagnalis]
Ls-SMP-164	comp147522_c0_seq1	1237	141765	5.69	3922.24	0.394231	-2.05512	0.000154509	0.0108018	insoluble	internal	No	No	No	0	27	120	room-keeping	Tyrosinase (PF00264) * 4, Heamocyan_bet_s (PF14830) * 3	PREDICTED: hemocyanin G-type, units Oda to Odg-like [Aplysia californica]
Ls-SMP-165	comp147522_c0_seq3	1134	130217	5.61	3452.84	0.316327	-2.0548	0.000155439	0.0108298	insoluble	internal	No	No	No	0	20	107	room-keeping	Tyrosinase (PF00264) * 4, Heamocyan_bet_s (PF14830) * 3	PREDICTED: hemocyanin G-type, units Oda to Odg-like [Aplysia californica]
Ls-SMP-166	comp147522_c0_seq4	125	14351	5.44	5695.22	0.666667	-2.04948	0.000162028	0.0111592	insoluble	internal	No	No	No	0	10	15	room-keeping	Tyrosinase (PF00264)	PREDICTED: hemocyanin G-type, units Oda to Odg-like [Aplysia californica]
Ls-SMP-170	comp147593_c0_seq11	1255	143218	5.55	9262.18	0.364583	-1.8955	7.60016e-05	0.00597885	insoluble	complete	No	No	Yes	2	23	108	room-keeping	Tyrosinase (PF00264) * 3, Heamocyan_bet_s (PF14830) * 3	hemocyanin alphaD-subunit [Helix lucorum]
Ls-SMP-171	comp147593_c0_seq8	539	61301.5	6	4133.99	0.813953	-2.07045	9.93203e-05	0.00756496	both	3prime_partial	No	Yes	Yes	3	8	49	room-keeping	Tyrosinase (PF00264) * 2, Heamocyan_bet_s (PF14830)	PREDICTED: hemocyanin G-type, units Oda to Odg-like [Aplysia californica]
Ls-SMP-192	comp64206_c0_seq1	190	20810.9	6.26	39.3902	0.666667	-5.88713	4.15899e-05	0.00384369	insoluble	complete	Yes	Yes	No	3	0	29			PREDICTED: uncharacterized protein LOC106054306 [Biomphalaria glabrata]
Ls-SMP-203	comp88734_c0_seq1	188	20094.3	8.04	3255.52	57.0769	1.54369	0.000705591	0.0322732	both	complete	No	Yes	Yes	0	1	16
Ls-SMP-206	comp93327_c0_seq1	175	19230.9	8.17	56.1056	1.14286	-3.64295	0.000304839	0.0172859	both	complete	Yes	Yes	No	3	1	20
