# Supplementary material for: Functional shell matrix proteins tentatively identified by asymmetric snail shell morphology
Source: Sci Rep. 2020 Jun 17;10:9768. doi: 10.1038/s41598-020-66021-w (PMC7299971; doi:10.1038/s41598-020-66021-w)
Supplement: Supplementary file 9 — Dataset 8. [file 41598_2020_66021_MOESM9_ESM.xlsx]

## Sheet: Supplementary Table S8
Supplementary Table S8.
Sequences and theoretical pIs of low-complexity regions of 14 SMPs that indicated a significant difference between left and right sides of the mantle in our transcriptomic data.
Sequence ID	Contig Name	position	LCR Sequence	Theoletical pI	Ala	Asx	Cys	Asp	Glu	Phe	Gly	His	Ile	Lys	Leu	Met	Asn	Pyl	Pro	Gln	Arg	Ser	Thr	Sec	Val	Trp	Xaa	Tyr	Glx
Ls-SMP-2	comp111558_c0_seq1	90-105	PPTGSSTPSQSQTSES	4	0	0	0	0	0.0625	0	0.0625	0	0	0	0	0	0	0	0.1875	0.125	0	0.375	0.1875	0	0	0	0	0	0
Ls-SMP-2	comp111558_c0_seq1	227-239	GGNMPGNQQMGNN	5.52	0	0	0	0	0	0	0.307692	0	0	0	0	0.153846	0.307692	0	0.0769231	0.153846	0	0	0	0	0	0	0	0	0
Ls-SMP-19	comp123495_c0_seq1	57-113	MPGNPQMGGPMPGNNQMGGAMPGNNQMGGPMPGNNQMAGPMPVNNHMGGPMPGNNQM	6.49	0.0350877	0	0	0	0	0	0.245614	0.0175439	0	0	0	0.210526	0.192982	0	0.192982	0.0877193	0	0	0	0	0.0175439	0	0	0	0
Ls-SMP-43	comp132880_c1_seq1	403-414	VPTTPVPVATTT	5.49	0.0833333	0	0	0	0	0	0	0	0	0	0	0	0	0	0.25	0	0	0	0.416667	0	0.25	0	0	0	0
Ls-SMP-43	comp132880_c1_seq1	661-679	VPIPTPAPTLPPTVPASPS	5.49	0.105263	0	0	0	0	0	0	0	0.0526316	0	0.0526316	0	0	0	0.421053	0	0	0.105263	0.157895	0	0.105263	0	0	0	0
Ls-SMP-50	comp135841_c0_seq2	5-15	ALLASVLVLAV	5.57	0.272727	0	0	0	0	0	0	0	0	0	0.363636	0	0	0	0	0	0	0.0909091	0	0	0.272727	0	0	0	0
Ls-SMP-50	comp135841_c0_seq2	66-84	PGNGPIGGGPIGGGRGNCG	8.68	0	0	0.0526316	0	0	0	0.526316	0	0.105263	0	0	0	0.105263	0	0.157895	0	0.0526316	0	0	0	0	0	0	0	0
Ls-SMP-60	comp137504_c0_seq2	23-32	LSSLPFFSFF	5.52	0	0	0	0	0	0.4	0	0	0	0	0.2	0	0	0	0.1	0	0	0.3	0	0	0	0	0	0	0
Ls-SMP-60	comp137504_c0_seq2	95-106	DLDKDRDLDDLD	3.76	0	0	0	0.583333	0	0	0	0	0	0.0833333	0.25	0	0	0	0	0	0.0833333	0	0	0	0	0	0	0	0
Ls-SMP-63	comp137606_c0_seq4	104-115	LEKETLKIETLE	4.49	0	0	0	0	0.333333	0	0	0	0.0833333	0.166667	0.25	0	0	0	0	0	0	0	0.166667	0	0	0	0	0	0
Ls-SMP-88	comp141104_c0_seq1	34-45	GMGGDSDSGEGG	3.49	0	0	0	0.166667	0.0833333	0	0.5	0	0	0	0	0.0833333	0	0	0	0	0	0.166667	0	0	0	0	0	0	0
Ls-SMP-88	comp141104_c0_seq1	198-214	AKGAGKNKGGKARGGQK	11.39	0.176471	0	0	0	0	0	0.352941	0	0	0.294118	0	0	0.0588235	0	0	0.0588235	0.0588235	0	0	0	0	0	0	0	0
Ls-SMP-88	comp141104_c0_seq1	246-276	GSDSSGVIIGSGSQSSSEGSSENGKNGGGRS	4.68	0	0	0	0.0322581	0.0645161	0	0.290323	0	0.0645161	0.0322581	0	0	0.0645161	0	0	0.0322581	0.0322581	0.354839	0	0	0.0322581	0	0	0	0
Ls-SMP-88	comp141104_c0_seq1	282-357	PSPATKWPSTTTSPSTTRSTTRPATTTITRTSTRPTPATTPAKPRPTTTTTSTMPRPATTTTTTARTTSTERVTTT	12.48	0.0789474	0	0	0	0.0131579	0	0	0	0.0131579	0.0263158	0	0.0131579	0	0	0.157895	0	0.105263	0.105263	0.460526	0	0.0131579	0.0131579	0	0	0
Ls-SMP-108	comp142576_c3_seq8	85-112	GEFEPERDSESEGESGRSRVSESEGESE	4.03	0	0	0	0.0357143	0.357143	0.0357143	0.142857	0	0	0	0	0	0	0	0.0357143	0	0.107143	0.25	0	0	0.0357143	0	0	0	0
Ls-SMP-120	comp143377_c0_seq5	78-91	QDDQNDVFRDDDFQ	3.57	0	0	0	0.428571	0	0.142857	0	0	0	0	0	0	0.0714286	0	0	0.214286	0.0714286	0	0	0	0.0714286	0	0	0	0
Ls-SMP-129	comp144225_c2_seq13	10-29	PSLPEPPKPPPPTGTPNPVT	6.43	0	0	0	0	0.05	0	0.05	0	0	0.05	0.05	0	0.05	0	0.5	0	0	0.05	0.15	0	0.05	0	0	0	0
Ls-SMP-150	comp146552_c3_seq2	117-125	VVSTSTTVT	5.49	0	0	0	0	0	0	0	0	0	0	0	0	0	0	0	0	0	0.222222	0.444444	0	0.333333	0	0	0	0
Ls-SMP-150	comp146552_c3_seq2	156-169	DLLKIDDLSSSLFD	3.77	0	0	0	0.285714	0	0.0714286	0	0	0.0714286	0.0714286	0.285714	0	0	0	0	0	0	0.214286	0	0	0	0	0	0	0
Ls-SMP-170	comp147593_c0_seq11	779-793	AANLRNALNQLQNDQ	5.88	0.2	0	0	0.0666667	0	0	0	0	0	0	0.2	0	0.266667	0	0	0.2	0.0666667	0	0	0	0	0	0	0	0
Ls-SMP-171	comp147593_c0_seq8	448-459	HNEVNHEHEYHE	5.22	0	0	0	0	0.333333	0	0	0.333333	0	0	0	0	0.166667	0	0	0	0	0	0	0	0.0833333	0	0	0.0833333	0
Ls-SMP-203	comp88734_c0_seq1	47-64	CPGPVCPPRPSCVRCIPR	9.01	0	0	0.222222	0	0	0	0.0555556	0	0.0555556	0	0	0	0	0	0.333333	0	0.166667	0.0555556	0	0	0.111111	0	0	0	0
