# Supplementary material for: Functional shell matrix proteins tentatively identified by asymmetric snail shell morphology
Source: Sci Rep. 2020 Jun 17;10:9768. doi: 10.1038/s41598-020-66021-w (PMC7299971; doi:10.1038/s41598-020-66021-w)
Supplement: Supplementary file 10 — Dataset 9. [file 41598_2020_66021_MOESM10_ESM.xlsx]

## Sheet: Supplementary Table S9
Supplementary Table S9.
Results of RQ scores generated by qPCR and p-values of the exact wilcoxson rank sum test among left and right mantle samples.
Target - Sample	RQ(2-ΔΔCt) Score - Individual #1	RQ(2-ΔΔCt) Score - Individual #2	RQ(2-ΔΔCt) Score - Individual #3	RQ(2-ΔΔCt) Score - Individual #4	RQ(2-ΔΔCt) Score - Individual #5	Exact Wilcoxon rank sum test
Ls-SMP-2 - Left mantle	368.551	190.9	90.2574	148.344	235.744	W = 25, p-value = 0.007937
Ls-SMP-2 - Right mantle	26.4946	8.16192	8.3959	22.887	6.02618
Ls-SMP-4 - Left mantle	2.51863	0.229518	0.417387	0.237381	7.21899	W = 15, p-value = 0.6905
Ls-SMP-4 - Right mantle	1.27106	0.00595181	0.0133529	1.59648	3.87584
Ls-SMP-19 - Left mantle	106.229	95.3314	75.022	69.7473	36.8427	W = 25, p-value = 0.007937
Ls-SMP-19 - Right mantle	7.54874	3.11894	1.82953	3.84521	2.22954
Ls-SMP-30 - Left mantle	No amplification	No amplification	No amplification	No amplification	No amplification
Ls-SMP-30 - Right mantle	No amplification	No amplification	No amplification	No amplification	No amplification
Ls-SMP-35 - Left mantle	1.09273	1.49682	2.6186	1.33474	1.06662	W = 17, p-value = 0.4206
Ls-SMP-35 - Right mantle	1.18384	0.964162	1.49917	1.27506	0.926385
Ls-SMP-39 - Left mantle	No amplification	No amplification	No amplification	No amplification	No amplification
Ls-SMP-39 - Right mantle	No amplification	No amplification	No amplification	No amplification	No amplification
Ls-SMP-43 - Left mantle	60.5532	32.4938	27.0117	108.237	100.729	W = 7, p-value = 0.3095
Ls-SMP-43 - Right mantle	136.881	73.9646	57.837	357.321	65.2609
Ls-SMP-48 - Left mantle	63.2687	12.2139	28.1568	38.3285	434.749	W = 19, p-value = 0.2222
Ls-SMP-48 - Right mantle	3.77508	0.0888401	3.2352	29.9935	98.6118
Ls-SMP-49 - Left mantle	0.378383	1.27605	4.07596	1.21449	0.859374	W = 7, p-value = 0.3095
Ls-SMP-49 - Right mantle	0.944245	1.72385	2.80279	1.42436	2.02213
Ls-SMP-50 - Left mantle	72.6902	23.5256	79.5548	102.596	58.0437	W = 8, p-value = 0.4206
Ls-SMP-50 - Right mantle	404.697	46.4546	139.896	154.343	55.4486
Ls-SMP-59 - Left mantle	5.22528	1.01106	2.08333	0.53804	9.19521	W = 13, p-value = 0.1429
Ls-SMP-59 - Right mantle	0.849661	0.447195	No amplification	No amplification	0.913536
Ls-SMP-60 - Left mantle	No amplification	No amplification	No amplification	No amplification	No amplification
Ls-SMP-60 - Right mantle	No amplification	No amplification	No amplification	No amplification	No amplification
Ls-SMP-61 - Left mantle	0.863114	3.02521	2.02221	2.82665	4.30082	W = 14, p-value = 0.4127
Ls-SMP-61 - Right mantle	1.77952	No amplification	0.0650186	8.62946	0.201911
Ls-SMP-62 - Left mantle	3.98873	No amplification	4.72697	No amplification	3.63917	W = 9, p-value = 0.7857
Ls-SMP-62 - Right mantle	1.18918	1.15468	4.94165	5.48041	1.01599
Ls-SMP-63 - Left mantle	1.79898	0.960116	1.95235	1.05966	3.3222	W = 8, p-value = 0.381
Ls-SMP-63 - Right mantle	0.147725	No amplification	No amplification	1.52516	No amplification
Ls-SMP-70 - Left mantle	No amplification	No amplification	No amplification	No amplification	No amplification
Ls-SMP-70 - Right mantle	No amplification	No amplification	No amplification	No amplification	No amplification
Ls-SMP-88 - Left mantle	39.3989	7.10713	29.0922	6.01324	21.2974	W = 24, p-value = 0.01587
Ls-SMP-88 - Right mantle	2.28976	1.54483	6.8272	1.60101	5.71487
Ls-SMP-102 - Left mantle	65.7912	273.566	131.543	164.249	140.37	W = 9, p-value = 0.5476
Ls-SMP-102 - Right mantle	87.4119	595.587	205.485	285.74	109.034
Ls-SMP-105 - Left mantle	75.606	341.264	152.858	213.335	259.894	W = 11, p-value = 0.8413
Ls-SMP-105 - Right mantle	98.3837	785.583	161.963	392.514	129.466
Ls-SMP-108 - Left mantle	5.89026	2.08216	10.9437	2.0739	4.55487	W = 8, p-value = 0.381
Ls-SMP-108 - Right mantle	0.90852	No amplification	No amplification	2.32138	No amplification
Ls-SMP-120 - Left mantle	264.345	15.8596	48.6618	64.7766	906.796	W = 18, p-value = 0.3095
Ls-SMP-120 - Right mantle	40.4751	16.1871	271.825	44.2229	8.06019
Ls-SMP-129 - Left mantle	379.931	121.383	119.741	57.413	256.976	W = 6, p-value = 0.2222
Ls-SMP-129 - Right mantle	400.863	203.268	306.336	233.223	275.941
Ls-SMP-149 - Left mantle	50.2842	89.574	44.7133	53.2499	81.9609	W = 0, p-value = 0.007937
Ls-SMP-149 - Right mantle	97.4084	208.35	194.092	201.404	139.234
Ls-SMP-150 - Left mantle	No amplification	No amplification	No amplification	No amplification	No amplification
Ls-SMP-150 - Right mantle	No amplification	No amplification	No amplification	No amplification	No amplification
Ls-SMP-164 - Left mantle	0.933043	0.395041	1.04155	0.554502	1.54419	W = 10, p-value = 0.6905
Ls-SMP-164 - Right mantle	0.930894	0.81634	0.521925	1.55226	2.95378
Ls-SMP-165 - Left mantle	1.11277	0.645696	1.29456	0.629088	1.6868	W = 9, p-value = 0.5476
Ls-SMP-165 - Right mantle	1.08029	0.977607	0.652616	2.12353	3.47327
Ls-SMP-166 - Left mantle	1.65511	0.8484	1.97982	1.20211	2.58888	W = 10, p-value = 0.6905
Ls-SMP-166 - Right mantle	1.56615	1.54393	1.07917	3.51046	6.47298
Ls-SMP-170 - Left mantle	1.22633	0.553313	1.27258	0.574183	1.83462	W = 9, p-value = 0.5476
Ls-SMP-170 - Right mantle	0.942254	0.964915	0.748963	2.09789	3.33207
Ls-SMP-171 - Left mantle	0.319354	0.742352	1.40299	0.737554	2.22202	W = 6, p-value = 0.2222
Ls-SMP-171 - Right mantle	1.0446	0.979087	0.837936	2.31818	3.70866
Ls-SMP-192 - Left mantle	6.94055	7.84553	7.6838	8.95039	12.6597	W = 13, p-value = 0.5556
Ls-SMP-192 - Right mantle	No amplification	2.06562	8.40662	11.837	3.02139
Ls-SMP-203 - Left mantle	113.138	56.4411	27.3293	62.857	98.9822	W = 3, p-value = 0.05556
Ls-SMP-203 - Right mantle	234.767	122.59	92.0923	179.448	109.737
Ls-SMP-206 - Left mantle	0.773702	1.89606	3.23076	1.60278	0.0146143	W = 14, p-value = 0.8413
Ls-SMP-206 - Right mantle	0.532112	1.06728	0.722368	3.78725	1.00542
Ls-SMP-33 - Left mantle	4.53644	5.47597	4.86191	11.6128	8.29114	W = 11, p-value = 0.8413
Ls-SMP-33 - Right mantle	3.1198	5.7566	7.81513	12.443	5.88457
Ls-SMP-126 - Left mantle	0.737528	2.45183	2.91449	1.17084	0.482903	W = 11, p-value = 0.8413
Ls-SMP-126 - Right mantle	1.85937	2.8287	1.80697	0.702679	1.18099
Ls-SMP-173 - Left mantle	1.06364	1.9322	1.18067	1.587	2.5681	W = 10, p-value = 0.6905
Ls-SMP-173 - Right mantle	1.26992	1.56443	2.27786	3.33192	1.27113
