# Supplementary material for: Functional shell matrix proteins tentatively identified by asymmetric snail shell morphology
Source: Sci Rep. 2020 Jun 17;10:9768. doi: 10.1038/s41598-020-66021-w (PMC7299971; doi:10.1038/s41598-020-66021-w)
Supplement: Supplementary file 11 — Dataset 10. [file 41598_2020_66021_MOESM11_ESM.xlsx]

## Sheet: Supplementary Table S10
Supplementary Table S10.
Comparisons of data from Herlitze et al. (2018) and the present study1.
1. Herlitze, I., Marie, B., Marin, F., Jackson, D. J. & Jackson, D. J. Molecular modularity and asymmetry of the molluscan mantle revealed by a gene expression atlas. Gigascience 7, 1–15 (2018).
Herlitze et al. (2018)	Coting name	SMP ID	E value on local BLAST	Trocophore larva in Herlitze et al. (2018)	Juvenile in Herlitze et al. (2018)	Differential expression pattern in this study	Average FPKM	Protein abundance
Lstag-sfc-1	comp147230_c5_seq1	N/A	0	Right side of asymmetric border	Left side of outer lip	Right side of mantle	63.7994	N/A
Lstag-sfc-2a	comp135958_c0_seq2	N/A	0	Right side of asymmetric border	Left side of outer lip	Right side of mantle	93.2784	N/A
Lstag-sfc-2b	comp135958_c0_seq2	N/A	0	Right side of asymmetric border	Left side of outer lip	Right side of mantle	93.2784	N/A
Lstag-sfc-3	comp61609_c1_seq1	N/A	0	Right side of asymmetric border	Left side of outer lip	Right side of mantle	250.245	N/A
Lstag-sfc-4	comp148282_c0_seq1	N/A	0	Right side of asymmetric border	Left & right side of outer lip	No difference	50.8673	N/A
Lstag-sfc-5	comp144927_c2_seq1	N/A	0	Symmetric border	Left & right side of outer lip	Right side of mantle	189.617	N/A
Lstag-sfc-6a	comp137399_c0_seq1	N/A	0	Symmetric border	Right side of outer lip	Right side of mantle	141.862	N/A
Lstag-sfc-6b	comp137399_c0_seq1	N/A	0	Symmetric border	Right side of outer lip	Right side of mantle	141.862	N/A
Lstag-sfc-7	comp138016_c1_seq6	N/A	0	Symmetric border	Right side of outer lip	No difference	0.439543	N/A
Lstag-sfc-8	N/A	N/A	N/A		Right side of outer lip	N/A	N/A	N/A
Lstag-sfc-9a	N/A	N/A	N/A	Symmetric border	Left & right side of outer lip	N/A	N/A	N/A
Lstag-sfc-9b	N/A	N/A	N/A	Symmetric border	Left & right side of outer lip	N/A	N/A	N/A
Lstag-sfc-10a	N/A	N/A	N/A	Symmetric border	Left & right side of outer lip	N/A	N/A	N/A
Lstag-sfc-10b	N/A	N/A	N/A	Symmetric border	Left & right side of outer lip	N/A	N/A	N/A
Lstag-sfc-11a	comp88737_c0_seq1	Ls-SMP-204	0	Symmetric border	Right side of outer lip	No difference	2796.67	1.27273
Lstag-sfc-11b	comp88737_c0_seq1	Ls-SMP-204	0	Symmetric border	Right side of outer lip	No difference	2796.67	1.27273
Lstag-sfc-11c	comp88737_c0_seq1	Ls-SMP-204	0	Symmetric border	Right side of outer lip	No difference	2796.67	1.27273
Lstag-sfc-12	comp151680_c0_seq1	Ls-SMP-185	0	Left side of asymmetric border	Right side of outer lip	No difference	347.461	2.25
Lstag-sfc-13	N/A	N/A	N/A	Interior	Entire mantle	N/A	N/A	N/A
Lstag-sfc-14	comp137918_c0_seq1	Ls-SMP-65	0	Interior	Right side of outer lip	No difference	5623.34	1.5
Lstag-sfc-15	comp146962_c1_seq1	Ls-SMP-161	0		Right side of outer lip	No difference	182.956	5.30769
Lstag-sfc-16	comp137504_c0_seq3	Ls-SMP-61	0			Left side of mantle	301.674	1.72727
Lstag-sfc-17	N/A	N/A	N/A	Left side of asymmetric border	Right side of outer lip	N/A	N/A	N/A
Lstag-sfc-18	comp89814_c0_seq1	Ls-SMP-205	0			No difference	407.159	2.125
Lstag-sfc-19	comp146573_c4_seq8	Ls-SMP-151	0			No difference	1321.92	2.45455
Lstag-sfc-20a	comp88637_c0_seq1	Ls-SMP-200	0	Interior	Right side of outer lip	No difference	5176.59	8.88235
Lstag-sfc-20b	comp88637_c0_seq1	Ls-SMP-200	0	Interior	Right side of outer lip	No difference	5176.59	8.88235
Lstag-sfc-21	comp137787_c0_seq1	Ls-SMP-64	0		Left & right side of outer lip	No difference	6040.98	1.34615
Lstag-sfc-22	comp135939_c0_seq1	Ls-SMP-51	0			No difference	18950.8	3.24561
Lstag-sfc-23a	comp88635_c0_seq1	Ls-SMP-197	0	Interior	Right side of outer lip	No difference	3186.2	5.92157
Lstag-sfc-23b	comp88635_c0_seq1	Ls-SMP-197	0	Interior	Right side of outer lip	No difference	3186.2	5.92157
Lstag-sfc-24a	comp145981_c4_seq1	Ls-SMP-144	0	Interior	Right side of outer lip	No difference	4962.24	4.33333
Lstag-sfc-24b	comp145981_c4_seq1	Ls-SMP-144	0	Interior	Right side of outer lip	No difference	4962.24	4.33333
Lstag-sfc-25	comp145981_c4_seq1	Ls-SMP-144	0		Left & right side of outer lip	No difference	4962.24	4.33333
Lstag-sfc-26	comp133466_c0_seq1	Ls-SMP-45	0	Interior	Right side of outer lip	No difference	2995.02	10.1765
Lstag-sfc-27a	comp123635_c0_seq1	Ls-SMP-20	0	Interior	Right side of outer lip	No difference	1423.89	1.38095
Lstag-sfc-27b	comp135942_c0_seq1	Ls-SMP-52	0	Interior	Right side of outer lip	No difference	7589.08	17.3684
Lstag-sfc-28a	comp135942_c0_seq2	Ls-SMP-53	0	Interior	Left & right side of outer lip	No difference	18109	23.6923
Lstag-sfc-28b	comp141271_c0_seq4	Ls-SMP-94	0	Interior	Left & right side of outer lip	No difference	408.97	3.76471
Lstag-sfc-28c	comp141271_c0_seq3	Ls-SMP-93	0	Interior	Left & right side of outer lip	No difference	259.53	3.76471
Lstag-sfc-29	comp141271_c0_seq5	Ls-SMP-95	0		Right side of outer lip	No difference	50.5151	2.6
Lstag-sfc-30	comp112700_c0_seq1	Ls-SMP-5	0	Interior	Entire mantle	No difference	2983.16	4.45455
Lstag-sfc-31	comp112727_c0_seq4	Ls-SMP-10	0		Right side of outer lip	No difference	1719.34	4.375
Lstag-sfc-32	comp139601_c0_seq3	Ls-SMP-77	0	Symmetric border	Left & right side of outer lip	No difference	7912.65	0.176471
Lstag-sfc-33	comp141264_c0_seq1	Ls-SMP-90	3e-122	Symmetric border	Left & right side of outer lip	No difference	9517.27	0.171429
Lstag-sfc-34	comp138105_c0_seq1	Ls-SMP-66	0	Symmetric border	Left & right side of outer lip	No difference	3244.98	0.363636
