# Supplementary material for: Functional shell matrix proteins tentatively identified by asymmetric snail shell morphology
Source: Sci Rep. 2020 Jun 17;10:9768. doi: 10.1038/s41598-020-66021-w (PMC7299971; doi:10.1038/s41598-020-66021-w)
Supplement: Supplementary file 12 — Dataset 11. [file 41598_2020_66021_MOESM12_ESM.xlsx]

## Sheet: Supplementary Table S11
Supplementary Table S11.
Primers used for qPCR.
1. Young, A. P., Landry, C. F., Jackson, D. J. & Wyeth, R. C. Tissue-specific evaluation of suitable reference genes for RT-qPCR in the pond snail, Lymnaea stagnalis. PeerJ 2019, (2019).
Sequence ID	Contig Name	Forward	Reverse	Tm - Forward primer	Tm - Reverse primer	Product Size	Refference
Ls-SMP-2	comp111558_c0_seq1	AATAATGGACGCTCGTTCGG	TGAATTTGACGGCACTGTCG	66.2	67.6	75
Ls-SMP-4	comp111713_c0_seq1	TGTTGGTGGTCCACAATGAC	AACCAACATTCGGACGTGTC	65	65.2	76
Ls-SMP-19	comp123495_c0_seq1	AACCAGGGAAATGCTCAACC	TTGCCATGCCACTCCATATC	65.4	66.1	106
Ls-SMP-30	comp128349_c0_seq1	TGCTGAAGATGCGTACGAAG	CACTCTGACTTTGGCTGTTGTG	64.5	65.2	112
Ls-SMP-35	comp130259_c0_seq1	TGTGATGTCCAAGCAGCAAC	TGGGCGAACTGACATCAAAG	65.5	66.5	104
Ls-SMP-39	comp132293_c0_seq2	TCAAACCCGAATACCTTGGC	TTGTATTGTTCCCGGATCCG	66.1	67	94
Ls-SMP-43	comp132880_c1_seq1	CGCCAAGCAACTGTTCAAAG	AGTGTGTTGACGGCATTGTG	66.1	65.2	92
Ls-SMP-48	comp134060_c0_seq1	ACCAACCGAACGCATTCAAC	TCGTCCATGTGTTTGATGCC	67.3	67.4	127
Ls-SMP-49	comp134361_c0_seq1	TTGACAGATTGTCCGCCATG	AACAGCTGTTTGCACCGAAG	67.5	65.7	77
Ls-SMP-50	comp135841_c0_seq2	ACAACTTTCCTGGCAATGGC	ATTGGGCCTTGTTGTCGAAC	66.5	66.4	144
Ls-SMP-59	comp137266_c0_seq1	ACCCGAAGACATTGCGAATG	TGTCTCGCACATGAACTTGC	67.4	65.6	115
Ls-SMP-60	comp137504_c0_seq2	TTGACTTTGTCGGAGCAACC	TGGTCGATTCCGTCAAATGC	65.5	68.5	80
Ls-SMP-61	comp137504_c0_seq3	ATTGGTTCGTTGCTCGCATG	AAAGCGTGTACATGGCGTTG	68.5	66.2	129
Ls-SMP-62	comp137606_c0_seq3	TGCATCAAAGCCTCAATGCC	AAATTCGTCACGGCTAAGCC	68.7	65.4	149
Ls-SMP-63	comp137606_c0_seq4	TAGCGGGACTACACATGGAAAC	AATGGCGCCATAGACAACAG	65.2	65.3	143
Ls-SMP-70	comp139037_c0_seq1	AACCTCGCCGACTATCTCATTG	TTCGTCAGTTGCACAGTCAG	66.6	63.3	102
Ls-SMP-88	comp141104_c0_seq1	AGTCCGGCAACAACAACTAC	TTAACGTGCTGCCAAAGTCC	62.1	65.4	126
Ls-SMP-102	comp141907_c1_seq10	AAGAAGCACACCATCAACGG	TGGTGTGAAGGTCAATCTGC	65.4	64.3	118
Ls-SMP-105	comp141907_c1_seq7	TGACAAGGACTTCATCGAGAGC	ACGAGGTTGTTGTTGTTGCC	66	65.3	75
Ls-SMP-108	comp142576_c3_seq8	AAACTTTGCGCCAACAAGGG	TGTCTTCTTGCACACTGCTC	68.4	62.4	114
Ls-SMP-120	comp143377_c0_seq5	AGGCCTGTTGAAATGACAGC	ACTTCCATAGCGAGGTTGTCTG	64.6	64.7	119
Ls-SMP-129	comp144225_c2_seq13	TTTACCGTCTGCACAACCTG	GACAACACATGCAGAAGTTCCC	64.1	66	120
Ls-SMP-149	comp146497_c0_seq3	AACTGTGGTGACAACGTCTG	ATTTGAACACGACCCTGCAC	61.9	65.3	121
Ls-SMP-150	comp146552_c3_seq2	TCGCCAGACACATTTGAAGC	TTGAGTTGTACGACGCTCAC	66.7	62.1	101
Ls-SMP-164	comp147522_c0_seq1	ATCTCAAATCCGTCGCAACC	TTTGCATTTACCGGGCTTGC	66.5	69.1	136
Ls-SMP-165	comp147522_c0_seq3	ACAACGAGCGTAAGACCAAG	ACCCAACAAAGCGAAACGTC	62.3	66.4	122
Ls-SMP-166	comp147522_c0_seq4	ATGACGCACCAATCGCTTTC	AGGCATCAAACAGCTCAGTG	67.6	63.5	111
Ls-SMP-170	comp147593_c0_seq11	TTCCTTACAACAGCGCCAAC	TCAATCGCACGTGAGTTTGC	65.4	67.7	112
Ls-SMP-171	comp147593_c0_seq8	TTCGAGCAAGTGTTGAACGC	ATGGTGTTGTGGGCAATCTC	66.8	65.2	80
Ls-SMP-192	comp64206_c0_seq1	TTGCACAAAGGAACCCAACC	AAGCAGTGCTGTTGAAGTCG	67.3	63.7	78
Ls-SMP-203	comp88734_c0_seq1	ATGGCCTTCACAGAACACTG	ACATAGGACTGTCGAGCACAAG	63.3	63.6	105
Ls-SMP-206	comp93327_c0_seq1	TGAACATGTGTGTCGATGCG	TCCGCACCAAGGAATTGAAC	67.5	67.4	136
Ls-SMP-33	comp129761_c0_seq1	TTCAACTTCTCGTTCCGGAGTC	ACATTTGTGTGCTGCGATGC	66.9	67.6	143
Ls-SMP-126	comp144074_c0_seq2	TCCTTTGATGACGCCATGTG	TGGTCGTGTGTCATTCTGTG	67.5	64	119
Ls-SMP-173	comp147720_c0_seq1	GCAAAGCTTCACCATCTGTAGC	TCCTTTGATGACGCCATGTG	65.3	67.5	149
Lst EF1α		ACCACAACTGGCCACTTGATC	CCATCTCTTGGGCCTCTTTCT	66.6	65.9	85	Young et al. (2019)1
