# Supplementary material for: Functional shell matrix proteins tentatively identified by asymmetric snail shell morphology
Source: Sci Rep. 2020 Jun 17;10:9768. doi: 10.1038/s41598-020-66021-w (PMC7299971; doi:10.1038/s41598-020-66021-w)
Supplement: Supplementary file 13 — Dataset 12. [file 41598_2020_66021_MOESM13_ESM.xlsx]

## Sheet: Supplementary Table S12
Supplementary Table S12.
Transcriptomic data compared with other shell matrix protein studies1-4.
1. Freer, A., Bridgett, S., Jiang, J. & Cusack, M. Biomineral Proteins from Mytilus edulis Mantle Tissue Transcriptome. Mar. Biotechnol. 16, 34–45 (2014).
2. Liao, Z. et al. In-depth proteomic analysis of nacre, prism, and myostracum of Mytilus shell. J. Proteomics 122, 26–40 (2015).
3. Jackson, D. J. et al. The Magellania venosa biomineralizing proteome: A window into brachiopod shell evolution. Genome Biol. Evol. 7, 1349–1362 (2015).
4. Isowa, Y. et al. Proteome analysis of shell matrix proteins in the brachiopod Laqueus rubellus. Proteome Sci. 13, 1–10 (2015).
Species	Phylum	Sequence System	Transcriptome reads	Number of contigs	N50 of contigs	Number of SMPs	Reference
Mytilus edulis	Mollusca	Roche 454	385856	9791	407		Freer et al. (2014)1
Mytilus coruscus	Mollusca	Illumina	81443646	106452	754	79	Liao et al. (2015)2
Magellania venosa	Brachiopoda	Illumina	370000000	27897	1803	243 (317)	Jackson et al. (2015)3
Laqueus rubells	Brachiopoda	Roche 454	125437	2342		40	Isowa et al. (2015)4
Lymnaea stagnalis	Mollusca	Illumina	419298050	337195	2828	207	This study
